# Supplementary material for: Genomic, Proteomic, and Biochemical Study of Pleurotus pulmonarius Secretome and Its Role in Biomass Saccharification
Source: J Agric Food Chem. 2025 Oct 27;73(44):28539–51. doi: 10.1021/acs.jafc.5c09170 (PMC12593350; doi:10.1021/acs.jafc.5c09170)
Supplement: Supplementary file 1 [file jf5c09170_si_001.xlsx]

## Sheet: TableS1
protein_id	product	MS_status	Orthogroup	CAZy	substrate	#ofTools	DIAMOND	HMMER	dbCAN_sub	dbCAN_sub_substrate	EC#	uniq_family_substrate	name_assigned_sub
AB1N83_001398-R1	glycosyl hydrolase 5 (cellulase A) family protein			GH5_12	glycolipid	3	GH5_12	GH5_12	GH5_e298	glycolipid	3.2.1.45:1
AB1N83_001436-R1	GMC oxidoreductase family protein		OG0000003	AA3_2		3	AA3_2	AA3_2	AA3_e45
AB1N83_001439-R1	glycosyl hydrolase 31 family protein	quant	OG0001381	GH31_5	xyloglucan	3	GH31_5	GH31_5	GH31_e20	xyloglucan	3.2.1.177:1
AB1N83_002927-R1	Six-hairpin glycosidase-like superfamily protein	quant	OG0004785	GH105		3	GH0	GH105	GH105_e58
AB1N83_002906-R1	Chitin synthase	quant	OG0001320	GT2		3	GT2	GT2	GT2|GT2		2.4.1.16:26|2.4.1.16:26
AB1N83_002937-R1	AMP-activated protein kinase glycogen-binding domain-containing protein		OG0006081	CBM48	glycogen	1			CBM48_e81	glycogen
AB1N83_001866-R1	dermatan-sulfate isomerase family protein	quant	OG0002934	PL38	host glycan	3	PL38	PL38	PL38_e5			host glycan
AB1N83_001874-R1	Cap64p	det	OG0001633	CE17	beta-mannan	2			CE17_e0	beta-mannan	3.1.1.-:1	beta-mannan
AB1N83_001891-R1	SGNH hydrolase superfamily protein	det	OG0001448	CE0		1	CE0
AB1N83_001895-R1	Glycosyltransferase family 69 protein	det	OG0000991	GT69		3	GT69	GT69	GT69_e2
AB1N83_001909-R1	GMC oxidoreductase family protein	quant	OG0000611	AA3_2		3	AA3_2	AA3_2	AA3_e14
AB1N83_002265-R1	Glycogenin glucosyltransferase		OG0003498	GT8		3	GT8	GT8	GT8_e168
AB1N83_003097-R1	Nucleotide-diphospho-sugar transferase	quant	OG0000446	GT8		3	GT8	GT8	GT8_e110
AB1N83_003092-R1	Type II pantothenate kinase		OG0004934	CBM48	glycogen	1	CBM48					glycogen
AB1N83_003118-R1			OG0000699	CBM0		1	CBM0
AB1N83_003777-R1	Lysozyme	quant	OG0000962	GH25	peptidoglycan	3	GH25	GH25	GH25_e51	peptidoglycan	3.2.1.17:4	peptidoglycan
AB1N83_001841-R1	Alpha-L-arabinofuranosidase	quant	OG0001200	GH62|CBM1	arabinan	3	CBM1|GH62	GH62	GH62_e0	arabinan	3.2.1.55:25|3.2.1.-:1	arabinan
AB1N83_001850-R1	glycosyl hydrolase 31 family protein	det	OG0003784	GH31_3	xyloglucan	3	GH31_3	GH31_3	GH31_e31	xyloglucan	3.2.1.177:12
AB1N83_001609-R1	Glycoside hydrolase superfamily protein	det	OG0001010	GH18	chitin	2			GH18_e391				chitin
AB1N83_001615-R1	Dolichyl-phosphate-mannose--protein mannosyltransferase		OG0004219	GT39		3	GT39	GT39	GT39_e12		2.4.1.109:8
AB1N83_001615-R2	Dolichyl-phosphate-mannose--protein mannosyltransferase	det	OG0004219	GT39		3	GT39	GT39	GT39_e12		2.4.1.109:8
AB1N83_001611-R1	glycosyl hydrolase 18 family protein	quant	OG0001010	GH18	chitin	3	GH18	GH18	GH18_e391				chitin
AB1N83_001612-R1	glycosyl hydrolase 18 family protein	quant	OG0001010	GH18	chitin	3	GH18	GH18	GH18_e391				chitin
AB1N83_002420-R1	Peroxidase		OG0000448	AA2	lignin	3	AA2	AA2	AA2_e2	lignin	1.11.1.16:9|1.11.1.13:5|1.11.1.-:1	lignin
AB1N83_002391-R1	Glucanase	quant	OG0000346	GH7	chitosan|cellulose	3	GH7	GH7	GH7_e0	chitosan|cellulose	3.2.1.176:83|3.2.1.132:6|3.2.1.4:2
AB1N83_002066-R1	Lytic polysaccharide monooxygenase AA9		OG0001227	AA9	cellulose	3	AA9	AA9	AA9_e25	cellulose	1.14.99.54:1	cellulose
AB1N83_002002-R1	Alpha-1,3-glucosyltransferase		OG0004723	GT57		3	GT57	GT57	GT57_e1		2.4.1.265:13|2.4.1.-:9
AB1N83_001229-R2	Laccase		OG0002078	AA1_1	lignin	3	AA1_1	AA1_1	AA1_e33	lignin	1.10.3.2:77	lignin
AB1N83_001229-R1	Laccase	quant	OG0002078	AA1_1	lignin	3	AA1_1	AA1_1	AA1_e33	lignin	1.10.3.2:77	lignin
AB1N83_001217-R1	polysaccharide lyase 1 family protein	det	OG0004534	PL1_10	pectin	3	PL1	PL1_10	PL1_e67	pectin	4.2.2.2:5	pectin
AB1N83_001934-R1	Laccase		OG0000061	AA1_1	lignin	3	AA1_1	AA1_1	AA1_e33	lignin	1.10.3.2:77	lignin
AB1N83_001937-R1	Laccase-1	quant	OG0000061	AA1_1	lignin	3		AA1_1	AA1_e33	lignin	1.10.3.2:77	lignin
AB1N83_001933-R1	Laccase	quant	OG0000061	AA1_1	lignin	3	AA1_1	AA1_1	AA1_e33	lignin	1.10.3.2:77	lignin
AB1N83_001920-R1	Laccase-2	quant	OG0000061	AA1_1	lignin	3	AA1_1	AA1_1	AA1_e33	lignin	1.10.3.2:77	lignin
AB1N83_001945-R1	Glucanase	quant	OG0000037	GH7|CBM1	chitosan|cellulose	3	CBM1|GH7	GH7	GH7_e0	chitosan|cellulose	3.2.1.176:83|3.2.1.132:6|3.2.1.4:2
AB1N83_001948-R1	Laccase-1	quant	OG0000061	AA1_1	lignin	3	AA1_1	AA1_1	AA1_e33	lignin	1.10.3.2:77	lignin
AB1N83_001120-R1	glycosyl hydrolase 5 (cellulase A) family protein	quant	OG0000971	GH5_7|CBM1	beta-mannan	3	CBM1|GH5_7	GH5_7	GH5_e286	beta-mannan	3.2.1.78:7
AB1N83_001125-R1	Meiotically Up-regulated protein	quant	OG0001734	GH76		3	GH76	GH76	GH76_e25
AB1N83_001124-R1	Meiotically Up-regulated protein	quant	OG0001734	GH76		3	GH76	GH76	GH76_e25
AB1N83_001082-R1	Glycosyltransferase family 17 protein	det	OG0003072	GT17		3	GT17	GT17	GT17_e15
AB1N83_001119-R1	glycosyl hydrolase 5 (cellulase A) family protein	quant	OG0000971	GH5_7|CBM1	beta-mannan	3	CBM1|GH5_7	GH5_7	GH5_e286	beta-mannan	3.2.1.78:7
AB1N83_001095-R1	Glycosyltransferase family 49 protein		OG0001468	GT49		3	GT49	GT49	GT49_e8
AB1N83_001643-R1	Dolichol-phosphate mannosyltransferase subunit 1		OG0005290	GT2		3	GT2	GT2	GT2		2.4.1.83:6
AB1N83_001765-R1	alpha,alpha-trehalose-phosphate synthase (UDP-forming)	quant	OG0002584	GT20		3	GT20	GT20	GT20_e0		2.4.1.15:146
AB1N83_002512-R1	Ricin B-like lectin	quant	OG0000034	CBM13	xylan	2		CBM13	CBM13_e82	xylan
AB1N83_002511-R1	Ricin B lectin domain-containing protein	quant	OG0000034	CBM13	xylan	2		CBM13	CBM13_e82	xylan
AB1N83_002503-R1	Lytic polysaccharide monooxygenase AA9	quant	OG0000714	AA9	cellulose	3	AA9	AA9	AA9_e42	cellulose		cellulose
AB1N83_002504-R1	Carbohydrate-binding module family 13 protein	quant	OG0000034	CBM13	xylan	3	CBM13	CBM13	CBM13_e82	xylan
AB1N83_002507-R1	Ricin B-like lectin	quant	OG0000034	CBM13	xylan	2		CBM13	CBM13_e82	xylan
AB1N83_004131-R1	Peroxidase	det	OG0000448	AA2	lignin	3	AA2	AA2	AA2_e2	lignin	1.11.1.16:9|1.11.1.13:5|1.11.1.-:1	lignin
AB1N83_004127-R1	Amidohydrolase-related domain-containing protein		OG0005884	CE9	host glycan	3	CE9	CE9	CE9_e96			host glycan
AB1N83_002174-R1	Glucanase	quant	OG0000037	GH7|CBM1	chitosan|cellulose	3	CBM1|GH7	GH7	GH7_e0	chitosan|cellulose	3.2.1.176:83|3.2.1.132:6|3.2.1.4:2
AB1N83_002178-R1	Cytochrome c peroxidase, mitochondrial	quant	OG0004296	AA2	lignin	3	AA2	AA2	AA2_e1			lignin
AB1N83_002214-R1	alpha-1,2-Mannosidase		OG0001863	GH47	host glycan	2		GH47	GH47_e5	host glycan	3.2.1.113:7	host glycan
AB1N83_001689-R1	Sterol 3-beta-glucosyltransferase		OG0005109	GT1		3	GT1	GT1	GT1_e24		2.4.1.173:13
AB1N83_001714-R1	Glycosyl Hydrolase Family 16	quant	OG0000300	GH16_1		3	GH16_1	GH16_1	GH16_e171
AB1N83_001545-R1	Carbohydrate-binding module family 13 protein	quant	OG0000766	CBM13	xylan	3	CBM13	CBM13	CBM13_e325	xylan
AB1N83_001547-R1	Carbohydrate-binding module family 13 protein	quant	OG0000766	CBM13	xylan	3	CBM13	CBM13	CBM13_e325	xylan
AB1N83_002616-R1	Lytic polysaccharide monooxygenase AA9	quant	OG0002333	AA9	cellulose	3	AA9	AA9	AA9_e38	cellulose		cellulose
AB1N83_002621-R1	glycosyl hydrolase 31 family protein	quant	OG0000928	GH31_1	starch	3	GH31_1	GH31_1	GH31_e78	starch	3.2.1.20:3
AB1N83_002232-R1	Glycoside hydrolase family 79 protein		OG0004517	GH79	arabinogalactan protein	3	GH79	GH79	GH79_e9				arabinogalactan protein
AB1N83_002232-R2	Glycoside hydrolase family 79 protein	quant	OG0004517	GH79	arabinogalactan protein	3	GH79	GH79	GH79_e9				arabinogalactan protein
AB1N83_002242-R1	GPI anchored protein	det	OG0001661	GH162	beta-glucan	3	GH162	GH162	GH162_e0	beta-glucan	3.2.1.71:1	beta-glucan
AB1N83_002245-R1	glycosyl hydrolase 18 family protein	quant	OG0000257	GH18	chitin	3		GH18	GH18_e134|CBM5_e97	chitin	3.2.1.14:1|3.2.1.14:1
AB1N83_001951-R1	GPI mannosyltransferase 2		OG0005795	GT76		2		GT76	GT76_e11
AB1N83_001969-R1	Chitin synthase		OG0005794	GT2		3	GT2	GT2	GT2		2.4.1.16:11
AB1N83_001954-R1	WrbA family protein	quant	OG0001470	AA6	lignin	3	AA6	AA6	AA6_e0	lignin	1.6.5.6:3	lignin
AB1N83_001337-R2	dermatan-sulfate isomerase family protein		OG0000668	PL38	host glycan	3	PL38	PL38	PL38_e5			host glycan
AB1N83_001337-R1	dermatan-sulfate isomerase family protein		OG0000668	PL38	host glycan	3	PL38	PL38	PL38_e5			host glycan
AB1N83_001466-R1	SKN1/KRE6 family protein	quant	OG0000112	GH16_2		3	GH16_2	GH16_2	GH16_e119
AB1N83_001462-R1	dermatan-sulfate isomerase family protein	quant	OG0003529	PL35		3	PL35	PL35	PL35_e7
AB1N83_001446-R1	glycosyl hydrolase 5 (cellulase A) family protein	quant	OG0000072	GH5_5|CBM1	beta-glucan	3	CBM1|GH5_5	GH5_5	GH5_e65	beta-glucan	3.2.1.4:20
AB1N83_001446-R2	glycosyl hydrolase 5 (cellulase A) family protein		OG0000072	GH5_5|CBM1	beta-glucan	3	CBM1|GH5_5	GH5_5	GH5_e65	beta-glucan	3.2.1.4:20
AB1N83_001441-R1	alpha-1,2-Mannosidase		OG0001329	GH47	host glycan	3	GH47	GH47	GH47_e17	host glycan	3.2.1.113:99	host glycan
AB1N83_001443-R1	S-formylglutathione hydrolase	quant	OG0004969	CE1		1		CE1
AB1N83_001458-R1	Ceramide glucosyltransferase		OG0002722	GT21		3	GT21	GT21	GT21_e21		2.4.1.80:3|2.4.1.-:1
AB1N83_000745-R2	glycosyl hydrolase 3 family protein	quant	OG0001693	GH3|CBM1	beta-glucan	3	CBM1|GH3	GH3	GH3_e223	beta-glucan	3.2.1.21:16|3.2.1.-:3
AB1N83_000745-R1	glycosyl hydrolase 3 family protein		OG0001693	GH3|CBM1	beta-glucan	3	CBM1|GH3	GH3	GH3_e223	beta-glucan	3.2.1.21:16|3.2.1.-:3
AB1N83_000977-R1	Glycoside hydrolase family 71		OG0001686	GH71	alpha-glucan	3		GH71	GH71_e2	alpha-glucan	3.2.1.59:3	alpha-glucan
AB1N83_001007-R1	glycosyl hydrolase 5 (cellulase A) family protein	quant	OG0002714	GH5_9	polyphenol|beta-glucan	3	GH5_9	GH5_9	GH5_e297	polyphenol|beta-glucan	3.2.1.58:29|3.2.1.21:6|3.2.1.75:2
AB1N83_000987-R1	Mannosyltransferase	quant	OG0003478	GT22		3	GT22	GT22	GT22_e11
AB1N83_000964-R1	SGNH hydrolase superfamily protein	quant	OG0000957	CE12	pectin	3	CE12	CE12	CE12_e43	pectin	3.1.1.-:1
AB1N83_001516-R1	Glycoside hydrolase family 79 protein	quant	OG0001405	GH79	arabinogalactan protein	3	GH79	GH79	GH79_e13				arabinogalactan protein
AB1N83_001530-R1	Beta-glucuronidase C-terminal domain-containing protein	quant	OG0001498	GH79	arabinogalactan protein	3	GH79	GH79	GH79_e20	arabinogalactan protein	3.2.1.31:1
AB1N83_001390-R1	multicopper oxidase family protein	quant	OG0001201	AA1_2	lignin	3	AA1_2	AA1_2	AA1_e44			lignin
AB1N83_001394-R1	glycosyl hydrolase 18 family protein	quant	OG0000091	GH18	chitin	3	GH18	GH18	GH18_e236	chitin	3.2.1.14:2
AB1N83_001358-R1		quant	OG0003166	AA12	polyphenol	3	AA12	AA12	AA12_e3	polyphenol		polyphenol
AB1N83_001355-R1	Laccase	quant	OG0000061	AA1_1	lignin	3	AA1_1	AA1_1	AA1_e33	lignin	1.10.3.2:77	lignin
AB1N83_002997-R1	Transglycosylase SLT domain-containing protein		OG0005826	GH23		2			GH23_e478
AB1N83_002979-R1	Lytic polysaccharide monooxygenase AA9		OG0004374	AA9	cellulose	3		AA9	AA9_e21	cellulose		cellulose
AB1N83_002142-R1	WD40/YVTN repeat-like-containing domain superfamily protein	quant	OG0000876	GH74|CBM1	xyloglucan	3	CBM1|GH74	GH74	GH74_e1|GH74_e1	xyloglucan	3.2.1.151:27|3.2.1.150:4|3.2.1.151:27|3.2.1.150:4
AB1N83_002778-R1	Alkali-sensitive linkage protein		OG0002522	GH128	beta-glucan	2		GH128	GH128_e12			beta-glucan
AB1N83_002791-R1	CBM1 domain-containing protein	quant	OG0005427	GH131|CBM1	beta-glucan	3	CBM1|GH131	GH131	GH131_e6			beta-glucan
AB1N83_002793-R1	SGNH hydrolase superfamily protein	quant	OG0006289	CE16	xylan	3	CE0	CE16	CE16_e5			xylan
AB1N83_001048-R1	glycosyl hydrolase 3 family protein	quant	OG0003740	GH3	beta-glucan	3	GH3	GH3	GH3_e51	beta-glucan	3.2.1.21:3
AB1N83_001048-R2	glycosyl hydrolase 3 family protein		OG0003740	GH3	beta-glucan	3	GH3	GH3	GH3_e51	beta-glucan	3.2.1.21:3
AB1N83_004153-R1	GMC oxidoreductase family protein	quant	OG0000003	AA3_2		3	AA3_2	AA3_2	AA3_e45
AB1N83_004149-R1	Glycosyl Hydrolase Family 16	quant	OG0001843	GH16_1		3	GH16_1	GH16_1	GH16_e186
AB1N83_004144-R1	GMC oxidoreductase family protein	quant	OG0000003	AA3_2		3	AA3_2	AA3_2	AA3_e45
AB1N83_004145-R1	GMC oxidoreductase family protein	quant	OG0000003	AA3_2		3	AA3_2	AA3_2	AA3_e45
AB1N83_002101-R1	glycosyl hydrolase 18 family protein	quant	OG0000091	GH18	chitin	3	GH18	GH18	GH18_e236	chitin	3.2.1.14:2
AB1N83_002334-R1	Beta-mannosidase glycosyl hydrolase	quant	OG0000213	GH2	beta-mannan	3	GH2	GH2	GH2_e138	beta-mannan	3.2.1.25:3
AB1N83_003742-R1	Glycoside hydrolase family 115 protein	quant	OG0003371	GH115	xylan	3	GH115	GH115	GH115_e0	xylan	3.2.1.131:6
AB1N83_003765-R1	glycosyl hydrolase 18 family protein	quant	OG0003362	GH18	chitin	3	GH18	GH18	GH18_e429				chitin
AB1N83_000820-R1	SGNH hydrolase superfamily protein		OG0001545	CE16	xylan	2		CE16	CE16_e1			xylan
AB1N83_002557-R1	WSC domain-containing protein	quant	OG0005585	AA5_1	lignin	2	AA5_1		AA5_e9			lignin
AB1N83_002557-R2	WSC domain-containing protein		OG0005585	AA5_1	lignin	2	AA5_1		AA5_e9			lignin
AB1N83_002559-R1	Glycosyltransferase 2-like domain-containing protein		OG0005583	GT2		2	GT0	GT2
AB1N83_002558-R1	Concanavalin A-like lectin/glucanase domain superfamily protein		OG0005584	GH16_4	beta-glucan	3	GH16_4	GH16_4	GH16_e102	beta-glucan	3.2.1.39:7
AB1N83_000452-R1	Glycosyl Hydrolase Family 16	quant	OG0002449	GH16_1		3	GH16_1	GH16_1	GH16_e191
AB1N83_000437-R1	polysaccharide lyase 8 family protein	quant	OG0000275	PL8_4	alginate	3	PL8_4	PL8_4	PL8_e26	alginate	4.2.2.3:1
AB1N83_000438-R1	polysaccharide lyase 8 family protein	det	OG0000275	PL8_4	alginate	3	PL8_4	PL8_4	PL8_e26	alginate	4.2.2.3:1
AB1N83_000439-R1	polysaccharide lyase 8 family protein	quant	OG0000275	PL8_4	alginate	3		PL8_4	PL8_e26	alginate	4.2.2.3:1
AB1N83_000508-R1	glycosyltransferase 31 family protein		OG0003543	GT31		2	GT31		GT31_e47		2.4.1.-:1
AB1N83_000605-R1	Versatile peroxidase VPL1	det	OG0000137	AA2	lignin	3	AA2	AA2	AA2_e2	lignin	1.11.1.16:9|1.11.1.13:5|1.11.1.-:1	lignin
AB1N83_000621-R1	Carbohydrate-binding module family 12 protein	quant	OG0004344	CBM12	chitin	1	CBM12					chitin
AB1N83_000643-R1	glycosyl hydrolase 51 family protein	quant	OG0000817	GH51_2	arabinan	3	GH51_2	GH51_2	GH51_e34	arabinan	3.2.1.55:4
AB1N83_000663-R1	glycosyl hydrolase 38 family protein	quant	OG0005767	GH38	host glycan	3	GH38	GH38	GH38_e20	host glycan	3.2.1.24:32
AB1N83_000661-R1	Versatile peroxidase VPL1	quant	OG0000137	AA2	lignin	3	AA2	AA2	AA2_e2	lignin	1.11.1.16:9|1.11.1.13:5|1.11.1.-:1	lignin
AB1N83_001141-R1	Glycosyltransferase family 32 protein		OG0000159	GT0		1	GT0
AB1N83_002355-R1	glycosyl hydrolase 5 (cellulase A) family protein	quant	OG0006136	GH5_7	beta-mannan	3	GH5_7	GH5_7	GH5_e286	beta-mannan	3.2.1.78:7
AB1N83_002355-R2	glycosyl hydrolase 5 (cellulase A) family protein		OG0006136	GH5_7	beta-mannan	3	GH5_7	GH5_7	GH5_e286	beta-mannan	3.2.1.78:7
AB1N83_003503-R1	Glycogen debranching enzyme	quant	OG0004189	GH133|GH13_25	glycogen	3	GH13_25|GH133	GH133|GH13_25	GH133_e0	glycogen	2.4.1.25:22|3.2.1.33:21	glycogen
AB1N83_002717-R1	glycosyltransferase 20 family protein	quant	OG0006194	GT20		3	GT20	GT20	GT20_e19		3.1.3.12:1
AB1N83_004737-R1	glycosyl hydrolase 5 (cellulase A) family protein	quant	OG0000347	GH5_9		3	GH5_9	GH5_9	GH5_e217
AB1N83_004494-R1	glycosyl hydrolase 3 family protein	quant	OG0000432	GH3	beta-glucan	3	GH3	GH3	GH3_e223	beta-glucan	3.2.1.21:16|3.2.1.-:3
AB1N83_004495-R1	polysaccharide lyase 1 family protein		OG0000093	PL1_6	pectin	3	PL1	PL1_6	PL1_e34			pectin
AB1N83_004484-R1	polysaccharide lyase 1 family protein		OG0000093	PL1_6	pectin	3		PL1_6	PL1_e34|PL1_e34		-|-	pectin
AB1N83_004048-R1	Ricin B lectin domain-containing protein		OG0000034	CBM13	xylan	1			CBM13_e82	xylan
AB1N83_004050-R1	glycosyl hydrolase 28 family protein	quant	OG0002028	GH28	pectin	3	GH28	GH28	GH28_e69			pectin
AB1N83_004050-R2	glycosyl hydrolase 28 family protein		OG0002028	GH28	pectin	3	GH28	GH28	GH28_e69			pectin
AB1N83_002488-R1	glycosyl hydrolase 5 (cellulase A) family protein	quant	OG0004235	GH5_15		3	GH5_15	GH5_15	GH5_e191
AB1N83_002571-R1	Carbohydrate-binding module family 13 protein	quant	OG0006409	CBM13	xylan	3		CBM13	CBM13_e82	xylan
AB1N83_002586-R1	glycosyl hydrolase 18 family protein		OG0005759	GH18	chitin	3	GH18	GH18	GH18_e429				chitin
AB1N83_004270-R1	SKN1/KRE6 family protein	det	OG0000112	GH16_2		3	GH16_2	GH16_2	GH16_e119
AB1N83_004271-R1	SKN1/KRE6 family protein	quant	OG0000112	GH16_2		3	GH16_2	GH16_2	GH16_e119
AB1N83_003337-R1	Laccase	det	OG0000061	AA1_1	lignin	3	AA1_1	AA1_1	AA1_e33	lignin	1.10.3.2:77	lignin
AB1N83_003355-R1	Beta-galactosidase	quant	OG0000241	GH35	rhamnose|pectin	3	GH35	GH35	GH35_e4|CBM67_e19	rhamnose|pectin	3.2.1.23:18|2.4.1.-:1|-
AB1N83_005694-R1	Beta-xylanase	quant	OG0002119	GH10|CBM1	xylan	3	CBM1|GH10	GH10	GH10_e64	xylan	3.2.1.8:45
AB1N83_005686-R1	glycosyl hydrolase 31 family protein		OG0003756	GH31_3	xyloglucan	3	GH31_3	GH31_3	GH31_e31	xyloglucan	3.2.1.177:12
AB1N83_001272-R1	RlpA-like domain superfamily protein		OG0006725	GH45_4		1	GH45_4
AB1N83_003599-R1	glycosyl hydrolase 12 (cellulase H) family protein	quant	OG0006319	GH12	xyloglucan|cellulose	3	GH12	GH12	GH12_e34	xyloglucan|cellulose	3.2.1.4:15|3.2.1.151:9
AB1N83_003666-R1	Glycosyl Hydrolase Family 16	quant	OG0000103	GH16_1	beta-glucan	3	GH16_1	GH16_1	GH16_e224	beta-glucan	3.2.1.6:1
AB1N83_003662-R1	TRAFAC class myosin-kinesin ATPase superfamily protein	det	OG0005653	GT2		3	GT2	GT2	GT2		2.4.1.16:11
AB1N83_003661-R1	Glycosyl Hydrolase Family 16	quant	OG0002062	GH16_1		3		GH16_1	GH16_e186
AB1N83_000521-R1	glycosyl hydrolase 43 family protein	quant	OG0003327	GH43_1	xylan	3	GH43_1	GH43_1	GH43_e53	xylan	3.2.1.37:19|3.2.1.55:4
AB1N83_000563-R1	Mannosyltransferase		OG0001706	GT22		3	GT22	GT22	GT22_e25
AB1N83_000511-R1	Polysaccharide Lyase 1	quant	OG0002821	PL1_2	pectin	3	PL1_2	PL1_2	PL1_e17			pectin
AB1N83_000533-R1	GPI mannosyltransferase 1		OG0005342	GT50		3	GT50	GT50	GT50_e0		2.4.1.-:14
AB1N83_000589-R1	Glyoxal oxidase		OG0003834	AA5_1	lignin	3	AA5_1	AA5_1	AA5_e13			lignin
AB1N83_003716-R1	Glycoside hydrolase family 71		OG0007191	GH71	alpha-glucan	3	GH71	GH71	GH71_e2	alpha-glucan	3.2.1.59:3	alpha-glucan
AB1N83_000411-R1	Dol-P-Man:Man(5)GlcNAc(2)-PP-Dol alpha-1,3-mannosyltransferase		OG0001841	GT58		3	GT58	GT58	GT58_e1		2.4.1.258:10
AB1N83_000385-R1	Trehalose phosphorylase	quant	OG0003904	GT4		3	GT4	GT4	GT4_e3141		2.4.1.231:3
AB1N83_000407-R1	glycosyl hydrolase 5 (cellulase A) family protein		OG0006262	GH5_50		3	GH5_50	GH5_50	GH5_e237
AB1N83_000396-R1	UDP-N-acetylglucosamine transferase subunit ALG13		OG0001359	GT1		1			GT1_e485
AB1N83_003622-R1	Alpha-galactosidase	det	OG0001182	GH27	alpha-galactan|raffinose	3	GH27	GH27	GH27_e14	alpha-galactan|raffinose	3.2.1.22:58|2.4.1.-:1
AB1N83_003287-R1	Nucleotide-diphospho-sugar transferase		OG0000331	GT8		3	GT8	GT8	GT8_e222		2.4.1.-:25
AB1N83_004538-R1	FAD-linked Oxidoreductase in Biosynthetic Pathways	quant	OG0000480	AA7	glucooligosaccharide	1			AA7_e0	glucooligosaccharide	1.1.3.-:1
AB1N83_004544-R1	oxygen-dependent FAD-linked oxidoreductase family protein	quant	OG0000400	AA7	glucooligosaccharide	1			AA7_e0	glucooligosaccharide	1.1.3.-:1
AB1N83_003427-R1	STT3 family protein	quant	OG0005637	GT66		3	GT66	GT66	GT66_e1		2.4.99.18:21
AB1N83_003850-R1	Glycosyltransferase family 25 protein		OG0007143	GT25		1		GT25
AB1N83_003854-R1	glycosyl hydrolase 3 family protein	quant	OG0001007	GH3	xylan	3	GH3	GH3	GH3_e21	xylan	3.2.1.37:8
AB1N83_003841-R1	glycosyl hydrolase 13 family protein	quant	OG0000961	GH13_1	sucrose	3	GH13_1	GH13_1	GH13_e112	sucrose
AB1N83_003863-R1	Glycoside hydrolase family 15 protein	quant	OG0002937	GH15		3	GH15	GH15	GH15_e38
AB1N83_003370-R1	glycosyl hydrolase 13 family protein		OG0001657	GH13_5	starch|sucrose	3	GH13_5	GH13_5	GH13_e25	starch|sucrose	3.2.1.1:3
AB1N83_000242-R1	Alkali-sensitive linkage protein	quant	OG0004739	GH128	beta-glucan	3	GH128	GH128	GH128_e16			beta-glucan
AB1N83_000251-R1	Metal-independent alpha-mannosidase	quant	OG0003278	GH125	alpha-mannan	3	GH125	GH125	GH125_e2			alpha-mannan
AB1N83_000213-R1	Six-hairpin glycosidase-like superfamily protein		OG0003289	GH105		3	GH105	GH105	GH105_e57
AB1N83_000217-R1	Gfo/Idh/MocA Oxidoreductase		OG0003287	GH188		1		GH188
AB1N83_004083-R1	glycosyl hydrolase 3 family protein	quant	OG0000583	GH3	beta-glucan	3		GH3	GH3_e223	beta-glucan	3.2.1.21:16|3.2.1.-:3
AB1N83_004988-R1	chitin deacetylase	quant	OG0004209	CE4	chitin	3	CE4	CE4	CE4_e169	chitin	3.5.1.41:2
AB1N83_003549-R1	Glycoside hydrolase family 44 domain-containing protein	quant	OG0001683	GH44		3	GH44	GH44	GH44_e8
AB1N83_004223-R1	Lectin	det	OG0000092	CBM67	rhamnose	3		CBM67	CBM67_e17|CBM67_e17	rhamnose	-|-
AB1N83_004242-R1	Alpha-amylase		OG0000527	GH13_32	sucrose	3		GH13_32	GH13_e60	sucrose
AB1N83_004243-R1	Alpha-amylase		OG0000527	GH13_32	sucrose	3	GH13_32	GH13_32	GH13_e60	sucrose
AB1N83_003385-R1	Ricin B-like lectin		OG0000034	CBM13	xylan	1			CBM13_e82	xylan
AB1N83_003392-R1	Ricin B lectin domain-containing protein	det	OG0000034	CBM13	xylan	1			CBM13_e82	xylan
AB1N83_003390-R1	Ricin B-like lectin	quant	OG0000034	CBM13	xylan	2		CBM13	CBM13_e82	xylan
AB1N83_003391-R1		quant	OG0000034	CBM13	xylan	2		CBM13	CBM13_e82	xylan
AB1N83_003394-R1	Carbohydrate-binding module family 13 protein	quant	OG0000034	CBM13	xylan	2		CBM13	CBM13_e82	xylan
AB1N83_003413-R1	Ricin B-like lectin		OG0000034	CBM13	xylan	1			CBM13_e82	xylan
AB1N83_000057-R1	glycosyltransferase group 1 family protein		OG0003861	GT5|GH13_22	sucrose	3	GH13_22|GT5	GT5|GH13_22	GH13_e196|GT5_e25	sucrose	2.4.1.183:18|2.4.1.-:2|2.4.1.183:36|2.4.1.-:11
AB1N83_000025-R1	Lytic polysaccharide monooxygenase AA9	quant	OG0000232	AA9|CBM1	cellulose	3	AA9|CBM1	AA9	AA9_e13	cellulose	1.14.99.54:1|1.14.99.56:1	cellulose
AB1N83_000024-R1	Lytic polysaccharide monooxygenase AA9		OG0000232	AA9	cellulose	3	AA9	AA9	AA9_e13	cellulose	1.14.99.54:1|1.14.99.56:1	cellulose
AB1N83_000026-R1	Lytic polysaccharide monooxygenase AA9	quant	OG0000232	AA9|CBM1	cellulose	3	AA9|CBM1	AA9	AA9_e13	cellulose	1.14.99.54:1|1.14.99.56:1	cellulose
AB1N83_000083-R1	glycosyltransferase 15 family protein		OG0000199	GT15		3	GT15	GT15	GT15_e0		2.4.1.131:20|2.4.1.-:1
AB1N83_000080-R1	glycosyltransferase 15 family protein	quant	OG0000199	GT15		3	GT15	GT15	GT15_e0		2.4.1.131:20|2.4.1.-:1
AB1N83_000103-R1	1,3-beta-glucan synthase component FKS1	quant	OG0000931	GT48		3	GT48	GT48	GT48_e0		2.4.1.34:56
AB1N83_000100-R1	glycosyl hydrolase 5 (cellulase A) family protein	quant	OG0006259	GH5_30		3	GH5_30	GH5_30	GH5_e332
AB1N83_000014-R1	Exoglucanase 3	quant	OG0001086	GH6|CBM1	cellulose	3	CBM1|GH6	GH6	GH6_e20	cellulose	3.2.1.91:55|3.2.1.4:4	cellulose
AB1N83_000318-R1	1,4-alpha-glucan-branching enzyme	quant	OG0000724	GH13_8|CBM48	glycogen|alpha-glucan|sucrose	3	CBM48|GH13_8	GH13_8	CBM48_e32|GH13_e20	glycogen|alpha-glucan|sucrose	2.4.1.18:166|2.4.1.18:50
AB1N83_000344-R1	SKN1/KRE6 family protein		OG0000112	GH16_2		3	GH16_2	GH16_2	GH16_e119
AB1N83_000275-R1	Glucanase	quant	OG0000037	GH7|CBM1	chitosan|cellulose	3	CBM1|GH7	GH7	GH7_e0	chitosan|cellulose	3.2.1.176:83|3.2.1.132:6|3.2.1.4:2
AB1N83_000332-R1	glycosyl hydrolase 17 family protein	quant	OG0003231	GH17		3	GH17	GH17	GH17_e56
AB1N83_004528-R1	GMC oxidoreductase family protein	det	OG0000003	AA3_2		3	AA3_2	AA3_2	AA3_e45
AB1N83_004524-R1	GMC oxidoreductase family protein	det	OG0000003	AA3_2		3	AA3_2	AA3_2	AA3_e45
AB1N83_004526-R1	GMC oxidoreductase family protein	quant	OG0000003	AA3_2		3	AA3_2	AA3_2	AA3_e45
AB1N83_004527-R1	GMC oxidoreductase family protein	quant	OG0000003	AA3_2		3	AA3_2	AA3_2	AA3_e45
AB1N83_006635-R1	Gfo/Idh/MocA Oxidoreductase		OG0002193	GH188		1		GH188
AB1N83_006739-R1	D-lactate dehydrogenase (cytochrome)		OG0000647	AA4	lignin	2			AA4_e1			lignin
AB1N83_004024-R1	glycosyl hydrolase 3 family protein	quant	OG0000432	GH3	beta-glucan	3	GH3	GH3	GH3_e223	beta-glucan	3.2.1.21:16|3.2.1.-:3
AB1N83_004927-R1	Lytic polysaccharide monooxygenase AA9	quant	OG0000782	AA9|CBM1	cellulose	3	AA9|CBM1	AA9	AA9_e25	cellulose	1.14.99.54:1	cellulose
AB1N83_005371-R1	Beta-mannosidase glycosyl hydrolase		OG0002510	GH2	beta-mannan	3	GH2	GH2	GH2_e138	beta-mannan	3.2.1.25:3
AB1N83_005359-R1	Chitin synthase	det	OG0002509	GT2		3	GT2	GT2	GT2|GT2		2.4.1.16:26|2.4.1.16:26
AB1N83_003960-R1	Glycoside hydrolase superfamily protein		OG0001475	GH17	beta-glucan	1	GH17						beta-glucan
AB1N83_003320-R1	GMC oxidoreductase family protein	det	OG0000184	AA3		1			AA3_e21
AB1N83_003319-R1	GMC oxidoreductase family protein	det	OG0000184	AA3_2		3		AA3_2	AA3_e21
AB1N83_003313-R1	GMC oxidoreductase family protein	quant	OG0000184	AA3_2		3	AA3_2	AA3_2	AA3_e21
AB1N83_004205-R1	Carbohydrate esterase family 4 protein	quant	OG0000369	CE4	xylan	3	CE4	CE4	CE4_e132	xylan	3.1.1.72:1
AB1N83_004210-R1	Carbohydrate esterase 4 protein	quant	OG0000369	CE4	xylan	3	CE4	CE4	CE4_e132	xylan	3.1.1.72:1
AB1N83_004211-R1	Carbohydrate esterase family 4 protein	quant	OG0000369	CE4	xylan	3	CE4	CE4	CE4_e132	xylan	3.1.1.72:1
AB1N83_004222-R1	Glycosyltransferase 61 catalytic domain-containing protein		OG0001662	GT0		1	GT0
AB1N83_004338-R1	oxygen-dependent FAD-linked oxidoreductase family protein	quant	OG0002541	AA7	glucooligosaccharide	2		AA7	AA7_e5	glucooligosaccharide	1.1.3.-:2
AB1N83_004336-R1	alpha-1,2-Mannosidase		OG0000716	GH47	host glycan	3	GH47	GH47	GH47_e9	host glycan	3.2.1.113:73	host glycan
AB1N83_004325-R1	oxygen-dependent FAD-linked oxidoreductase family protein	det	OG0002541	AA7	glucooligosaccharide	2		AA7	AA7_e0	glucooligosaccharide	1.1.3.-:1
AB1N83_004333-R1	Endoglucanase		OG0003276	GH9		3	GH9	GH9	GH9_e15
AB1N83_004184-R1	Lytic polysaccharide monooxygenase AA9	quant	OG0002222	AA9	cellulose	3	AA9	AA9	AA9_e51	cellulose		cellulose
AB1N83_004424-R1	Nucleotide-diphospho-sugar transferase		OG0000331	GT8		3	GT8	GT8	GT8_e149		2.4.1.186:3
AB1N83_004444-R1	Glucanase	quant	OG0000037	GH7	chitosan|cellulose	3	GH7	GH7	GH7_e0	chitosan|cellulose	3.2.1.176:83|3.2.1.132:6|3.2.1.4:2
AB1N83_005283-R1	AB hydrolase superfamily protein	quant	OG0001202	CE15|CBM1	lignin	3	CBM1|CE15	CE15	CE15_e22		3.1.1.-:10	lignin
AB1N83_004788-R1	glycosyl hydrolase 43 family protein	quant	OG0006366	GH43_26		3	GH43_26	GH43_26	GH43_e49
AB1N83_008100-R1	Lytic polysaccharide monooxygenase AA9		OG0000782	AA9	cellulose	2		AA9	AA9_e25	cellulose	1.14.99.54:1	cellulose
AB1N83_004771-R1	glycosyl hydrolase 18 family protein	quant	OG0000257	GH18|CBM5	chitin	3	CBM5|GH18	GH18	GH18_e134	chitin	3.2.1.14:1
AB1N83_004772-R1	glycosyl hydrolase 18 family protein	quant	OG0000257	GH18	chitin	3	GH18	GH18	GH18_e134	chitin	3.2.1.14:1
AB1N83_005711-R1			OG0000034	CBM13	xylan	2		CBM13	CBM13_e82	xylan
AB1N83_005718-R1	Lytic polysaccharide monooxygenase AA9	det	OG0000232	AA9|CBM1	cellulose	3	AA9|CBM1	AA9	AA9_e13	cellulose	1.14.99.54:1|1.14.99.56:1	cellulose
AB1N83_005712-R1	Ricin B lectin domain-containing protein		OG0000034	CBM13	xylan	2		CBM13	CBM13_e82	xylan
AB1N83_005715-R1	Lytic polysaccharide monooxygenase AA9	det	OG0000232	AA9	cellulose	3	AA9	AA9	AA9_e13	cellulose	1.14.99.54:1|1.14.99.56:1	cellulose
AB1N83_005017-R1	GMC oxidoreductase family protein		OG0000003	AA3_2		3	AA3_2	AA3_2	AA3_e45
AB1N83_004590-R1	alpha-1,2-Mannosidase		OG0003266	GH47	host glycan	3	GH47	GH47	GH47_e0	host glycan	3.2.1.113:6	host glycan
AB1N83_003987-R1	Versatile peroxidase VPL1	quant	OG0000137	AA2	lignin	3	AA2	AA2	AA2_e2	lignin	1.11.1.16:9|1.11.1.13:5|1.11.1.-:1	lignin
AB1N83_004854-R1	glycosyltransferase 2 family protein		OG0002546	GT2		3	GT2	GT2	GT2
AB1N83_004856-R1	Glucanase	quant	OG0000037	GH7	chitosan|cellulose	3	GH7	GH7	GH7_e0	chitosan|cellulose	3.2.1.176:83|3.2.1.132:6|3.2.1.4:2
AB1N83_007060-R1	Pectinesterase	quant	OG0001434	CE8	pectin	3	CE8	CE8	CE8_e16	pectin	3.1.1.11:3|3.2.1.15:1	pectin
AB1N83_005204-R1	glycosyl hydrolase 3 family protein	quant	OG0004626	GH3	beta-glucan	3	GH3	GH3	GH3_e51	beta-glucan	3.2.1.21:3
AB1N83_004685-R1	glycosyl hydrolase 31 family protein	quant	OG0000751	GH31_1	starch	3	GH31_1	GH31_1	GH31_e39	starch	3.2.1.20:27|3.2.1.84:26
AB1N83_004689-R1	FAD-linked Oxidoreductase in Biosynthetic Pathways		OG0005901	AA7	glucooligosaccharide	1			AA7_e0	glucooligosaccharide	1.1.3.-:1
AB1N83_005748-R1	Chitin synthase	quant	OG0002444	GT2		3	GT2	GT2	GT2		2.4.1.16:11
AB1N83_005746-R1	Lytic polysaccharide monooxygenase AA9	quant	OG0001227	AA9	cellulose	3		AA9	AA9_e25	cellulose	1.14.99.54:1	cellulose
AB1N83_005115-R1	GMC oxidoreductase family protein	quant	OG0000003	AA3_2	lignin	3	AA3_2	AA3_2	AA3_e64	lignin	1.1.3.7:2
AB1N83_004970-R1	glycosyl hydrolase 12 (cellulase H) family protein	quant	OG0001570	GH12	cellulose	3	GH12	GH12	GH12_e40	cellulose	3.2.1.4:6
AB1N83_004949-R1	glycosyl hydrolase 28 family protein	quant	OG0004438	GH28	pectin	3	GH28	GH28	GH28_e58	pectin	3.2.1.67:7|3.2.1.-:2	pectin
AB1N83_005448-R1	glycosyl hydrolase 28 family protein	quant	OG0002929	GH28	pectin	3	GH28	GH28	GH28_e54			pectin
AB1N83_004677-R1	glycosyl hydrolase 30 family protein	quant	OG0000986	GH30_3	beta-glucan	3	GH30_3	GH30_3	GH30_e33	beta-glucan	3.2.1.75:1
AB1N83_005968-R1	Alpha-galactosidase		OG0001182	GH27	alpha-galactan|raffinose	3	GH27	GH27	GH27_e14	alpha-galactan|raffinose	3.2.1.22:58|2.4.1.-:1
AB1N83_005967-R1	alpha-1,2-Mannosidase		OG0000716	GH47	host glycan	3	GH47	GH47	GH47_e9	host glycan	3.2.1.113:73	host glycan
AB1N83_005974-R1	Carbohydrate esterase family 4 protein	quant	OG0000369	CE4	xylan	3	CE4	CE4	CE4_e132	xylan	3.1.1.72:1
AB1N83_005822-R1	Gfo/Idh/MocA domain-containing protein		OG0001411	GH179	chitin	1		GH179				chitin
AB1N83_005421-R1	GMC oxidoreductase family protein	quant	OG0000184	AA3_2		3	AA3_2	AA3_2	AA3_e21
AB1N83_005787-R1	alpha-1,2-Mannosidase	quant	OG0001345	GH47	host glycan	3	GH47	GH47	GH47_e13			host glycan
AB1N83_005789-R1	Osmotin/thaumatin-like superfamily protein	quant	OG0000371	GH152	beta-glucan	3	GH152	GH152	GH152_e3	beta-glucan	3.2.1.39:2	beta-glucan
AB1N83_006242-R1	Glyoxal oxidase	quant	OG0003070	AA5_1	lignin	3	AA5_1	AA5_1	AA5_e5			lignin
AB1N83_005525-R1	Glycoside hydrolase family 79 protein	quant	OG0002581	GH79	arabinogalactan protein	3	GH79	GH79	GH79_e3				arabinogalactan protein
AB1N83_009741-R1	Lectin 2	quant	OG0000092	CBM67	rhamnose	3	CBM67	CBM67	CBM67_e17|CBM67_e17	rhamnose	-|-
AB1N83_004597-R1	Feruloyl esterase B/C/D	quant	OG0007310	CE1	xylan	1			CE1_e24	xylan	3.1.1.72:1|3.2.1.8:1
AB1N83_005094-R1	glycosyl hydrolase 1 family protein	det	OG0000020	GH1		3	GH1	GH1	GH1_e98
AB1N83_004813-R1	glycosyl hydrolase 5 (cellulase A) family protein		OG0000347	GH5_9		3	GH5_9	GH5_9	GH5_e217
AB1N83_004799-R1	alpha-L-rhamnosidase	quant	OG0005428	GH78	pectin	3	GH78	GH78	GH78_e52	pectin	3.2.1.174:2
AB1N83_004321-R1	GDP-Man:Man(3)GlcNAc(2)-PP-Dol alpha-1,2-mannosyltransferase		OG0004030	GT4		3	GT4	GT4	GT4_e1364		2.4.1.131:1
AB1N83_004321-R2	GDP-Man:Man(3)GlcNAc(2)-PP-Dol alpha-1,2-mannosyltransferase		OG0004030	GT4		3	GT4	GT4	GT4_e1364		2.4.1.131:1
AB1N83_004302-R1	Trehalase	quant	OG0004026	GH37	trehalose	3	GH37	GH37	GH37_e4	trehalose	3.2.1.28:1	trehalose
AB1N83_004313-R1	Lytic polysaccharide monooxygenase AA9	quant	OG0004032	AA9	cellulose	3	AA9	AA9	AA9_e33	cellulose	1.14.99.54:1	cellulose
AB1N83_005486-R1	Pectate lyase	quant	OG0003134	PL3_2	pectin	3	PL3_2	PL3_2	PL3_e13			pectin
AB1N83_006795-R1	Peptide-N(4)-(N-acetyl-beta-glucosaminyl)asparagine amidase	quant	OG0003069	GH92	host glycan	3	GH92	GH92	GH92_e42			host glycan
AB1N83_005261-R1	pectinesterase family protein	quant	OG0000748	CE8	pectin	3	CE8	CE8	CE8_e21			pectin
AB1N83_005273-R1	Glycosyl Hydrolase Family 16	quant	OG0000416	GH16_1		3	GH16_1	GH16_1	GH16_e186
AB1N83_004922-R1	Chitin synthase 7	det	OG0001320	GT2		3	GT2	GT2	GT2|GT2		2.4.1.16:26|2.4.1.16:26
AB1N83_004914-R1	GMC oxidoreductase family protein		OG0000184	AA3_2		3	AA3_2	AA3_2	AA3_e21
AB1N83_006003-R1	Polysaccharide lyase family 14 protein	quant	OG0005875	PL14_5		3		PL14_5	PL14_e12
AB1N83_005993-R1	glycosyl hydrolase 18 family protein	quant	OG0005878	GH18	chitin	3	GH18	GH18	GH18_e20	chitin	3.2.1.14:25
AB1N83_006273-R1	WSC domain-containing protein	quant	OG0001622	AA5_1	lignin	2	AA5_1		AA5_e9			lignin
AB1N83_006277-R1	Glycosyl Hydrolase Family 16		OG0005208	GH16_4	beta-glucan	3	GH16_4	GH16_4	GH16_e102	beta-glucan	3.2.1.39:7
AB1N83_006275-R1	Glycosyltransferase 2-like domain-containing protein		OG0003702	GT2		2	GT0	GT2
AB1N83_000755-R1	GMC oxidoreductase family protein		OG0000003	AA3_2		3	AA3_2	AA3_2	AA3_e45
AB1N83_000812-R1	glycosyl hydrolase 3 family protein	quant	OG0006243	GH3	beta-glucan	3	GH3	GH3	GH3_e51	beta-glucan	3.2.1.21:3
AB1N83_000810-R1	Arabinan endo-1,5-alpha-L-arabinosidase	quant	OG0005414	GH43_5	arabinan	3	GH43_5	GH43_5	GH43_e109	arabinan	3.2.1.99:1
AB1N83_000781-R1	GMC oxidoreductase family protein		OG0007004	AA3_2		3	AA3_2	AA3_2	AA3_e34
AB1N83_000778-R1	glycosyl hydrolase 13 family protein		OG0006651	GH13_1	starch|sucrose	3	GH13_1	GH13_1	GH13_e19	starch|sucrose	3.2.1.1:16
AB1N83_005847-R1	Lytic polysaccharide monooxygenase AA9	quant	OG0000733	AA9	cellulose	3	AA9	AA9	AA9_e21	cellulose		cellulose
AB1N83_005848-R1	Lytic polysaccharide monooxygenase AA9		OG0000733	AA9	cellulose	3	AA9	AA9	AA9_e21	cellulose		cellulose
AB1N83_004714-R1	GMC oxidoreductase family protein	det	OG0000184	AA3_2		3	AA3_2	AA3_2	AA3_e21
AB1N83_004711-R1	GMC oxidoreductase family protein	det	OG0000184	AA3_2		3	AA3_2	AA3_2	AA3_e21
AB1N83_006502-R1	glycosyl hydrolase 1 family protein	quant	OG0001004	GH1	beta-glucan	3	GH1	GH1	GH1_e105	beta-glucan	3.2.1.21:13
AB1N83_005435-R1	Glucoamylase		OG0000729	GH15|CBM20	starch	3	CBM20|GH15	CBM20|GH15	GH15_e31|CBM20_e48	starch	3.2.1.3:94|3.2.1.1:7|3.2.1.116:1
AB1N83_005442-R1	WD40/YVTN repeat-like-containing domain superfamily protein	quant	OG0000876	GH74|CBM1	xyloglucan	3	CBM1|GH74	GH74	GH74_e1|GH74_e1	xyloglucan	3.2.1.151:27|3.2.1.150:4|3.2.1.151:27|3.2.1.150:4
AB1N83_007255-R1	Glycosyltransferase family GT2 and GT47		OG0005687	GT2		3	GT2	GT2	GT2
AB1N83_005127-R1	alpha-L-rhamnosidase	quant	OG0002411	GH78	pectin	3	GH78	GH78	GH78_e52	pectin	3.2.1.174:2
AB1N83_005125-R1	Alpha-1,4 glucan phosphorylase	quant	OG0002654	GT35		3	GT35	GT35	GT35_e0		2.4.1.1:158
AB1N83_005135-R1	glycosyltransferase 20 family protein	det	OG0010482	GT20		1	GT20
AB1N83_005136-R1	glycosyltransferase 20 family protein	det	OG0002651	GT20		3	GT20	GT20	GT20_e24		2.4.1.15:11
AB1N83_006320-R1	glycosyl hydrolase 18 family protein	quant	OG0006687	GH18|CBM5	chitin	3	CBM5|GH18	GH18	GH18_e53			chitin
AB1N83_006323-R1	GMC oxidoreductase family protein	quant	OG0002982	AA8|AA3_1	cellulose|lignin	3	AA3_1|AA8	AA8|AA3_1	AA8_e1|AA3_e37	cellulose|lignin	1.1.99.18:3|1.1.99.18:3
AB1N83_006412-R1	glycosyl hydrolase 43 family protein	quant	OG0000474	GH43_23		3	GH43_23	GH43_23	GH43_e176
AB1N83_006408-R2	glycosyltransferase 8 family protein		OG0003692	GT24		3	GT24	GT24	GT24_e1		2.4.1.-:29
AB1N83_006408-R1	glycosyltransferase 8 family protein		OG0003692	GT24		3	GT24	GT24	GT24_e1		2.4.1.-:29
AB1N83_005739-R1	Peptide-N(4)-(N-acetyl-beta-glucosaminyl)asparagine amidase		OG0001262	GH92	host glycan	3	GH92	GH92	GH92_e28			host glycan
AB1N83_005739-R3	Peptide-N(4)-(N-acetyl-beta-glucosaminyl)asparagine amidase	det	OG0001262	GH92	host glycan	3	GH92	GH92	GH92_e28			host glycan
AB1N83_005739-R2	Peptide-N(4)-(N-acetyl-beta-glucosaminyl)asparagine amidase		OG0001262	GH92	host glycan	3	GH92	GH92	GH92_e28			host glycan
AB1N83_005729-R1	SGNH hydrolase superfamily protein	quant	OG0000973	CE16|CBM1	xylan	3	CBM1|CE16	CE16	CE16_e1			xylan
AB1N83_005664-R1	Glycosyl Hydrolase Family 16		OG0000103	GH16_1	beta-glucan	3	GH16_1	GH16_1	GH16_e224	beta-glucan	3.2.1.6:1
AB1N83_005673-R1	Chitin synthase	det	OG0004366	GT2		3	GT2	GT2	GT2|GT2		2.4.1.16:26|2.4.1.16:26
AB1N83_005476-R1	glycosyl hydrolase 5 (cellulase A) family protein	quant	OG0000971	GH5_7|CBM1	beta-mannan	3	CBM1|GH5_7	GH5_7	GH5_e286	beta-mannan	3.2.1.78:7
AB1N83_010840-R1	glycosyltransferase 15 family protein		OG0000199	GT15		3	GT15	GT15	GT15_e0		2.4.1.131:20|2.4.1.-:1
AB1N83_006577-R1	Lytic polysaccharide monooxygenase AA9	quant	OG0002508	AA9	cellulose	3	AA9	AA9	AA9_e46	cellulose	1.14.99.54:4|1.14.99.56:2	cellulose
AB1N83_007783-R1	Carbohydrate-binding module family 13 protein	quant	OG0007410	CBM13	xylan	1			CBM13_e152	xylan
AB1N83_006339-R2	glycosyl hydrolase 20 family protein	quant	OG0003063	GH20		3	GH20	GH20	GH20_e17
AB1N83_006339-R1	glycosyl hydrolase 20 family protein		OG0003063	GH20		3	GH20	GH20	GH20_e17
AB1N83_006661-R1	Endo-beta-1,3-galactanase (Fragment)	det	OG0002552	GH16_10	arabinogalactan protein	3	GH16_10	GH16_10	GH16_e289	arabinogalactan protein	3.2.1.181:4
AB1N83_006655-R1	Beta-mannosidase glycosyl hydrolase	det	OG0005692	GH2	beta-mannan	3	GH2	GH2	GH2_e23	beta-mannan	3.2.1.25:4
AB1N83_006659-R1	Endo-beta-1,3-galactanase (Fragment)	det	OG0002552	GH16_10	arabinogalactan protein	3	GH16_10	GH16_10	GH16_e289	arabinogalactan protein	3.2.1.181:4
AB1N83_007382-R1	glycosyl hydrolase 5 (cellulase A) family protein		OG0002790	GH5_12	polyphenol|glycolipid	3	GH5_12	GH5_12	GH5_e145	polyphenol|glycolipid	3.2.1.21:3|3.2.1.45:1|3.2.1.104:1
AB1N83_006016-R1	alpha-1,2-Mannosidase	det	OG0001345	GH47	host glycan	3	GH47	GH47	GH47_e13			host glycan
AB1N83_009056-R1	Aldehyde oxidase GLOX	det	OG0000576	AA5_1	lignin	3	AA5_1	AA5_1	AA5_e2	lignin	1.2.3.15:6	lignin
AB1N83_005905-R1	Alpha-1,3/1,6-mannosyltransferase ALG2		OG0001837	GT4		2		GT4	GT4_e2823		2.4.1.257:6|2.4.1.132:6
AB1N83_005905-R2	Alpha-1,3/1,6-mannosyltransferase ALG2		OG0001837	GT4		3		GT4	GT4_e2823		2.4.1.257:6|2.4.1.132:6
AB1N83_005649-R1	Gfo/Idh/MocA domain-containing protein		OG0001411	GH179	chitin	1		GH179				chitin
AB1N83_007026-R1	Glycosyltransferase 61 catalytic domain-containing protein		OG0001507	GT0		1	GT0
AB1N83_008999-R1	glycosyl hydrolase 5 (cellulase A) family protein	quant	OG0000347	GH5_9		3	GH5_9	GH5_9	GH5_e217
AB1N83_006768-R1	Glucanase	quant	OG0000037	GH7|CBM1	chitosan|cellulose	3	CBM1|GH7	GH7	GH7_e0	chitosan|cellulose	3.2.1.176:83|3.2.1.132:6|3.2.1.4:2
AB1N83_006682-R1	Glycosyl Hydrolase Family 16		OG0006374	GH16_1	beta-glucan	3	GH16_1	GH16_1	GH16_e237	beta-glucan	3.2.1.6:1
AB1N83_007118-R1	glycosyl hydrolase 5 (cellulase A) family protein	quant	OG0000072	GH5_5|CBM1	beta-glucan	3	CBM1|GH5_5	GH5_5	GH5_e65	beta-glucan	3.2.1.4:20
AB1N83_007113-R1	Lytic polysaccharide monooxygenase AA9	det	OG0000782	AA9	cellulose	3		AA9	AA9_e6	cellulose	1.14.99.54:2|1.14.99.56:1	cellulose
AB1N83_007054-R1	Peptide-N(4)-(N-acetyl-beta-glucosaminyl)asparagine amidase	quant	OG0001262	GH92	host glycan	3	GH92	GH92	GH92_e28			host glycan
AB1N83_008396-R1			OG0002105	CBM21	starch	2		CBM21	CBM21_e14	starch
AB1N83_006288-R1	Copper radical oxidase	quant	OG0000271	AA5_1	lignin	3	AA5_1	AA5_1	AA5_e16			lignin
AB1N83_006426-R1	Enolase	quant	OG0007010	GH13_31		1	GH13_31
AB1N83_005980-R1	Laccase		OG0000061	AA1_1	lignin	1	AA1_1					lignin
AB1N83_007838-R1	glycosyl hydrolase 3 family protein	quant	OG0000432	GH3	beta-glucan	3	GH3	GH3	GH3_e223	beta-glucan	3.2.1.21:16|3.2.1.-:3
AB1N83_007092-R1	GMC oxidoreductase family protein	quant	OG0002697	AA3_2		3	AA3_2	AA3_2	AA3_e8
AB1N83_005925-R1	polysaccharide lyase 4 family protein	quant	OG0002961	PL4_1	pectin	3	PL4_1	PL4_1	PL4_e12	pectin	4.2.2.23:4	pectin
AB1N83_005918-R1	SKN1/KRE6 family protein	quant	OG0000589	GH16_2		3	GH16_2	GH16_2	GH16_e269
AB1N83_006848-R1	oxygen-dependent FAD-linked oxidoreductase family protein	quant	OG0000857	AA7	glucooligosaccharide	3	AA7	AA7	AA7_e4	glucooligosaccharide	1.1.3.-:1
AB1N83_006853-R1	Glycoside hydrolase superfamily protein		OG0000385	GH13_40	starch|sucrose	3	GH13_40	GH13_40	GH13_e122	starch|sucrose	5.4.99.11:5|3.2.1.20:4|3.2.1.10:1|3.2.1.-:1|3.2.1.70:1
AB1N83_006667-R1	GMC oxidoreductase family protein	quant	OG0000003	AA3_2		3	AA3_2	AA3_2	AA3_e45
AB1N83_008936-R1	Lytic polysaccharide monooxygenase AA9	det	OG0000782	AA9|CBM1	cellulose	3	AA9|CBM1	AA9	AA9_e25	cellulose	1.14.99.54:1	cellulose
AB1N83_007929-R1	oxygen-dependent FAD-linked oxidoreductase family protein		OG0000857	AA7	glucooligosaccharide	3	AA7	AA7	AA7_e4	glucooligosaccharide	1.1.3.-:1
AB1N83_006902-R1	Carboxylic ester hydrolase	quant	OG0000142	CE1|CBM1	xylan	3	CBM1|CE1	CE1	CE1_e20	xylan	3.1.1.72:3
AB1N83_006063-R1	Lysozyme		OG0000544	GH24	peptidoglycan	2		GH24	GH24_e112			peptidoglycan
AB1N83_007946-R1	Arabinogalactan endo-beta-1,4-galactanase	quant	OG0003675	GH53	arabinogalactan protein	3		GH53	GH53_e5	arabinogalactan protein	3.2.1.89:16	arabinogalactan protein
AB1N83_007584-R1	Glycoside hydrolase superfamily protein	quant	OG0001106	GH30_11		3	GH30_11	GH30_11	GH30_e53
AB1N83_006751-R1	GMC oxidoreductase family protein		OG0000851	AA3_2		3	AA3_2	AA3_2	AA3_e21
AB1N83_006448-R1	Glycoside hydrolase family 95 protein	quant	OG0001176	GH95	host glycan|xyloglucan	3	GH95	GH95	GH95_e2	host glycan|xyloglucan	3.2.1.63:2
AB1N83_006448-R2	Glycoside hydrolase family 95 protein		OG0001176	GH95	host glycan|xyloglucan	3	GH95	GH95	GH95_e2	host glycan|xyloglucan	3.2.1.63:2
AB1N83_005616-R1	glycosyl hydrolase 35 family protein	det	OG0000241	GH35	rhamnose	3	GH35	GH35	GH35_e46|CBM67_e19	rhamnose	-|-
AB1N83_005611-R1	Alpha-galactosidase	quant	OG0006292	GH27|CBM35	alpha-galactan|beta-galactan|xylan|beta-mannan	3	CBM35|GH27	GH27	GH27_e21|CBM35_e7	alpha-galactan|beta-galactan|xylan|beta-mannan	3.2.1.22:2|3.2.1.22:1|3.2.1.88:1
AB1N83_005611-R2	Alpha-galactosidase		OG0006292	GH27|CBM35	alpha-galactan|beta-galactan|xylan|beta-mannan	3	CBM35|GH27	GH27	GH27_e21|CBM35_e7	alpha-galactan|beta-galactan|xylan|beta-mannan	3.2.1.22:2|3.2.1.22:1|3.2.1.88:1
AB1N83_007301-R1	polysaccharide lyase 1 family protein	quant	OG0000265	PL1_7	pectin	3	PL1_7	PL1_7	PL1_e51	pectin	4.2.2.2:30	pectin
AB1N83_007478-R1	Lytic polysaccharide monooxygenase AA9		OG0000283	AA9	cellulose	3	AA9	AA9	AA9_e38	cellulose		cellulose
AB1N83_006471-R1	GMC oxidoreductase family protein		OG0000752	AA3_3	lignin	3	AA3_3	AA3_3	AA3_e3	lignin	1.1.3.13:12
AB1N83_006473-R1	GMC oxidoreductase family protein		OG0000752	AA3_3	lignin	3	AA3_3	AA3_3	AA3_e3	lignin	1.1.3.13:12
AB1N83_006476-R1	Beta-xylanase	quant	OG0000686	GH10	xylan	3	GH10	GH10	GH10_e40	xylan	3.2.1.8:31
AB1N83_006477-R1	Beta-xylanase	quant	OG0000686	GH10|CBM1	xylan	3	CBM1|GH10	GH10	GH10_e104				xylan
AB1N83_006479-R1	Beta-xylanase	quant	OG0000686	GH10|CBM1	xylan	3	CBM1|GH10	GH10	GH10_e104				xylan
AB1N83_012234-R1	glycosyltransferase 15 family protein		OG0000199	GT15		3	GT15	GT15	GT15_e0		2.4.1.131:20|2.4.1.-:1
AB1N83_008697-R1	Lytic polysaccharide monooxygenase AA9	quant	OG0005172	AA9	cellulose	3	AA9	AA9	AA9_e49	cellulose	1.14.99.54:1	cellulose
AB1N83_007413-R1	Mannosyltransferase		OG0000656	GT22		3	GT22	GT22	GT22_e31
AB1N83_005405-R1	glycosyl hydrolase 43 family protein	quant	OG0003610	GH43_24|CBM35	beta-galactan|xylan|beta-mannan|arabinogalactan protein	3	CBM35|GH43_24	GH43_24	GH43_e60|CBM35_e81	beta-galactan|xylan|beta-mannan|arabinogalactan protein	3.2.1.145:2|3.2.1.145:2
AB1N83_007365-R1	Secreted chitinase LysM12-like protein	quant	OG0001738	GH18	chitin	3		GH18	GH18_e170				chitin
AB1N83_007927-R2	SGNH hydrolase superfamily protein		OG0001854	CE16	xylan	2		CE16	CE16_e11			xylan
AB1N83_007927-R1	SGNH hydrolase superfamily protein		OG0001854	CE16	xylan	2		CE16	CE16_e11			xylan
AB1N83_010022-R1	glycosyl hydrolase 5 (cellulase A) family protein	quant	OG0001053	GH5_9	polyphenol|beta-glucan	3	GH5_9	GH5_9	GH5_e297	polyphenol|beta-glucan	3.2.1.58:29|3.2.1.21:6|3.2.1.75:2
AB1N83_009611-R1	Chitobiosyldiphosphodolichol beta-mannosyltransferase		OG0005142	GT33		3	GT33	GT33	GT33_e1		2.4.1.142:10|2.4.1.-:1
AB1N83_006211-R1	GMC oxidoreductase family protein	quant	OG0000003	AA3_2		3	AA3_2	AA3_2	AA3_e45
AB1N83_006204-R1	glycosyl hydrolase 18 family protein	quant	OG0000091	GH18	chitin	3	GH18	GH18	GH18_e236	chitin	3.2.1.14:2
AB1N83_007353-R1	glycosyl hydrolase 5 (cellulase A) family protein	quant	OG0000229	GH5_5|CBM1	beta-glucan	3	CBM1|GH5_5	GH5_5	GH5_e137	beta-glucan	3.2.1.4:38
AB1N83_007358-R1	Trehalase		OG0004498	GH37	trehalose	3	GH37	GH37	GH37_e7	trehalose	3.2.1.28:32	trehalose
AB1N83_008824-R1	Glyoxal oxidase	det	OG0000271	AA5_1	lignin	3	AA5_1	AA5_1	AA5_e16			lignin
AB1N83_008821-R1	Glyoxal oxidase	quant	OG0000271	AA5_1	lignin	3	AA5_1	AA5_1	AA5_e16			lignin
AB1N83_008820-R1	Glyoxal oxidase	det	OG0000271	AA5_1	lignin	3	AA5_1	AA5_1	AA5_e16			lignin
AB1N83_007689-R1	SKN1/KRE6 family protein	quant	OG0002042	GH16_2		3	GH16_2	GH16_2	GH16_e269
AB1N83_007521-R1	Alpha-1,3-glucosyltransferase		OG0004061	GT57		3	GT57	GT57	GT57_e0		2.4.1.267:14
AB1N83_009621-R1	Endo-1,4-beta-xylanase	quant	OG0000963	GH11|CBM1	xylan	3	CBM1|GH11	GH11	GH11_e11	xylan	3.2.1.8:61	xylan
AB1N83_009619-R1	Endo-1,4-beta-xylanase	quant	OG0000963	GH11|CBM1	xylan	3	CBM1|GH11	GH11	GH11_e11	xylan	3.2.1.8:61	xylan
AB1N83_007287-R1	Protein O-Glucosyltransferase/Glycosyltransferase 90		OG0001001	GT90		3	GT90	GT90	GT90_e0
AB1N83_008130-R1	Lytic polysaccharide monooxygenase AA9	det	OG0000714	AA9	cellulose	2		AA9	AA9_e42	cellulose		cellulose
AB1N83_008348-R1		quant	OG0001663	PL26	pectin	3		PL26	PL26_e0	pectin	4.2.2.24:1	pectin
AB1N83_007323-R1	polysaccharide lyase 8 family protein	quant	OG0000275	PL8_4	alginate	3	PL8_4	PL8_4	PL8_e26	alginate	4.2.2.3:1
AB1N83_007281-R1	Lectin	det	OG0000092	CBM67	rhamnose	3	CBM67	CBM67	CBM67_e17|CBM67_e17	rhamnose	-|-
AB1N83_009059-R1	Osmotin/thaumatin-like superfamily protein	quant	OG0000371	GH152	beta-glucan	3	GH152	GH152	GH152_e3	beta-glucan	3.2.1.39:2	beta-glucan
AB1N83_009061-R1	Osmotin/thaumatin-like superfamily protein	quant	OG0000371	GH152	beta-glucan	3	GH152	GH152	GH152_e3	beta-glucan	3.2.1.39:2	beta-glucan
AB1N83_009060-R1	1,3-beta-glucan synthase component FKS1	quant	OG0000931	GT48		3	GT48	GT48	GT48_e0		2.4.1.34:56
AB1N83_006559-R1	Carbohydrate-binding module family 1 protein	quant	OG0005376	CBM1	cellulose	1	CBM1					cellulose
AB1N83_011037-R1	Glycoside hydrolase family 79 protein	quant	OG0002176	GH79	arabinogalactan protein	3	GH79	GH79	GH79_e13				arabinogalactan protein
AB1N83_009808-R1	Carbohydrate-binding module family 21 protein		OG0001000	CBM21	starch	3	CBM21	CBM21	CBM21_e12	starch
AB1N83_009036-R1	polysaccharide lyase 1 family protein	quant	OG0000265	PL1_7	pectin	3	PL1_7	PL1_7	PL1_e51	pectin	4.2.2.2:30	pectin
AB1N83_009039-R1	Glucoamylase	quant	OG0000729	GH15|CBM20	starch	3	CBM20|GH15	CBM20|GH15	GH15_e31|CBM20_e31	starch	3.2.1.3:94|3.2.1.3:71
AB1N83_009043-R2	Glycoside hydrolase superfamily protein		OG0001475	GH17	beta-glucan	1	GH17						beta-glucan
AB1N83_009043-R1	Glycoside hydrolase superfamily protein	quant	OG0001475	GH17	beta-glucan	1	GH17						beta-glucan
AB1N83_006810-R2	glycosyl hydrolase 35 family protein	quant	OG0000241	GH35		3	GH35	GH35	GH35_e46
AB1N83_006810-R1	glycosyl hydrolase 35 family protein		OG0000241	GH35		3	GH35	GH35	GH35_e46
AB1N83_007187-R1	polysaccharide lyase 1 family protein	det	OG0000265	PL1_7	pectin	3	PL1_7	PL1_7	PL1_e51	pectin	4.2.2.2:30	pectin
AB1N83_008297-R1	polysaccharide lyase 4 family protein	quant	OG0004562	PL4_1	pectin	3	PL4_1	PL4_1	PL4_e12	pectin	4.2.2.23:4	pectin
AB1N83_007537-R1	Glucanase	quant	OG0000037	GH7|CBM1	chitosan|cellulose	3	CBM1|GH7	GH7	GH7_e0	chitosan|cellulose	3.2.1.176:83|3.2.1.132:6|3.2.1.4:2
AB1N83_006399-R1	GMC oxidoreductase family protein	quant	OG0001786	AA3_3	lignin	3	AA3_3	AA3_3	AA3_e3	lignin	1.1.3.13:12
AB1N83_006395-R1	Copper radical oxidase	quant	OG0000271	AA5_1	lignin	3	AA5_1	AA5_1	AA5_e16			lignin
AB1N83_010438-R1	Versatile peroxidase VPL1	det	OG0000137	AA2	lignin	3	AA2	AA2	AA2_e2	lignin	1.11.1.16:9|1.11.1.13:5|1.11.1.-:1	lignin
AB1N83_006989-R2	WD40/YVTN repeat-like-containing domain superfamily protein	det	OG0000876	GH74|CBM1	xyloglucan	3	CBM1|GH74	GH74	GH74_e1|GH74_e0|GH74_e1	xyloglucan	3.2.1.151:27|3.2.1.150:4|3.2.1.151:5|3.2.1.151:27|3.2.1.150:4
AB1N83_006989-R1	WD40/YVTN repeat-like-containing domain superfamily protein		OG0000876	GH74|CBM1	xyloglucan	3	CBM1|GH74	GH74	GH74_e1|GH74_e0|GH74_e1	xyloglucan	3.2.1.151:27|3.2.1.150:4|3.2.1.151:5|3.2.1.151:27|3.2.1.150:4
AB1N83_006989-R3	WD40/YVTN repeat-like-containing domain superfamily protein		OG0000876	GH74|CBM1	xyloglucan	3	CBM1|GH74	GH74	GH74_e1|GH74_e0|GH74_e1	xyloglucan	3.2.1.151:27|3.2.1.150:4|3.2.1.151:5|3.2.1.151:27|3.2.1.150:4
AB1N83_006826-R1	Peroxidase	quant	OG0000448	AA2	lignin	3	AA2	AA2	AA2_e2	lignin	1.11.1.16:9|1.11.1.13:5|1.11.1.-:1	lignin
AB1N83_006815-R1	Peptide-N(4)-(N-acetyl-beta-glucosaminyl)asparagine amidase	quant	OG0003092	GH92	host glycan	3	GH92	GH92	GH92_e42			host glycan
AB1N83_007198-R1	glycosyl hydrolase 31 family protein	quant	OG0000928	GH31_1	starch	3	GH31_1	GH31_1	GH31_e7	starch	3.2.1.20:9|3.2.1.84:3
AB1N83_008509-R1	alpha-1,2-Mannosidase		OG0000716	GH47	host glycan	3	GH47	GH47	GH47_e9	host glycan	3.2.1.113:73	host glycan
AB1N83_008512-R1	Glyoxal oxidase	det	OG0000576	AA5_1	lignin	3	AA5_1	AA5_1	AA5_e2	lignin	1.2.3.15:6	lignin
AB1N83_009723-R1	glycosyl hydrolase 18 family protein		OG0006063	GH18	chitin	3		GH18	GH18_e429				chitin
AB1N83_009722-R1	Glutaminase GtaA	quant	OG0004685	GH5_5|CBM1	cellulose	1	CBM1|GH5_5					cellulose
AB1N83_011425-R1	Nucleotide-diphospho-sugar transferase		OG0000331	GT8		3	GT8	GT8	GT8_e149		2.4.1.186:3
AB1N83_007819-R1	Glucanase	quant	OG0000037	GH7|CBM1	chitosan|cellulose	3	CBM1|GH7	GH7	GH7_e0	chitosan|cellulose	3.2.1.176:83|3.2.1.132:6|3.2.1.4:2
AB1N83_007823-R1	Glucanase	quant	OG0000037	GH7|CBM1	chitosan|cellulose	3	CBM1|GH7	GH7	GH7_e0	chitosan|cellulose	3.2.1.176:83|3.2.1.132:6|3.2.1.4:2
AB1N83_007824-R1	Alpha-galactosidase	quant	OG0001182	GH27	alpha-galactan|raffinose	3	GH27	GH27	GH27_e14	alpha-galactan|raffinose	3.2.1.22:58|2.4.1.-:1
AB1N83_006706-R1	oxygen-dependent FAD-linked oxidoreductase family protein	quant	OG0002318	AA7		1		AA7
AB1N83_006700-R1	Lytic polysaccharide monooxygenase AA9	quant	OG0000714	AA9	cellulose	3	AA9	AA9	AA9_e42	cellulose		cellulose
AB1N83_009442-R1	Lytic polysaccharide monooxygenase AA9	quant	OG0000232	AA9	cellulose	3	AA9	AA9	AA9_e13	cellulose	1.14.99.54:1|1.14.99.56:1	cellulose
AB1N83_008715-R1	Lytic polysaccharide monooxygenase AA9	quant	OG0001066	AA9	cellulose	3	AA9	AA9	AA9_e40	cellulose		cellulose
AB1N83_008716-R1	Lytic polysaccharide monooxygenase AA9	det	OG0001066	AA9	cellulose	3	AA9	AA9	AA9_e40	cellulose		cellulose
AB1N83_007706-R1	Peptide-N(4)-(N-acetyl-beta-glucosaminyl)asparagine amidase		OG0001504	GH92	host glycan	3	GH92	GH92	GH92_e19			host glycan
AB1N83_009340-R1	GMC oxidoreductase family protein	quant	OG0001957	AA3_2		3		AA3_2	AA3_e21
AB1N83_006885-R1	Multicopper oxidase	quant	OG0000061	AA1_1	lignin	1	AA1_1					lignin
AB1N83_006884-R1	Laccase	quant	OG0009294	AA1_1	lignin	2		AA1_1				lignin
AB1N83_006886-R1	Dolichyl-phosphate-mannose--protein mannosyltransferase	quant	OG0002406	GT39		3	GT39	GT39	GT39_e9		2.4.1.109:12
AB1N83_013768-R1	alpha-1,2-Mannosidase		OG0009296	GH47	host glycan	3		GH47	GH47_e9	host glycan	3.2.1.113:73	host glycan
AB1N83_008877-R1	Aldehyde oxidase GLOX	quant	OG0000576	AA5_1	lignin	3	AA5_1	AA5_1	AA5_e2	lignin	1.2.3.15:6	lignin
AB1N83_009278-R1	Beta-glucuronidase C-terminal domain-containing protein	quant	OG0001405	GH79	arabinogalactan protein	3		GH79	GH79_e13				arabinogalactan protein
AB1N83_009468-R1	Ricin B-like lectin		OG0000034	CBM13	xylan	1			CBM13_e82	xylan
AB1N83_009467-R1	Ricin B lectin domain-containing protein		OG0000034	CBM13	xylan	2		CBM13	CBM13_e82	xylan
AB1N83_010148-R1	Glucanase	quant	OG0001086	GH6|CBM1	cellulose	3	CBM1|GH6	GH6	GH6_e20	cellulose	3.2.1.91:55|3.2.1.4:4	cellulose
AB1N83_009574-R1	Gfo/Idh/MocA family oxidoreductase and glycosidase	quant	OG0001934	GH177	host glycan	1		GH177				host glycan
AB1N83_009576-R1	Lytic polysaccharide monooxygenase AA14	det	OG0000994	AA14	xylan	3	AA14	AA14	AA14_e0	xylan		xylan
AB1N83_009704-R1	Laccase	quant	OG0000061	AA1_1	lignin	3	AA1_1	AA1_1	AA1_e33	lignin	1.10.3.2:77	lignin
AB1N83_009316-R1	SGNH hydrolase superfamily protein		OG0000973	CE16|CBM1	xylan	3	CBM1|CE16	CE16	CE16_e1			xylan
AB1N83_009316-R2	SGNH hydrolase superfamily protein	quant	OG0000973	CE16|CBM1	xylan	3	CBM1|CE16	CE16	CE16_e1			xylan
AB1N83_009522-R1	glycosyltransferase 32 family protein	quant	OG0000159	GT0		1	GT0
AB1N83_010298-R1	GMC oxidoreductase family protein	quant	OG0007121	AA3_2	lignin	3	AA3_2	AA3_2	AA3_e64	lignin	1.1.3.7:2
AB1N83_010015-R1	Sec63-domain-containing protein	det	OG0002995	CBM48	glycogen	1	CBM48					glycogen
AB1N83_010017-R1	Glycogen [starch] synthase	quant	OG0001623	GT3		3	GT3	GT3	GT3_e0		2.4.1.11:48
AB1N83_008328-R1	Alkali-sensitive linkage protein		OG0000009	GH128	beta-glucan	2		GH128	GH128_e16			beta-glucan
AB1N83_009782-R1	Ricin B lectin domain-containing protein		OG0000034	CBM13	xylan	2		CBM13	CBM13_e82	xylan
AB1N83_009785-R1	Ricin B lectin domain-containing protein	quant	OG0000034	CBM13	xylan	2		CBM13	CBM13_e82	xylan
AB1N83_007375-R1	Glycoside hydrolase family 16 protein	quant	OG0004565	GH16_1		3		GH16_1	GH16_e186
AB1N83_009790-R1	Glycoside hydrolase family 79 protein	quant	OG0004869	GH79	arabinogalactan protein	3	GH79	GH79	GH79_e13				arabinogalactan protein
AB1N83_009149-R1	Beta-xylosidase	quant	OG0000706	GH5_22	beta-glucan	3	GH5_22	GH5_22	GH5_e288	beta-glucan	3.2.1.4:2|3.2.1.37:2
AB1N83_009307-R1	Peroxidase	quant	OG0000448	AA2	lignin	3	AA2	AA2	AA2_e2	lignin	1.11.1.16:9|1.11.1.13:5|1.11.1.-:1	lignin
AB1N83_008649-R1	Pectate lyase	quant	OG0001153	PL3_2|CBM1	pectin	3	CBM1|PL3_2	PL3_2	PL3_e9	pectin	4.2.2.2:6	pectin
AB1N83_010099-R1	Glycosyltransferase 2-like domain-containing protein		OG0002129	GT2		2	GT0	GT2
AB1N83_010098-R1	GH16 domain-containing protein		OG0002983	GH16_4	beta-glucan	3	GH16_4	GH16_4	GH16_e102	beta-glucan	3.2.1.39:7
AB1N83_009688-R1	Glucanase	quant	OG0000037	GH7	chitosan|cellulose	3	GH7	GH7	GH7_e0	chitosan|cellulose	3.2.1.176:83|3.2.1.132:6|3.2.1.4:2
AB1N83_009682-R1	chitin deacetylase	quant	OG0000920	CE4	chitin	2			CE4_e93				chitin
AB1N83_009680-R1	chitin deacetylase	quant	OG0000920	CE4	chitin	2			CE4_e93				chitin
AB1N83_009679-R1	chitin deacetylase	quant	OG0000920	CE4	chitin	2			CE4_e93				chitin
AB1N83_009656-R1	Beta-glucosidase 1B		OG0001004	GH1	beta-glucan	3	GH1	GH1	GH1_e105	beta-glucan	3.2.1.21:13
AB1N83_009937-R1	Lytic polysaccharide monooxygenase AA9	quant	OG0000232	AA9	cellulose	3	AA9	AA9	AA9_e13	cellulose	1.14.99.54:1|1.14.99.56:1	cellulose
AB1N83_007959-R1	Mannosyl-oligosaccharide glucosidase		OG0000772	GH63	host glycan	2	GH63		GH63_e12	host glycan	3.2.1.106:25|3.2.1.-:4
AB1N83_006928-R1	Lytic polysaccharide monooxygenase AA14		OG0000994	AA14	xylan	3	AA14	AA14	AA14_e0	xylan		xylan
AB1N83_006924-R1	glycosyl hydrolase 35 family protein	quant	OG0000241	GH35	rhamnose	3	GH35	GH35	GH35_e46|CBM67_e19	rhamnose	-|-
AB1N83_007832-R2			OG0001192	PL14_4		3		PL14_4	PL14_e10
AB1N83_007832-R1			OG0001192	PL14_4		3		PL14_4	PL14_e10
AB1N83_008911-R1	glycosyltransferase 15 family protein		OG0000199	GT15		3	GT15	GT15	GT15_e0		2.4.1.131:20|2.4.1.-:1
AB1N83_009185-R1	Protein O-Glucosyltransferase/Glycosyltransferase 90		OG0000813	GT90		3	GT90	GT90	GT90_e8
AB1N83_009189-R1	Lectin	quant	OG0000092	CBM67	rhamnose	3	CBM67	CBM67	CBM67_e17|CBM67_e17	rhamnose	-|-
AB1N83_009360-R1	chitin deacetylase	quant	OG0001033	CE4	chitin	3	CE4	CE4	CE4_e169	chitin	3.5.1.41:2
AB1N83_009674-R1	Peroxidase		OG0000137	AA2	lignin	3	AA2	AA2	AA2_e2	lignin	1.11.1.16:9|1.11.1.13:5|1.11.1.-:1	lignin
AB1N83_009425-R1	Versatile peroxidase VPS1		OG0000137	AA2	lignin	3	AA2	AA2	AA2_e2	lignin	1.11.1.16:9|1.11.1.13:5|1.11.1.-:1	lignin
AB1N83_008181-R1	WrbA family protein	quant	OG0001470	AA6	lignin	3	AA6	AA6	AA6_e0	lignin	1.6.5.6:3	lignin
AB1N83_007175-R1	polysaccharide monooxygenase AA13 family protein	quant	OG0000997	AA16	cellulose	2		AA16	AA16_e1			cellulose
AB1N83_007164-R1	Glycosyltransferase family 69 protein		OG0005216	GT69		3	GT0	GT69	GT69_e0
AB1N83_011262-R1	glycosyl hydrolase 3 family protein	det	OG0000432	GH3	beta-glucan	3	GH3	GH3	GH3_e223	beta-glucan	3.2.1.21:16|3.2.1.-:3
AB1N83_008797-R1	glycosyl hydrolase 63 family protein		OG0005720	GH0		1	GH0
AB1N83_008795-R1	glycosyl hydrolase 28 family protein	quant	OG0002147	GH28	pectin	3		GH28	GH28_e9			pectin
AB1N83_011319-R1	Lytic polysaccharide monooxygenase AA9		OG0000283	AA9	cellulose	3	AA9	AA9	AA9_e38	cellulose		cellulose
AB1N83_012013-R1	glycosyl hydrolase 32 family protein	quant	OG0006496	GH32	fructan	3	GH32	GH32	GH32_e108	fructan	3.2.1.26:5|3.2.1.80:2|2.4.1.-:1	fructan
AB1N83_011490-R1	TRAFAC class myosin-kinesin ATPase superfamily protein	quant	OG0005405	GT2		3	GT2	GT2	GT2		2.4.1.16:11
AB1N83_008429-R1	Polygalacturonase QRT3-like protein		OG0001084	GH55_2	beta-glucan	3	GH55_2	GH55_2	GH55_e9	beta-glucan	3.2.1.58:3	beta-glucan
AB1N83_008429-R2	Polygalacturonase QRT3-like protein	quant	OG0001084	GH55_2	beta-glucan	3	GH55_2	GH55_2	GH55_e9	beta-glucan	3.2.1.58:3	beta-glucan
AB1N83_008431-R1	Polygalacturonase QRT3-like protein	quant	OG0001084	GH55_2	beta-glucan	3	GH55_2	GH55_2	GH55_e9	beta-glucan	3.2.1.58:3	beta-glucan
AB1N83_010067-R1	Meiotically Up-regulated protein	quant	OG0006350	GH76		3	GH0	GH76	GH76_e25
AB1N83_008072-R1	Alkali-sensitive linkage protein		OG0006741	GH128	beta-glucan	3		GH128	GH128_e37			beta-glucan
AB1N83_012034-R1	Protein O-Glucosyltransferase/Glycosyltransferase 90		OG0000679	GT90		3	GT90	GT90	GT90_e8
AB1N83_010695-R1	Glucanase	quant	OG0001046	GH6	cellulose	3		GH6	GH6_e20	cellulose	3.2.1.91:55|3.2.1.4:4	cellulose
AB1N83_010662-R1	Glycoside hydrolase family 16 protein		OG0002139	GH16_18	beta-glucan|chitin	2		GH16_18	GH16_e159	beta-glucan|chitin	2.4.1.-:3|3.2.1.39:1
AB1N83_009168-R1	GMC oxidoreductase family protein		OG0000851	AA3_2		3	AA3_2	AA3_2	AA3_e1
AB1N83_008419-R2	glycosyl hydrolase 85 family protein		OG0001823	GH85	host glycan	3	GH85	GH85	GH85_e11			host glycan
AB1N83_008419-R1	glycosyl hydrolase 85 family protein		OG0001823	GH85	host glycan	3	GH85	GH85	GH85_e11			host glycan
AB1N83_010480-R1	Six-hairpin glycosidase-like superfamily protein	quant	OG0001245	GH105		3	GH105	GH105	GH105_e26
AB1N83_010430-R1	Six-hairpin glycosidase-like superfamily protein	quant	OG0001906	GH88	host glycan	3	GH88	GH88	GH88_e5			host glycan
AB1N83_010589-R1	Glycoside hydrolase 131 catalytic N-terminal domain-containing protein	quant	OG0002321	GH131	beta-glucan	3	GH131	GH131	GH131_e2			beta-glucan
AB1N83_009565-R1	GMC oxidoreductase family protein		OG0000003	AA3_2		3	AA3_2	AA3_2	AA3_e45
AB1N83_009461-R1	GMC oxidoreductase family protein		OG0000184	AA3_2		3	AA3_2	AA3_2	AA3_e21
AB1N83_010511-R1	glycosyl hydrolase 31 family protein	det	OG0001381	GH31_5	xyloglucan	3	GH31_5	GH31_5	GH31_e20	xyloglucan	3.2.1.177:1
AB1N83_010507-R1	Glycosyl Hydrolase Family 16	quant	OG0000103	GH16_1	beta-glucan	3	GH16_1	GH16_1	GH16_e224	beta-glucan	3.2.1.6:1
AB1N83_011379-R1	oxygen-dependent FAD-linked oxidoreductase family protein		OG0003207	AA7	glucooligosaccharide	2		AA7	AA7_e0	glucooligosaccharide	1.1.3.-:1
AB1N83_010819-R1	GMC oxidoreductase family protein		OG0000003	AA3_2		3	AA3_2	AA3_2	AA3_e45
AB1N83_011476-R1	oxygen-dependent FAD-linked oxidoreductase family protein	det	OG0000857	AA7	glucooligosaccharide	3	AA7	AA7	AA7_e4	glucooligosaccharide	1.1.3.-:1
AB1N83_010627-R1	Glucanase	quant	OG0000037	GH7	chitosan|cellulose	3	GH7	GH7	GH7_e0	chitosan|cellulose	3.2.1.176:83|3.2.1.132:6|3.2.1.4:2
AB1N83_010633-R1	glycosyl hydrolase 5 (cellulase A) family protein	quant	OG0000229	GH5_5|CBM1	beta-glucan	3	CBM1|GH5_5	GH5_5	GH5_e137	beta-glucan	3.2.1.4:38
AB1N83_009913-R1	GMC oxidoreductase family protein		OG0000003	AA3_2		3	AA3_2	AA3_2	AA3_e45
AB1N83_011357-R1	Glycosyl Hydrolase Family 16	quant	OG0000300	GH16_1	beta-glucan	3	GH16_1	GH16_1	GH16_e237	beta-glucan	3.2.1.6:1
AB1N83_011458-R1	1,3-beta-glucanosyltransferase	quant	OG0002456	GH72|CBM43	beta-glucan	3	CBM43|GH72	GH72	GH72_e4|CBM43_e24	beta-glucan	-|-	beta-glucan
AB1N83_009823-R2	WD40/YVTN repeat-like-containing domain superfamily protein	det	OG0000876	GH74|CBM1	xyloglucan	3	CBM1|GH74	GH74	GH74_e1|GH74_e0|GH74_e1	xyloglucan	3.2.1.151:27|3.2.1.150:4|3.2.1.151:5|3.2.1.151:27|3.2.1.150:4
AB1N83_009823-R1	WD40/YVTN repeat-like-containing domain superfamily protein		OG0000876	GH74|CBM1	xyloglucan	3	CBM1|GH74	GH74	GH74_e1|GH74_e0|GH74_e1	xyloglucan	3.2.1.151:27|3.2.1.150:4|3.2.1.151:5|3.2.1.151:27|3.2.1.150:4
AB1N83_011188-R1	WSC domain-containing protein	quant	OG0001622	AA5_1	lignin	2	AA5_1		AA5_e9			lignin
AB1N83_009904-R1	Lytic polysaccharide monooxygenase AA9	quant	OG0000733	AA9	cellulose	3	AA9	AA9	AA9_e21	cellulose		cellulose
AB1N83_009906-R1	GMC oxidoreductase family protein	det	OG0000003	AA3_2	lignin	3	AA3_2	AA3_2	AA3_e64	lignin	1.1.3.7:2
AB1N83_009903-R1	Carbohydrate esterase family 16 protein (Fragment)		OG0001854	CE16	xylan	2		CE16	CE16_e11			xylan
AB1N83_010832-R1	glycosyl hydrolase 3 family protein		OG0000130	GH3	chitin	3	GH3	GH3	GH3_e28	chitin	3.2.1.52:8
AB1N83_010728-R1	glycosyl hydrolase 3 family protein	quant	OG0001007	GH3	xylan	3	GH3	GH3	GH3_e21	xylan	3.2.1.37:8
AB1N83_012097-R1	polysaccharide lyase 1 family protein	quant	OG0003004	PL1_9|CBM1	pectin	3	CBM1|PL1_9	PL1_9	PL1_e27			pectin
AB1N83_010011-R1	GMC oxidoreductase family protein		OG0002002	AA3_2		3	AA3_2	AA3_2	AA3_e21
AB1N83_010010-R2	GMC oxidoreductase family protein		OG0002002	AA3_2		3	AA3_2	AA3_2	AA3_e45
AB1N83_010010-R1	GMC oxidoreductase family protein	quant	OG0002002	AA3_2		3	AA3_2	AA3_2	AA3_e45
AB1N83_010584-R1	Dol-P-Glc:Glc(2)Man(9)GlcNAc(2)-PP-Dol alpha-1,2-glucosyltransferase		OG0000798	GT59		3	GT59	GT59	GT59_e3		2.4.1.256:6
AB1N83_014106-R1	polysaccharide lyase 1 family protein	quant	OG0000265	PL1_7	pectin	3	PL1_7	PL1_7	PL1_e51	pectin	4.2.2.2:30	pectin
AB1N83_012957-R1	Glycoside hydrolase family 71		OG0001868	GH71	alpha-glucan	3	GH71	GH71	GH71_e3			alpha-glucan
AB1N83_012746-R1	glycosyl hydrolase 43 family protein	quant	OG0006210	GH43_36|CBM91	xylan	3	CBM91|GH43_36	CBM91|GH43_36	GH43_e274|CBM91_e7	xylan	-|-
AB1N83_011911-R1	glycosyl hydrolase 45 (cellulase K) family protein	quant	OG0001228	GH45_1|CBM1	beta-glucan	3	CBM1|GH45_1	GH45	GH45_e0	beta-glucan	3.2.1.4:59
AB1N83_011910-R1	glycosyl hydrolase 45 (cellulase K) family protein	quant	OG0001228	GH45	cellulose|chitin|beta-glucan	3		GH45	GH45_e0|CBM1_e43	cellulose|chitin|beta-glucan	3.2.1.4:59|-
AB1N83_008475-R1	glycosyl hydrolase 51 family protein	det	OG0006892	GH51_1	arabinan	3	GH51_1	GH51_1	GH51_e31	arabinan	3.2.1.55:3
AB1N83_010944-R1	polysaccharide lyase 1 family protein	det	OG0000265	PL1_7	pectin	3	PL1_7	PL1_7	PL1_e51	pectin	4.2.2.2:30	pectin
AB1N83_010883-R1	glycosyl hydrolase 28 family protein	quant	OG0006958	GH28	pectin	3	GH28	GH28	GH28_e79			pectin
AB1N83_011193-R1	glycosyl hydrolase 28 family protein	quant	OG0002662	GH28	pectin	3	GH28	GH28	GH28_e69			pectin
AB1N83_010276-R1	Dolichyl-phosphate-mannose--protein mannosyltransferase	det	OG0002898	GT39		3	GT39	GT39	GT39_e30		2.4.1.109:13
AB1N83_009944-R1	chitin deacetylase	quant	OG0005209	CE4	chitin	2			CE4_e311	chitin	3.5.1.41:6
AB1N83_011130-R1	Beta-hexosaminidase	quant	OG0002514	GH20	host glycan	3	GH20	GH20	GH20_e97	host glycan	3.2.1.52:2
AB1N83_010483-R1	Glycosyl Hydrolase Family 16	quant	OG0007175	GH16_19|CBM18	chitin	3	CBM18|GH16_19	GH16_19	GH16_e95			chitin
AB1N83_010005-R1	CBM1 domain-containing protein	quant	OG0000605	CBM1	cellulose	1	CBM1					cellulose
AB1N83_012450-R1	glycosyl hydrolase 25 family protein		OG0000962	GH25	peptidoglycan	3	GH25	GH25	GH25_e51	peptidoglycan	3.2.1.17:4	peptidoglycan
AB1N83_010308-R1	GMC oxidoreductase family protein		OG0000184	AA3_2		3	AA3_2	AA3_2	AA3_e21
AB1N83_012185-R1	Alpha-amylase		OG0000527	GH13_32	sucrose	2		GH13_32	GH13_e60	sucrose
AB1N83_012184-R1	Alpha-amylase	quant	OG0000527	GH13_32	sucrose	3	GH13_32	GH13_32	GH13_e60	sucrose
AB1N83_012375-R1	Polysaccharide lyase family 14 protein		OG0003733	PL14_3		3	PL14	PL14_3	PL14_e6
AB1N83_012610-R1	glycosyltransferase 32 family protein	det	OG0003689	GT0		1	GT0
AB1N83_010971-R1	GMC oxidoreductase family protein		OG0000003	AA3_2		3	AA3_2	AA3_2	AA3_e45
AB1N83_010807-R1	chitin deacetylase	quant	OG0001033	CE4	chitin	3	CE4	CE4	CE4_e169	chitin	3.5.1.41:2
AB1N83_011514-R1	glycosyl hydrolase 5 (cellulase A) family protein	quant	OG0000706	GH5_22	beta-glucan	3	GH5_22	GH5_22	GH5_e288	beta-glucan	3.2.1.4:2|3.2.1.37:2
AB1N83_011516-R1		quant	OG0005212	GH105		3	GH0	GH105	GH105_e58
AB1N83_011515-R1	Pectate lyase	quant	OG0001153	PL3_2|CBM1	pectin	3	CBM1|PL3_2	PL3_2	PL3_e9	pectin	4.2.2.2:6	pectin
AB1N83_011515-R2	Pectate lyase		OG0001153	PL3_2|CBM1	pectin	3	CBM1|PL3_2	PL3_2	PL3_e9	pectin	4.2.2.2:6	pectin
AB1N83_011485-R1	SGNH hydrolase superfamily protein		OG0001545	CE16	xylan	2		CE16	CE16_e11			xylan
AB1N83_011519-R1	Lytic polysaccharide monooxygenase AA9	det	OG0001066	AA9	cellulose	3	AA9	AA9	AA9_e40	cellulose		cellulose
AB1N83_011518-R1	Lytic polysaccharide monooxygenase AA9	det	OG0001066	AA9	cellulose	2		AA9	AA9_e40	cellulose		cellulose
AB1N83_011265-R1	GMC oxidoreductase family protein		OG0000003	AA3_2		3	AA3_2	AA3_2	AA3_e45
AB1N83_010253-R2	Protein O-Glucosyltransferase/Glycosyltransferase 90		OG0000813	GT90		1			GT90_e8
AB1N83_010253-R1	Protein O-Glucosyltransferase/Glycosyltransferase 90		OG0000813	GT90		1			GT90_e8
AB1N83_012778-R1		quant	OG0001036	PL42	arabinogalactan protein	3	PL42	PL42	PL42_e6			arabinogalactan protein
AB1N83_011727-R1	SGNH hydrolase superfamily protein	quant	OG0000973	CE16|CBM1	xylan	3	CBM1|CE16	CE16	CE16_e11			xylan
AB1N83_010290-R1	GMC oxidoreductase family protein	quant	OG0003397	AA3_3	lignin	3	AA3_3	AA3_3	AA3_e3	lignin	1.1.3.13:12
AB1N83_012527-R1	Nucleotide-diphospho-sugar transferase		OG0000446	GT8		2		GT8	GT8_e110
AB1N83_012597-R1	Nucleotide-diphospho-sugar transferase		OG0000331	GT8		3	GT8	GT8	GT8_e149		2.4.1.186:3
AB1N83_012593-R1	Nucleotide-diphospho-sugar transferase		OG0000331	GT8		3	GT8	GT8	GT8_e222		2.4.1.-:25
AB1N83_012273-R1	Carbohydrate-binding module family 67 protein		OG0000092	CBM67	rhamnose	3	CBM67	CBM67	CBM67_e17|CBM67_e17	rhamnose	-|-
AB1N83_010452-R1	glycosyl hydrolase 43 family protein	quant	OG0006293	GH43_26		3	GH43_26	GH43_26	GH43_e78
AB1N83_010452-R2	glycosyl hydrolase 43 family protein		OG0006293	GH43_26		3	GH43_26	GH43_26	GH43_e78
AB1N83_012650-R1	Polysaccharide lyase family 14 protein	quant	OG0006207	PL14_4		3	PL14_4	PL14_4	PL14_e10
AB1N83_012860-R1	Carbohydrate esterase family 4 protein	det	OG0000369	CE4	xylan	3	CE4	CE4	CE4_e132	xylan	3.1.1.72:1
AB1N83_013478-R1	Lytic polysaccharide monooxygenase AA9		OG0000283	AA9	cellulose	3	AA9	AA9	AA9_e38	cellulose		cellulose
AB1N83_011414-R1	WSC domain-containing protein		OG0006665	GH71	alpha-glucan	2	GH71		GH71_e2	alpha-glucan	3.2.1.59:3	alpha-glucan
AB1N83_012110-R1	Alpha-galactosidase	quant	OG0000442	GH27	alpha-galactan	3	GH27	GH27	GH27_e38	alpha-galactan	3.2.1.22:2
AB1N83_011293-R1	Concanavalin A-like lectin/glucanase domain superfamily protein	quant	OG0000103	GH16_1	beta-glucan	3		GH16_1	GH16_e224	beta-glucan	3.2.1.6:1
AB1N83_011508-R1	GMC oxidoreductase family protein	quant	OG0006491	AA3_2		3		AA3_2	AA3_e18
AB1N83_011508-R2	GMC oxidoreductase family protein		OG0006491	AA3_2		3		AA3_2	AA3_e18
AB1N83_012646-R1	GMC oxidoreductase family protein	quant	OG0000003	AA3_2		3	AA3_2	AA3_2	AA3_e45
AB1N83_011223-R1	Six-hairpin glycosidase-like superfamily protein	quant	OG0001906	GH88	host glycan	3	GH88	GH88	GH88_e5			host glycan
AB1N83_011835-R1	Peptide-N(4)-(N-acetyl-beta-glucosaminyl)asparagine amidase	quant	OG0001504	GH92	host glycan	3	GH92	GH92	GH92_e19			host glycan
AB1N83_011836-R1	glycosyl hydrolase 3 family protein	quant	OG0002409	GH3	beta-glucan|xyloglucan	3	GH3	GH3	GH3_e139	beta-glucan|xyloglucan	3.2.1.120:1|3.2.1.21:1
AB1N83_012502-R1	glycosyltransferase 32 family protein		OG0006061	GT32		3	GT32	GT32	GT32_e55
AB1N83_013126-R1	GMC oxidoreductase family protein	quant	OG0000003	AA3_2		3	AA3_2	AA3_2	AA3_e45
AB1N83_012117-R1	glycosyl hydrolase 43 family protein	quant	OG0002780	GH43_13|CBM91	xylan	3	CBM91|GH43_13	GH43_13|CBM91	GH43_e203|CBM91_e16	xylan	-|-
AB1N83_013674-R1	Copper radical oxidase	quant	OG0001454	AA5_1	lignin	3	AA5_1	AA5_1	AA5_e17	lignin	1.2.3.15:1	lignin
AB1N83_013675-R1	Glyoxal oxidase	quant	OG0001454	AA5_1	lignin	3	AA5_1	AA5_1	AA5_e17	lignin	1.2.3.15:1	lignin
AB1N83_012022-R1	Alpha-galactosidase	quant	OG0000442	GH27	alpha-galactan	3	GH27	GH27	GH27_e38	alpha-galactan	3.2.1.22:2
AB1N83_011914-R3	alpha-1,2-Mannosidase	det	OG0001345	GH47	host glycan	3	GH47	GH47	GH47_e13			host glycan
AB1N83_011914-R1	alpha-1,2-Mannosidase		OG0001345	GH47	host glycan	3	GH47	GH47	GH47_e13			host glycan
AB1N83_013105-R1	SGNH hydrolase superfamily protein		OG0000045	CE16	xylan	3	CE16	CE16	CE16_e8			xylan
AB1N83_012239-R1	alpha-1,2-Mannosidase	det	OG0001329	GH47	host glycan	3	GH47	GH47	GH47_e17	host glycan	3.2.1.113:99	host glycan
AB1N83_012187-R1	Rhamnogalacturonan acetylesterase RhgT-like protein	quant	OG0006487	CE12	pectin	3	CE12	CE12	CE12_e29				pectin
AB1N83_012748-R1		quant	OG0009812	AA5_1	lignin	2			AA5_e9			lignin
AB1N83_012557-R1	glycosyl hydrolase 51 family protein		OG0000817	GH51_2	arabinan	3	GH51_2	GH51_2	GH51_e34	arabinan	3.2.1.55:4
AB1N83_013544-R1	Uncharacterised conserved protein UCP014753		OG0001176	GH154	arabinogalactan protein	3	GH154	GH154	GH154_e10			arabinogalactan protein
AB1N83_012430-R1	Lectin 4	quant	OG0000092	CBM67	rhamnose	3	CBM67	CBM67	CBM67_e17|CBM67_e17	rhamnose	-|-
AB1N83_013112-R1	Ricin B-like lectin	det	OG0000034	CBM13	xylan	2		CBM13	CBM13_e82	xylan
AB1N83_012909-R1	Alpha-amylase	quant	OG0000527	GH13_32|CBM20	starch|sucrose	3	CBM20|GH13_32	CBM20|GH13_32	GH13_e60|CBM20_e48	starch|sucrose	-|3.2.1.1:7|3.2.1.116:1
AB1N83_013462-R1	Lytic polysaccharide monooxygenase AA14	det	OG0000994	AA14	xylan	3	AA14	AA14	AA14_e0	xylan		xylan
AB1N83_013205-R1	Glycosyltransferase family 20 protein	det	OG0002651	GT20		3	GT20	GT20	GT20_e24		2.4.1.15:11
AB1N83_012265-R1	glycosyl hydrolase 30 family protein	quant	OG0000986	GH30_3	beta-glucan	3	GH30_3	GH30_3	GH30_e33	beta-glucan	3.2.1.75:1
AB1N83_012522-R1	Alpha-galactosidase	quant	OG0000442	GH27	alpha-galactan	3	GH27	GH27	GH27_e38	alpha-galactan	3.2.1.22:2
AB1N83_012521-R1	Alpha-galactosidase	det	OG0000442	GH27	alpha-galactan	3		GH27	GH27_e38	alpha-galactan	3.2.1.22:2
AB1N83_013576-R1	Alpha-1,3/1,6-mannosyltransferase ALG2		OG0001837	GT4		3		GT4	GT4_e2823		2.4.1.257:6|2.4.1.132:6
AB1N83_012994-R1	polysaccharide lyase 1 family protein	quant	OG0000265	PL1_7	pectin	3	PL1_7	PL1_7	PL1_e51	pectin	4.2.2.2:30	pectin
AB1N83_013286-R1	glycosyltransferase 15 family protein		OG0000199	GT15		3	GT15	GT15	GT15_e0		2.4.1.131:20|2.4.1.-:1
AB1N83_013336-R1	polysaccharide lyase 1 family protein	det	OG0000265	PL1_7	pectin	2		PL1_7	PL1_e51	pectin	4.2.2.2:30	pectin
AB1N83_013197-R1	Osmotin/thaumatin-like superfamily protein	quant	OG0000371	GH152	beta-glucan	3	GH152	GH152	GH152_e3	beta-glucan	3.2.1.39:2	beta-glucan
AB1N83_013196-R1	Osmotin/thaumatin-like superfamily protein	quant	OG0000371	GH152	beta-glucan	3	GH152	GH152	GH152_e3	beta-glucan	3.2.1.39:2	beta-glucan
AB1N83_013930-R1	Lytic polysaccharide monooxygenase AA9	quant	OG0000635	AA9	cellulose	3		AA9	AA9_e34	cellulose	1.14.99.54:1|1.14.99.56:1	cellulose
AB1N83_013928-R1	Glycoside hydrolase family 24 protein	quant	OG0000544	GH24	peptidoglycan	3	GH24	GH24	GH24_e112			peptidoglycan
AB1N83_013929-R1	Lysozyme-like domain superfamily protein	quant	OG0000544	GH24	peptidoglycan	2		GH24	GH24_e112			peptidoglycan
AB1N83_013402-R1	Chitin synthase		OG0004936	GT2		3	GT2	GT2	GT2|GT2		2.4.1.16:26|2.4.1.16:26
AB1N83_014113-R1	Glycoside hydrolase family 71		OG0007445	GH71	alpha-glucan	3		GH71	GH71_e2	alpha-glucan	3.2.1.59:3	alpha-glucan
AB1N83_013815-R1	Carbohydrate-binding module family 67 protein	det	OG0000092	CBM67	rhamnose	3	CBM67	CBM67	CBM67_e17|CBM67_e17	rhamnose	-|-
AB1N83_013904-R1	Glycoside hydrolase family 71		OG0001686	GH71	alpha-glucan	3	GH71	GH71	GH71_e2	alpha-glucan	3.2.1.59:3	alpha-glucan
AB1N83_013984-R1	glycosyl hydrolase 20 family protein	quant	OG0002514	GH20	host glycan	3	GH20	GH20	GH20_e97	host glycan	3.2.1.52:2
AB1N83_014285-R1	Glycosyl transferase CAP10 domain-containing protein		OG0000813	GT90		2			GT90_e8
AB1N83_014298-R1	Nucleotide-diphospho-sugar transferase		OG0000446	GT8		2		GT8	GT8_e110

## Sheet: TableS2
protein_id	product	protein_family	CAZy	MS_status	avgAbd_bw	avgAbd_cs	avgAbd_xyl	DE_bw_cs	DE_bw_xyl	DE_cs_xyl	protein_length	peptidoforms	peptides	theoretical_tryptic_peptides	protein_coverage	min_max_peptide_index	PSMs	Enzyme_group	Location	Domain	IPR_acc	Orthogroup	peptide_seqs
AB1N83_001439-R1	glycosyl hydrolase 31 family protein	glycosyl hydrolase 31 family	GH31_5	quant		24.8001	21.6973	notSig	notSig	notSig	734	13	8	113	0.163488	39-681	29		Extracellular	Glycoside hydrolase family 31, TIM barrel domain; Glycosyl hydrolase family 31, C-terminal domain	IPR051816; IPR000322; IPR017853; IPR011013; IPR013780; IPR048395	OG0001381	DGPGVQDSFAGVYTR;EVYLPR;LLVAPVGTPNTLVK;LVDSTNPAAR;SFAQYFIGTQEGAGK;TLLTAEYTDTK;VFIQPFGNHGMR;YYIQDFR
AB1N83_001418-R1	ATP synthase subunit gamma	ATPase gamma chain family		quant	23.2151		24.215	notSig	notSig	notSig	308	10	7	77	0.279221	69-228	21				IPR000131; IPR035968; IPR023632	OG0003958	ALPQNLVLTFNQIGR;DIPTFADAAGVADLIIK;EYGLANSEVFK;GADALKESDGFK;GLC(Ca)GGIHSSVSK;LFIVVSSDK;YDSVVLVYNK
AB1N83_001414-R1	60S ribosomal protein L27	eukaryotic ribosomal protein eL27 family		quant	23.7513	25.6833	24.3108	Down	notSig	notSig	136	12	7	48	0.5	35-136	110		Intracellular	Large ribosomal subunit protein eL27, KOW domain	IPR038655; IPR001141; IPR041991; IPR008991; IPR018262	OG0000932	ERPYPHAIVAGVER;GVVSSETFKEPTQR;GVVSSETFKEPTQREEAK;VVNYSHLFPTR;WFFQPLR;WFFQPLRF;YALELEGLK
AB1N83_001413-R1	Hydrophobin	fungal hydrophobin family		quant	24.1835	25.3304	23.8401	notSig	notSig	notSig	137	3	2	21	0.20438	110-137	16		Extracellular		IPR001338; IPR019778	OG0000932	C(Ca)SAQTVC(Ca)C(Ca)TGNK;FN(De)GLVNIGC(Ca)SPINIGL;FNGLVNIGC(Ca)SPINIGL
AB1N83_001434-R1	zinc-containing alcohol dehydrogenase family protein	zinc-containing alcohol dehydrogenase family		quant	23.2002			notSig	notSig	notSig	340	3	3	58	0.105882	14-276	4	oxidoreductases	Intracellular	Alcohol dehydrogenase-like, N-terminal; Alcohol dehydrogenase-like, C-terminal	IPR011032; IPR036291; IPR013154; IPR013149; IPR002328	OG0001039	IDPM(Ox)IILLK;IEDIPEPQAK;SIDTTSTIIVSEPAAIR
AB1N83_001423-R1	Transcriptional Regulatory Element	Transcriptional Regulatory Elements		quant	24.0408			notSig	notSig	notSig	843	8	2	170	0.0320285	76-243	7		Intracellular	Transcription factor domain, fungi; Zn(2)Cys(6) fungal-type DNA-binding domain	IPR051615; IPR036864; IPR007219; IPR001138	OG0003956	ALESYAR;IVPALFLR
AB1N83_001421-R1	Phosphotransferase	hexokinase family		quant	24.1716	24.277	23.6319	notSig	notSig	notSig	498	14	12	113	0.331325	25-462	29		Intracellular	Hexokinase, C-terminal; Hexokinase, N-terminal	IPR001312; IPR043129; IPR022673; IPR022672; IPR019807	OG0002918	DVAAMFNESIEK;ETGDYIAVDLGGTNLR;FEITQSK;IAC(Ca)IFGTGC(Ca)NAAYM(Ox)EHVR;IDQGVLIR;IHEGLQDIFGEK;LFDFC(Ca)AEC(Ca)LR;LTALINDTTGTLIASHYVNPR;THDEEDLPHATK;TKYDIIVDESSNKPAEQSFEK;VC(Ca)LVTLQGDGKFEITQSK;YLGEILR
AB1N83_001426-R1	Choice-of-anchor B domain-containing protein			quant	25.8018	24.6811		notSig	notSig	notSig	469	18	4	75	0.245203	145-398	82		Extracellular	Choice-of-anchor B domain	IPR027589; IPR013211	OG0000388	GYVVSVGSQPR;TPEAAAAIWR;TPGVTIDHNQYIAN(De)GK;TPGVTIDHNQYIANGK;VFQSN(De)YGAGLR;VFQSNYGAGLR
AB1N83_001427-R1	AB hydrolase superfamily protein	Secreted Mono/Diacylglycerol Lipase		quant		23.3024	23.1823	notSig	notSig	notSig	305	4	3	36	0.101639	201-241	11	esterases	Extracellular	Fungal lipase-like domain	IPR029058; IPR051218; IPR002921	OG0000388	AM(Ox)TFGTPR;AMTFGTPR;KDPIPTVPGR;VGNPAFAELIDSK
AB1N83_001429-R1	NAD(P)-dependent epimerase/dehydratase family protein	NAD(P)-dependent epimerase/dehydratase family		quant		24.3185	23.0225	notSig	notSig	notSig	376	9	7	93	0.244681	2-316	31		Intracellular	NAD(P)-binding domain	IPR006368; IPR016040; IPR036291	OG0003941	(Ac)SAQDAAQIPAITK;FYQASTSELYGK;LHHLYEDQHERPNK;LNLPTPEEYQK;SFNALGIQLK;VVETPQSETTPFYPR;WEGSGVEETATNVATGK
AB1N83_001401-R1	gamma-BBH/TMLD family protein	gamma-BBH/TMLD family		det	21.6647						410	1	1	93	0.0170732	161-167	1	oxidoreductases		TauD/TfdA-like domain; Gamma-butyrobetaine hydroxylase-like, N-terminal	IPR042098; IPR050411; IPR003819; IPR038492; IPR010376	OG0001443	YGLLFVR
AB1N83_001402-R1		HotDog domain superfamily		det	23.083						313	6	1	81	0.0734824	214-236	1	esterases		MaoC-like dehydratase domain; Peroxisomal multifunctional enzyme type 2-like, N-terminal domain	IPR029069; IPR002539; IPR054357	OG0002920	IGQAGGFGGVILHGLSTYGFGVR
AB1N83_001404-R2	DUF6534 domain-containing protein			det			24.4716				315	2	1	32	0.0507937	255-270	2		Membrane	Domain of unknown function DUF6534	IPR045339	OG0000279	NVGEEVDTNSVPLSGR
AB1N83_001406-R1	peptidylprolyl isomerase	Cyclophilin-like domain superfamily; Tetratricopeptide-like helical domain superfamily		quant	23.7686		23.7781	notSig	notSig	notSig	379	1	1	75	0.0316623	28-39	3		Intracellular	Cyclophilin-type peptidyl-prolyl cis-trans isomerase domain	IPR029000; IPR002130; IPR011990; IPR019734; IPR020892	OG0000743	IVFSLYSDLVPK
AB1N83_005147-R1	UNC-93-like transmembrane regulator	UNC-93-like transmembrane regulator; Major facilitator superfamily		det	22.7532						489	1	1	62	0.0184049	399-407	1		Membrane		IPR051617; IPR036259; IPR011701	OG0000622	LAHFAGFYK
AB1N83_003019-R1	Probable pyridoxal 5'-phosphate synthase subunit PDX1	PdxS/SNZ family		quant	24.6579	23.6303	22.6528	notSig	Up	notSig	327	21	12	75	0.51682	44-295	39		Intracellular	PdxS/SNZ N-terminal domain	IPR001852; IPR013785; IPR033755; IPR011060	OG0003768	AIVQAVTHFNNPK;ASVM(Ox)NEEELYAFAK;AVNAEIR;DIQAPFHLLK;EIVEAVTIPVM(Ox)AK;EIVEAVTIPVMAK;GGVIM(Ox)DVVNAQQAK;GGVIMDVVNAQQAK;IAEEAGAC(Ca)AVM(Ox)ALER;IGHFVEAQILQSIGIDYIDESEVLTPADDEHHIN(De)K;ISEGAAFIR;NLGEALR;RISEGAAFIR;SGLAQM(Ox)LK
AB1N83_003032-R1	Peptidase M13	Peptidase M13		quant	24.206		24.2514	notSig	notSig	notSig	912	20	15	177	0.190789	210-897	53	peptidases	Membrane	Peptidase M13, N-terminal domain; Peptidase M13, C-terminal domain	IPR000718; IPR024079; IPR042089; IPR008753; IPR018497	OG0002490	(Gl)QYSEYSIDDGKGGK;AALELSPYLGM(Ox)ETK;AALELSPYLGMETK;AEYC(Ca)TGIVESTLGFAAGR;AFNC(Ca)SPK;AWQAQYPK;EQLFFISFAR;GAVGDRAEYC(Ca)TGIVESTLGFAAGR;GSFGNFEALAQQNK;ILDDTPSDIVEAYLITR;LYELLSGVK;TSLQDIDWM(Ox)DKK;TSLQDIDWMDKK;VITDIIDSFK;VLAFETELAK;VM(Ox)KPAAAVQR;YRVDGTVFNIPEFAK
AB1N83_003030-R1	Imidazoleglycerol-phosphate dehydratase	imidazoleglycerol-phosphate dehydratase family		quant	24.6767		24.1436	notSig	notSig	notSig	200	7	7	49	0.465	11-197	25		Intracellular		IPR000807; IPR038494; IPR020568; IPR020565	OG0000181	AVIDIC(Ca)SRPYC(Ca)VTDLGLK;KTNETQIEVFIDLDC(Ca)APGTQK;QALGEIK;RYGTGFAPLDEALSR;TGGDDVPSTK;TQTIEVSTGIGFLDHMYTALAK;YGTGFAPLDEALSR
AB1N83_003035-R1	peptidase M24B family protein	peptidase M24B family		quant	23.8156			notSig	notSig	notSig	450	6	5	71	0.144444	187-388	9	peptidases	Extracellular	Peptidase M24	IPR050659; IPR036005; IPR000994; IPR029149; IPR001131	OG0002796	AGC(Ca)LTLFGENAALPHGSGTDR;ALAAVGLQR;LFVADGLQR;LGHGIGLNVHESPYLR;TPPPQIVEIR
AB1N83_003045-R1	glutamate synthase family protein	glutamate synthase family		quant	22.7642	23.242	23.242	notSig	notSig	notSig	2148	24	9	510	0.08054	185-1656	18	oxidoreductases	Intracellular	Glutamate synthase domain; Glutamine amidotransferase type 2 domain; Glutamate synthase, alpha subunit, C-terminal; Glutamate synthase, central-N; FAD/NAD(P)-binding domain; Dihydroprymidine dehydrogenase domain II	IPR012220; IPR051394; IPR006005; IPR013785; IPR029055; IPR002932; IPR017932; IPR002489; IPR036485; IPR006982; IPR009051; IPR036188; IPR023753; IPR028261	OG0005276	ALGTSLSYR;DGGEAHINDPTGIANLQDAVR;EHGLPGYQLALER;EPVILQPFVVLR;FGVTSNYLSDAN(De)ELQIK;LAAHN(De)GEINTVR;LSEAYRPPR;M(Ox)LLVDTVEGR;VTVQTDGQLR
AB1N83_002927-R1	Six-hairpin glycosidase-like superfamily protein	Glycosyl hydrolase, family 88	GH105	quant	25.3629	27.0559	26.8732	Down	notSig	notSig	384	49	16	38	0.494792	1-384	772		Extracellular		IPR012341; IPR008928; IPR010905	OG0004785	AAEDLLQEAYDQC(Ca)R;DEGGLWR;DGLRDEGGLW(Ox)R;DGLRDEGGLWR;HIALGDW(Ox)QDATHW(Ox)GTGNAWAAAGM(Ox)LR;HIALGDWQDATHW(Ox)GTGNAW(Ox)AAAGM(Ox)LR;HIALGDWQDATHWGTGN(De)AW(Ox)AAAGM(Ox)LR;HIALGDWQDATHWGTGN(De)AWAAAGM(Ox)LR;HIALGDWQDATHWGTGN(De)AWAAAGMLR;HIALGDWQDATHWGTGNAW(Ox)AAAGMLR;HIALGDWQDATHWGTGNAWAAAGM(Ox)LR;HIALGDWQDATHWGTGNAWAAAGMLR;IFLDSLTN;LFVEQR;M(Ox)AQISR;MAQISR;MPSWITALAATVALVQPHVQN(De)GLN(De)NNTLAN…
AB1N83_002920-R1	Large ribosomal subunit protein uL3	universal ribosomal protein uL3 family		quant	24.3532	24.4477	24.2758	notSig	notSig	notSig	388	27	16	131	0.373711	39-385	180		Intracellular		IPR044892; IPR000597; IPR045077; IPR009000; IPR019926	OG0004787	AAFM(Ox)GTLK;FGHGSFQTFEEK;GHGFEGVTHR;IGSATDESNASTESDITK;IGSATDESNASTESDITKK;KPVHLTAFM(Ox)GYK;KPVHLTAFMGYK;KSLM(Ox)VHTSR;KYC(Ca)TVVR;NDFLM(Ox)LK;NDFLMLK;SLM(Ox)VHTSR;TITPM(Ox)GGFPHYGIVK;TITPMGGFPHYGIVK;TLTTVWASHLSDEVK;TLTTVWASHLSDEVKR;VLAHTQIR;VM(Ox)FSVAR;VMFSVAR;YC(Ca)TVVR
AB1N83_002906-R1	Chitin synthase	chitin synthase family	GT2	quant	23.4241		23.5047	notSig	notSig	notSig	897	10	6	171	0.09699	164-670	23		Membrane	Chitin synthase N-terminal	IPR004835; IPR004834; IPR013616; IPR029044	OG0001320	AETDVPESAAELIGQR;AFGDIPR;GIYGM(Ox)NIFTK;HAEEGTPAWQK;STEFSHM(Ox)R;WLFNAIGK
AB1N83_002942-R1	Proteasome subunit alpha type	peptidase T1A family		quant	24.2958	22.9333	21.7443	notSig	notSig	notSig	299	12	11	75	0.394649	36-299	33	peptidases	Intracellular	Proteasome alpha-subunit, N-terminal domain	IPR035144; IPR029055; IPR050115; IPR001353; IPR000426; IPR023332	OG0000287	AQVNTQEYGR;DAPAPTTTAGDEDVQM(Ox)AE;IDDHVGIAIAGLTSDAR;LHQVEYALEAVK;LVSAIADK;LVSAIADKAQVNTQEYGR;MLFNRPVPVNR;NTYDSDNTVFSPQGR;QGSAAVGLR;STGELASYQQK;VLSNFM(Ox)R;VLSNFMR
AB1N83_002935-R1	Nucleic acid-binding protein	Primosome PriB/single-strand DNA-binding; Single-stranded DNA-binding protein		quant	25.2602			Up	Up	notSig	154	12	8	46	0.584416	31-154	48				IPR000424; IPR012340; IPR011344	OG0004781	EPEPDADPSTPQGQR;IM(Ox)SFSDN(De)ANK;IM(Ox)SFSDNANK;IMSFSDNANK;LILIGHLGR;LILIGHLGRDPEVR;SDPSEHQETTL;TDKEFVVYTVATQNYPPPPPGPDGER;TDKEFVVYTVATQNYPPPPPGPDGERM(Ox)PSK;VYVEAN(De)FELREPEPDADPSTPQGQR;VYVEANFELREPEPDADPSTPQGQR
AB1N83_002930-R1	GTP cyclohydrolase 1	GTP cyclohydrolase I family		det							286	3		78	0.0244755		2	oxidoreductases	Intracellular	GTP cyclohydrolase I domain	IPR001474; IPR020602; IPR043133; IPR043134; IPR018234	OG0004783
AB1N83_002917-R1	P-loop containing nucleoside triphosphate hydrolase	Small GTPase		det							372	1		98	0.0295699		7			Small GTP-binding domain	IPR027417; IPR001806; IPR005225	OG0001675
AB1N83_002916-R1	40S ribosomal protein S7	eukaryotic ribosomal protein eS7 family		quant	24.1303	24.4211	24.2357	notSig	notSig	notSig	196	14	11	64	0.607143	10-196	88		Intracellular		IPR000554; IPR047861	OG0001595	AELRPLQISAAR;AIVIFVPVPQLK;DATSLEYK;DVVFEFPVVAQE;HVVFVAQR;ILEDLVFPTEIVGK;ILEDLVFPTEIVGKR;LDSFTSVYR;LTGKDVVFEFPVVAQE;TANAPTTAPDETEIN(De)VAQALIDLENN(De)VPELK;TANAPTTAPDETEIN(De)VAQALIDLENNVPELK;TANAPTTAPDETEINVAQALIDLENNVPELK;TLTSVHER
AB1N83_002910-R1	General negative regulator of transcription subunit	CNOT2/3/5 family		det			21.8952				719	5	1	144	0.00973574	670-676	1		Intracellular	CCR4-Not complex component, Not N-terminal domain; NOT2/NOT3/NOT5, C-terminal	IPR012270; IPR007207; IPR040168; IPR038635; IPR007282	OG0003299	YLTWFQR
AB1N83_001863-R1	Uncharacterized protein			quant	26.2542	25.9434		notSig	Up	notSig	444	11	1	59	0.328829	195-218	62	uncharacterized	Extracellular			OG0000389	DLADPVC(Ca)GDDDDLGIQYGHC(Ca)YILR
AB1N83_001866-R1	dermatan-sulfate isomerase family protein	dermatan-sulfate isomerase family	PL38	quant	20.5442	26.3544	25.0864	Down	Down	Up	479	71	22	62	0.534447	47-404	1190		Extracellular;GPI	Alginate lyase domain	IPR008929; IPR008397	OG0002934	ASASKEDAYASELNPN(De)VAAVAAEYGDADGK;ASASKEDAYASELNPNVAAVAAEYGDADGK;ASASKEDAYASELNPNVAAVAAEYGDADGKYAAYLK;AYN(De)LAAMITNAR;AYNLAAM(Ox)ITN(De)AR;AYNLAAM(Ox)ITNAR;AYNLAAMITN(De)AR;AYNLAAMITNAR;DGIFNPDAR;DYGSSGSPAK;EDAYASELN(De)PNVAAVAAEYGDADGKYAAYLK;EDAYASELNPN(De)VAAVAAEYGDADGK;EDAYASELNPNVAAVAAEYGDADGK;GIYM(Ox)N(De)QIEAN(De)GEQPLEAAR;GIYM(Ox)N(De)QIEANGEQPLEAAR;GIYM(Ox)NQIEAN(De)GEQPLEAAR;GIYM(Ox)NQ…
AB1N83_001889-R1	CFEM domain-containing protein	CFEM domain-containing protein		quant	23.8448	22.7105		notSig	notSig	notSig	144	2	1	1	0.201389	44-72	8		Extracellular;GPI	Extracellular membrane protein, CFEM domain	IPR051735; IPR008427	OG0001713	C(Ca)LC(Ca)GSQEFIAATTTC(Ca)LN(De)TAC(Ca)PADELAAAR;C(Ca)LC(Ca)GSQEFIAATTTC(Ca)LNTAC(Ca)PADELAAAR
AB1N83_001884-R1	ribosomal protein eL34 family protein	eukaryotic ribosomal protein eL34 family		quant	24.3477	25.0126	23.6802	notSig	notSig	Up	114	5	3	48	0.280702	11-99	45		Intracellular		IPR008195; IPR018065	OG0004000	AFLVEEAK;LVYHHLK;TPYNTTSNR
AB1N83_001886-R1	MARVEL domain-containing protein			det							317	1		55	0.0410095		3		Membrane			OG0004002
AB1N83_001883-R1	4-nitrophenylphosphatase	HAD-superfamily hydrolase, subfamily IIA; 2-phosphoglycolate phosphatase, eukaryotic		quant	24.2608	22.7545	24.6012	notSig	notSig	notSig	301	6	4	51	0.169435	52-208	16		Intracellular		IPR006357; IPR023214; IPR006349; IPR036412	OG0001447	AFQYLTR;LLGAGAISAPLR;NPGC(Ca)HFLASNEDSTYPVAGGR;QIVFVTNNATK
AB1N83_001873-R1	Proliferating cell nuclear antigen	PCNA family		quant	23.4581	22.6656		notSig	notSig	notSig	363	7	7	88	0.275482	6-359	18		Intracellular	Proliferating cell nuclear antigen, PCNA, N-terminal; Proliferating cell nuclear antigen, PCNA, C-terminal	IPR000730; IPR022648; IPR046938; IPR022649; IPR022659	OG0001261	DLSLLGESVR;FVSDGEAAN(De)GSVLLKPTDGK;IGDDNDDDEEEEKDDDEDEDEDSAK;ITLPAAEFTR;LQEAGLLK;SDDEGEEEKEDDDEEAEGSSK;YYLAPK
AB1N83_001874-R1	Cap64p		CE17	det	25.1814						577	1	1	67	0.017331	102-111	1		Membrane			OG0001633	YGALALSQSR
AB1N83_001877-R1	Uncharacterized protein			det							406	2		54	0.0197044		2	uncharacterized	Extracellular			OG0000389
AB1N83_001893-R1		Kelch-type beta propeller		det			24.8323				336	1	1	65	0.0297619	258-267	1	oxidoreductases	Intracellular		IPR015915	OG0007009	VSNYTASSIR
AB1N83_001891-R1	SGNH hydrolase superfamily protein	GDSL lipase/esterase	CE0	det							320	2		28	0.03125		6	esterases	Extracellular		IPR036514; IPR001087	OG0001448
AB1N83_001890-R1	Large ribosomal subunit protein eL31	eukaryotic ribosomal protein eL31 family		quant	24.4631	25.3044	25.2925	notSig	notSig	notSig	125	6	6	48	0.432	15-115	58				IPR023621; IPR000054; IPR020052	OG0001448	EYTIHLHK;LFTYASFVPVESFK;LNQELWSR;RAPWAVK;SALQDVVTR;SVVEFAQK
AB1N83_001895-R1	Glycosyltransferase family 69 protein	Mannosyltransferase 1, CMT1	GT69	det	21.8171		22.1843				519	4	2	107	0.0308285	202-437	2		Membrane		IPR021047	OG0000991	IFDALTR;LGGLPDNPR
AB1N83_001909-R1	GMC oxidoreductase family protein	GMC oxidoreductase family	AA3_2	quant	24.6415			notSig	notSig	notSig	651	14	11	137	0.201229	2-647	30	oxidoreductases	Intracellular	Glucose-methanol-choline oxidoreductase, C-terminal; Glucose-methanol-choline oxidoreductase, N-terminal	IPR012132; IPR036188; IPR007867; IPR000172	OG0000611	EVDGSGPGEIGSGQAEGEGKR;GIPLVHDSPGVGR;IASLAAAPSK;LHYWSSIAR;LISQSPR;M(Ox)AELLAR;MAELLAR;MGPFFDR;PQPYIYSFAHIPTVR;VADTSVIPFPVSGHTQAVAYAIGEK;VEGVEGLR;VESVVFEGK
AB1N83_001903-R1	Aldo/Keto Reductase	Aldo/Keto Reductase; Aldo-keto reductase		det							388	6		104	0.0541237		81	oxidoreductases		NADP-dependent oxidoreductase domain	IPR050791; IPR036812; IPR023210; IPR020471	OG0000325
AB1N83_002283-R1	SLA2 family protein	SLA2 family		quant	22.3011			notSig	notSig	notSig	1074	5	3	295	0.0242086	131-905	6		Intracellular	I/LWEQ domain; AP180 N-terminal homology (ANTH) domain; ENTH domain	IPR030224; IPR002558; IPR011417; IPR035964; IPR013809; IPR008942	OG0003505	GYGPLIR;ISALVPLVK;LIQAATDSQK
AB1N83_002288-R1	Membrane associated eicosanoid/glutathione metabolism-like domain superfamily protein	Membrane-associated proteins in eicosanoid and glutathione metabolism; Membrane-associated, eicosanoid/glutathione metabolism (MAPEG) protein		quant	23.3176		25.2753	notSig	notSig	notSig	150	4	3	29	0.206667	88-118	13		Membrane		IPR023352; IPR050997; IPR001129	OG0003507	IAYTAGYTSGDPAK;IAYTAGYTSGDPAKR;YPIPAAVGLGLWSVSR
AB1N83_002300-R1	Phosphoinositide phospholipase C domain-containing protein	Phosphoinositide phospholipase C domain-containing protein		quant	25.4223	24.7172	23.5147	notSig	Up	notSig	368	43	9	18	0.456522	32-243	196	esterases	Extracellular;GPI		IPR017946; IPR051057	OG0003513	AAN(De)LDGISFAPETSTLPASGWPTLGNMIDSGK;AAN(De)LDGISFAPETSTLPASGWPTLGNMIDSGKR;AANLDGISFAPETSTLPASGWPTLGN(De)M(Ox)IDSGK;AANLDGISFAPETSTLPASGWPTLGN(De)M(Ox)IDSGKR;AANLDGISFAPETSTLPASGWPTLGNM(Ox)IDSGK;AANLDGISFAPETSTLPASGWPTLGNM(Ox)IDSGKR;AANLDGISFAPETSTLPASGWPTLGNMIDSGK;AANLDGISFAPETSTLPASGWPTLGNMIDSGKR;ATVC(Ca)N(De)GHAELC(Ca)ER;ATVC(Ca)NGHAELC(Ca)ER;GDTSTQM(Ox)FLINHFLNK;GDTSTQMFLINHFLNK;LC(Ca)HSTC(Ca…
AB1N83_002279-R1	LU7TM family protein	LU7TM family		quant	24.0708		24.0708	notSig	notSig	notSig	609	2	2	91	0.0279146	79-118	3		Membrane	GOST, seven transmembrane domain; PTM1-like, N-terminal domain	IPR009637; IPR053937; IPR053938	OG0002109	FIINLPER;FPADAFDDR
AB1N83_002274-R1	3'-5' ssDNA/RNA exonuclease TatD-like protein	3'-5' ssDNA/RNA exonuclease TatD-like		quant	24.0524			notSig	notSig	notSig	380	9	8	79	0.194737	107-257	19				IPR001130; IPR032466; IPR018228	OG0003500	DVQQAVFTR;EFADSAVTEEDR;EFADSAVTEEDRIK;EGKFETVFDFIK;FETVFDFIK;HYTDEVEEELLQAMEHPR;ILKEEVPKDHK;LGKPLTIHTR
AB1N83_003242-R1	oxygen-dependent FAD-linked oxidoreductase family protein	oxygen-dependent FAD-linked oxidoreductase family		quant	26.0389		22.1844	Up	Up	notSig	463	22	14	50	0.339093	53-463	80	oxidoreductases	Extracellular	FAD linked oxidase, N-terminal; Berberine/berberine-like; FAD-binding domain, PCMH-type	IPR016169; IPR050432; IPR036318; IPR006094; IPR012951; IPR016166	OG0006674	ALFSGGM(Ox)QVGTN(De)VYLGSR;ALFSGGM(Ox)QVGTNVYLGSR;FASSHDLR;GLFVVAN(De)GVGSEDWDPSLNC(Ca)R;GLFVVAN(De)GVGSEDWDPSLNC(Ca)RR;GLFVVANGVGSEDWDPSLNC(Ca)R;GSFLIWTHHLK;GVITEFIR;HITANAHSHPDLFWALR;ILVGGLSAR;LIPTDLVESDHAK;LQYDPK;NTGHDYLGR;TFFGHHYGR;VNKLEALVPGAGAYFNEAFPFEK;VNKLEALVPGAGAYFNEAFPFEKNPQR
AB1N83_003244-R1	oxygen-dependent FAD-linked oxidoreductase family protein	oxygen-dependent FAD-linked oxidoreductase family		quant	23.8016		22.5889	notSig	notSig	notSig	550	5	3	109	0.0581818	290-476	6	oxidoreductases	Extracellular	FAD linked oxidase, N-terminal; Berberine/berberine-like; FAD-binding domain, PCMH-type	IPR016169; IPR050432; IPR036318; IPR006094; IPR012951; IPR016166	OG0000152	AFPDIPIAGGR;ITAFTGLLR;SIITLLQPFVDK
AB1N83_003245-R1	Small ribosomal subunit protein eS30B	eukaryotic ribosomal protein eS30 family		quant	25.3866	25.6734		notSig	Up	notSig	63	1	1	23	0.174603	44-54	5		Intracellular		IPR006846	OG0007423	FVNVTTLPGGK
AB1N83_003254-R1	threonine synthase family protein	threonine synthase family		quant	23.2697		22.8045	notSig	notSig	notSig	541	15	7	121	0.194085	35-520	18		Intracellular	Threonine synthase, N-terminal; Tryptophan synthase beta chain-like, PALP domain	IPR051166; IPR036052; IPR004450; IPR037158; IPR029144; IPR001926; IPR000634	OG0001259	ANISIFILHPK;IPQLPANWR;LGAVNSINWAR;QIILSTAHPAK;RDFVAEK;VIDVERPEVELVK;VSPIQEAQM(Ox)TTVTDANVHNIAVK
AB1N83_003236-R1	Yeast cell wall synthesis Kre9/Knh1	Yeast cell wall synthesis Kre9/Knh1		quant	20.5223	25.613	26.7968	Down	Down	notSig	218	17	5	16	0.399083	35-125	257		Extracellular;GPI	Yeast cell wall synthesis Kre9/Knh1-like, N-terminal	IPR045328; IPR018466	OG0002927	DAAQPQFPALAFSAK;DFGLATVSIYAGN(De)AIQQTSLQLIVDN(De)VDVSTTSSIK;DFGLATVSIYAGN(De)AIQQTSLQLIVDNVDVSTTSSIK;DFGLATVSIYAGNAIQQTSLQLIVDNVDVSTTSSIK;EATISWQDTSDAPSLK;FTPN(De)PQIGPNSDQYFVR;FTPNPQIGPN(De)SDQYFVR;FTPNPQIGPNSDQYFVR;N(De)LKDAAQPQFPALAFSAK;NLKDAAQPQFPALAFSAK
AB1N83_003094-R1	Casein kinase I	protein kinase superfamily		quant			21.0631	notSig	notSig	notSig	363	6	2	114	0.0633609	54-200	2		Intracellular	Protein kinase domain	IPR050235; IPR011009; IPR000719; IPR017441; IPR008271	OG0006118	HPQLEYESK;YTSINTHLGVEQSR
AB1N83_003097-R1	Nucleotide-diphospho-sugar transferase	GNT1/Glycosyltransferase 8; Glycosyl transferase, family 8	GT8	quant		22.796		notSig	notSig	notSig	312	2	2	79	0.099359	14-279	8		Intracellular		IPR029044; IPR050587; IPR002495	OG0000446	DPAYLAGLAVLAETLK;VGAPGTGGDYEEVNR
AB1N83_003093-R1	Coatomer subunit gamma	COPG family		quant	22.9111		22.9111	notSig	notSig	notSig	932	10	4	187	0.0418455	133-535	5		Intracellular	Clathrin/coatomer adaptor, adaptin-like, N-terminal; Coatomer, gamma subunit, appendage, Ig-like subdomain; Coatomer subunit gamma, C-terminal	IPR017106; IPR002553; IPR011989; IPR016024; IPR037067; IPR013040; IPR013041; IPR012295; IPR032154; IPR009028	OG0004933	AAAVSSLAK;IIDPSM(Ox)AQGVER;VIEEDPNTQR;VIIVDAIR
AB1N83_003103-R1	Isocitrate lyase	isocitrate lyase/PEP mutase superfamily		quant	24.0066	23.3349	23.8194	notSig	notSig	notSig	568	42	28	133	0.591549	44-561	129			ICL/PEPM domain	IPR040442; IPR006254; IPR015813; IPR039556; IPR018523	OG0006117	AAAEGKPVHTM(Ox)GAIDPIQM(Ox)TQM(Ox)AK;AAAEGKPVHTM(Ox)GAIDPIQMTQMAK;AAAEGKPVHTMGAIDPIQMTQMAK;AKM(Ox)EYIDYLRPIIADADTGHGGLSAVMK;ALAEVLADAEASGVSGAEIDALEQK;C(Ca)PMLLIAR;DILGESVYWN(De)WDLPK;DILGESVYWNWDLPK;EAAYQAYIEAAVGK;EGYYHYTGGVEAAIK;EIAKDILGESVYWN(De)WDLPK;EKEIGC(Ca)DVLTHQK;FQTDLM(Ox)R;FQTDLMR;ILSSISSGSSSTSAIGK;LFGILTK;LFVESGASAIHLEDQLHGGK;LFVESGASAIHLEDQLHGGKK;LLSSTVDASDHEFILGTTTQGVK;M(Ox)SATPEQR;M…
AB1N83_003119-R1	von Willebrand factor A domain-containing protein 7	Heterokaryon incompatibility Het-C; von Willebrand factor A domain-containing protein 7		det			23.4394				829	8	1	182	0.0361882	224-233	3		Extracellular		IPR010816; IPR052577	OG0001332	EGDDLWEAYR
AB1N83_003117-R1	arginase family protein	arginase family		quant	26.6192	21.6078	23.3799	Up	Up	notSig	392	8	6	56	0.196429	34-197	26		Extracellular		IPR006035; IPR023696; IPR020855	OG0000699	AQDGLIHPR;FGPYAIR;GYTLSWR;IISLGGDHTIVLPILR;NNPYESGLK;SPSWAEK
AB1N83_003112-R1	Small ribosomal subunit protein eS19A	eukaryotic ribosomal protein eS19 family		quant	23.5129	24.6128	23.4668	notSig	notSig	notSig	162	10	6	50	0.469136	6-120	67		Intracellular		IPR001266; IPR036388; IPR036390	OG0004929	DISAEAFITAYASHLK;ELAPYDPDWYYVR;IGVLEQTDN(De)GGR;IGVLEQTDN(De)GGRR;IGVLEQTDNGGR;KDVGIGALAK;SGKLEVPTWVDLVK
AB1N83_003795-R1	glutamine--fructose-6-phosphate transaminase (isomerizing)	Glucosamine-fructose-6-phosphate aminotransferase, isomerising		quant	24.357	23.2514	24.5139	notSig	notSig	notSig	700	49	36	171	0.554286	30-632	167		Intracellular	Glucosamine-fructose-6-phosphate aminotransferase, isomerising, N-terminal domain; GlmS/FrlB, SIS domain 2; GlmS/AgaS, SIS domain 1; SIS domain; Glutamine amidotransferase type 2 domain	IPR005855; IPR047084; IPR046348; IPR029055; IPR035490; IPR035466; IPR001347; IPR017932	OG0005169	AIFEELTEIPVSIELASDFLDR;AIFEELTEIPVSIELASDFLDRK;ALQQLATTVLANSK;AYLPIM(Ox)R;AYLPIMR;DDVC(Ca)VFLSQSGETADTILALR;EEYRGYDSAGLGVDGDKPGEVLFFK;EISYM(Ox)HSEGILAGELK;EIYEQPESVVNTM(Ox)R;EIYEQPESVVNTMR;ETHC(Ca)GVHINAGPEVGVASTK;GALC(Ca)VGVVNTVGSTISR;GKFDTFM(Ox)QK;GKFDTFMQK;GRVNFDTSQITLGGLR;GSPLLIGVK;GYDSAGLGVDGDKPGEVLFFK;GYQYATC(Ca)LEGALK;HYPNEVVTAR;IASSNVDFEK;INFTDLVK;KEEGHQTPSQIATTR;KIASSNVDFEK;NQIIAGLHELPGQ…
AB1N83_003778-R1	protein-tyrosine-phosphatase	Protein-tyrosine phosphatase-like		quant	22.9154			notSig	notSig	notSig	553	2	1	108	0.0253165	179-192	2		Intracellular	Dual specificity protein phosphatase domain; Dual specificity phosphatase, catalytic domain; Tyrosine-specific protein phosphatases domain	IPR029021; IPR020422; IPR000340; IPR000387	OG0000962	TPSDSTPATPGGPR
AB1N83_003777-R1	Lysozyme	glycosyl hydrolase 25 family	GH25	quant		24.4591	23.7254	notSig	notSig	notSig	238	10	7	24	0.487395	34-191	19		Extracellular		IPR017853; IPR002053; IPR018077; IPR008270	OG0000962	AN(De)GIEFAYIK;ANGIEFAYIK;ATEGTTYTN(De)PEFSSQYVGATNIGIIR;ATEGTTYTNPEFSSQYVGATNIGIIR;DFSNTYHAATTR;GGYHFARPDISSGATQAN(De)FFLAHGGGWSADGR;GM(Ox)DVSGWQPGINWNTVK;PDISSGATQANFFLAHGGGWSADGR;TC(Ca)TGNSAAFASTNPLWIAR
AB1N83_003770-R1	S-adenosyl-L-methionine-dependent methyltransferase superfamily protein	Erg6/SMT methyltransferase		quant	24.3935	24.3311	24.788	notSig	notSig	notSig	251	7	5	44	0.306773	2-230	30		Intracellular	Methyltransferase type 11	IPR029063; IPR013216; IPR050447	OG0005158	(Ac)SSPNNYTQGFSAAVLASHSSR;EGDWGSTIVHPGGPIIDQWK;M(Ox)LITWALK;MLITWALK;VGGIVAC(Ca)R;VLGQGLASSVEIDQIGEAWR
AB1N83_003771-R1		Cell wall mannoprotein 1		quant	24.1343	27.3562	27.9603	Down	Down	notSig	185	28	10	31	0.583784	27-171	427		Extracellular		IPR021054	OG0004561	(Gl)QDLGLLNVATEK;(Gl)QSTYEEVLVAM(Ox)K;(Gl)QSTYEEVLVAMK;AAIAALPIGGIVNLIK;EQLDIVK;FGN(De)AIITAC(Ca)PVDMQDEPK;FGN(De)AIITAC(Ca)PVDMQDEPKETQAK;FGNAIITAC(Ca)PVDM(Ox)QDEPK;FGNAIITAC(Ca)PVDM(Ox)QDEPKETQAK;FGNAIITAC(Ca)PVDMQDEPK;FGNAIITAC(Ca)PVDMQDEPKETQAK;GLDTWTTTTTTLGQFDAVQC(Ca)R;KAAIAALPIGGIVNLIK;QDLGLLNVATEK;QSTYEEVLVAM(Ox)K;QSTYEEVLVAMK;TFRPEIEGSLTGIVEK;TFRPEIEGSLTGIVEKK
AB1N83_003782-R1	GroES chaperonin family protein	GroES chaperonin family		quant	22.974	24.6013	26.9774	notSig	Down	notSig	107	3	3	30	0.252336	12-87	10				IPR020818; IPR037124; IPR011032	OG0006755	LVPTSVK;SLVPLFDR;VLLPGWGGSPIK
AB1N83_003171-R1	WD repeat L(2)GL family protein	WD repeat L(2)GL family		det	22.6895						1124	4	1	202	0.00622776	321-327	1		Intracellular	Lethal giant larvae (Lgl)-like, C-terminal domain	IPR013905; IPR036322; IPR015943; IPR001680	OG0003465	YLPQDGR
AB1N83_003167-R1	Polyporopepsin	peptidase A1 family		quant		26.2687		notSig	notSig	notSig	414	4	2	31	0.0966184	304-414	19	peptidases	Extracellular	Peptidase family A1 domain; Pepsin-like domain	IPR021109; IPR001461; IPR033121; IPR034164; IPR001969	OG0003468	SATGAVNDANTGLLR;VGFATTANTHSTVN
AB1N83_003181-R2	NipSnap family protein	NipSnap family		quant	24.7377			notSig	notSig	notSig	268	14	9	73	0.436567	56-263	28			NIPSNAP	IPR051557; IPR011008; IPR012577	OG0001423	AAEAYYTGIVADSPLK;ASQLTQEFAFFPTTPPQEK;AYEAIQSTDHR;AYEAIQSTDHRK;AYQAMLPHLNSR;FMDSFILVPLK;FVAPVGAWFSQVGR;GGVFELR;YIHSFETHR
AB1N83_003180-R1	Proteasome subunit beta	peptidase T1B family		quant	24.9208	25.1774		notSig	notSig	notSig	208	6	3	37	0.254808	28-98	11	peptidases	Intracellular		IPR033811; IPR029055; IPR023333; IPR001353; IPR016050	OG0001423	EIQPETFAHLVSSTLYER;LGNQALGISSNFQK;VNMYTIKEER
AB1N83_003177-R1	Thioredoxin domain-containing protein	Thioredoxin domain-containing protein 17-like		quant	23.618	24.5074		notSig	notSig	notSig	119	6	4	23	0.403361	7-119	10	oxidoreductases	Intracellular	Thioredoxin domain-containing protein 17-like domain	IPR045108; IPR036249; IPR010357	OG0001762	DFPEPSSLLELTGER;GAPFNVTSIPTVIK;LVDPNITAESLPAFVQQK;LVDPNITAESLPAFVQQKD
AB1N83_003168-R1	Sugar phosphate phosphatase	damage-control phosphatase family		det		23.4545	26.9754				499	6	3	134	0.0741483	181-357	4		Intracellular	Damage-control phosphatase ARMT1-like, metal-binding domain	IPR039763; IPR002791; IPR036075	OG0003467	ALQSTGGDHLAATEK;ASDAEIESLRR;SSDAVFELSM(Ox)R
AB1N83_001812-R1	Snf7 family protein	Snf7 family		quant			22.4422	notSig	notSig	notSig	246	1	1	66	0.0365854	84-92	2		Intracellular		IPR005024	OG0006244	TQLQAVGLR
AB1N83_001841-R1	Alpha-L-arabinofuranosidase	glycosyl hydrolase 62 family	GH62|CBM1	quant	25.3538	24.9424	23.9174	notSig	notSig	notSig	386	29	7	14	0.313472	101-386	127		Extracellular	Cellulose-binding domain, fungal	IPR005193; IPR023296; IPR000254; IPR035971	OG0001200	AAPQVFFM(Ox)APQNK;AAPQVFFMAPQNK;DPSVVFHDGK;LALLTQTSPC(Ca);SQTSVSN(De)FPAGM(Ox)SEPVIALQDSNSHNLFEASNVYK;SQTSVSN(De)FPAGMSEPVIALQDSNSHNLFEASNVYK;SQTSVSNFPAGM(Ox)SEPVIALQDSN(De)SHNLFEASNVYK;SQTSVSNFPAGMSEPVIALQDSN(De)SHNLFEASNVYK;SQTSVSNFPAGMSEPVIALQDSNSHNLFEASNVYK;TNVDQTM(Ox)SISAC(Ca)GM(Ox)R;TNVDQTM(Ox)SISAC(Ca)GMR;TNVDQTMSISAC(Ca)GM(Ox)R;TNVDQTMSISAC(Ca)GMR;VGEEFLLVVEC(Ca)IGSDGHR;YLYQGM(Ox)SPTASGSY…
AB1N83_001856-R1	protein kinase superfamily protein	protein kinase superfamily		det							395	1		106	0.0329114		1		Intracellular	Glycogen synthase kinase 3, catalytic domain; Protein kinase domain	IPR039192; IPR050591; IPR011009; IPR000719; IPR017441; IPR008271	OG0000806
AB1N83_001850-R1	glycosyl hydrolase 31 family protein	glycosyl hydrolase 31 family	GH31_3	det	23.117	22.5805	22.5805				793	9	5	141	0.0857503	136-495	8		Intracellular	Glycoside hydrolase family 31, TIM barrel domain; Glycoside hydrolase family 31, N-terminal domain; Glycosyl hydrolase family 31, C-terminal domain	IPR050985; IPR000322; IPR017853; IPR011013; IPR025887; IPR048395; IPR013780	OG0003784	FHDGSDPIR;HQGIYDVPAR;IWNQDGGTSSDQAYK;LGEGQAVLFAR;VGVSVADK
AB1N83_001830-R1	FAS1 domain-containing protein (Fragment)	Cell adhesion and biosynthesis-related protein		quant	27.7266	23.594	23.3252	Up	Up	notSig	536	24	15	88	0.26306	56-488	169		Extracellular	FAS1 domain	IPR050904; IPR036378; IPR000782	OG0006236	AALTDIPSR;AALTDIPSRN(De)GAAHVLAK;ALEFDEETLK;GPIASPLK;GTLEGTPVVTSFIPINK;KGPIASPLK;LFLFSPFGEHVLK;LFLFSPFGEHVLKK;LTVPFPGPDPHSLFIHR;N(De)GAAHVLAK;NGAAHVLAK;SIYEIISASTEFTK;VFVN(De)GQR;VFVNGQR;VGLVEEVDLR;VNFFSTLTLETPASN(De)GVVHTISR;VNFFSTLTLETPASNGVVHTISR;YKLTVPFPGPDPHSLFIHR
AB1N83_001819-R1	spermidine/spermine synthase family protein	spermidine/spermine synthase family		quant	23.5639	24.2286	26.3754	notSig	notSig	notSig	751	60	37	158	0.472703	16-749	420	oxidoreductases	Intracellular	Saccharopine dehydrogenase-like, C-terminal; Saccharopine dehydrogenase, NADP binding domain; Spermidine synthase, tetramerisation domain; Polyamine biosynthesis domain	IPR051168; IPR001045; IPR029063; IPR032095; IPR036291; IPR037163; IPR005097; IPR035246; IPR030374; IPR030373	OG0005677	(Gl)QYLPHM(Ox)SELLSSPK;(Gl)QYLPHMSELLSSPK;AAFVLPEFGR;AALAANLTK;AALAANLTKPAR;AGNLLDTLC(Ca)AQLEK;AILEEGR;ALVELGWLDAEEKDWLK;C(Ca)NFPNDAEASR;DLKVPVR;DLVM(Ox)LQHK;DLVMLQHK;DPHNELTIAC(Ca)R;EAGIVVLN(De)EIGLDPGIDHLYAVK;EAGIVVLNEIGLDPGIDHLYAVK;EGLTWAEVTQK;EIC(Ca)DHIR;EISSQWQGQAM(Ox)SLK;EISSQWQGQAMSLK;EVLKHDTVEEVVLC(Ca)DIDEAVVR;EWYNIPEAETVVR;FSWSSR;HDTVEEVVLC(Ca)DIDEAVVR;ILESEGVGM(Ox)VEK;ILESEGVGMVEK;KVLLL…
AB1N83_001818-R1	Actin-1	actin family		quant	23.8191	24.6807	24.5677	notSig	notSig	notSig	377	34	7	82	0.633952	42-374	98		Intracellular		IPR004000; IPR043129; IPR020902; IPR004001	OG0000958	(Gl)QEYDESGPAIVHR;APEALFQPAFLGLEAAGIHETTYN(De)SIFK;APEALFQPAFLGLEAAGIHETTYNSIFK;DLTDFLIK;ELTALSPSSM(Ox)K;HQGVM(Ox)VGMGQK;HQGVMVGM(Ox)GQK;QEYDESGPAIVHR;SYELPDGQVITIGN(De)ER;SYELPDGQVITIGNER;TTGIVLDSGDGVTHTVPIYEGFSLPHAILR
AB1N83_001852-R1	transketolase family protein	transketolase family		quant	24.2141	24.2558	24.4148	notSig	notSig	notSig	685	34	24	123	0.449635	2-681	93	oxidoreductases	Intracellular	Transketolase, N-terminal; Transketolase-like, pyrimidine-binding domain	IPR033247; IPR005478; IPR005474; IPR029061; IPR005475; IPR009014; IPR049557	OG0003783	(Ac)SFVSSPSDAAAIATIR;(Gl)QGGEIVSPLVK;(Gl)QNLPNLEGSTIEK;(Gl)QQGTHGVHGSPLK;(Gl)QYPAEHAELTR;AIPN(De)LAFWRPADGNETSASYYVALK;AIPNLAFWRPADGNETSASYYVALK;FGITGSNIASVGK;FLSYN(De)WQVLHVDDGDN(De)DLPGIYSAIAEAR;FVNANPK;FYVPQETYDAYAEVAK;GSVDFQPPSTGLGTYAGTYIR;IAGELPEGWEK;KETNKPTIIR;KTPSVLSLSR;KVVEFYK;LSM(Ox)DDLK;QGGEIVSPLVK;QNLPNLEGSTIEK;QQGTHGVHGSPLK;QYPAEHAELTR;RIAGELPEGWEK;SGAPILSLEALSTAGWQK;TLAVDVVGK;TLPVYKP…
AB1N83_001828-R1	26S proteasome regulatory subunit 7	AAA ATPase family		det		23.0655	23.2633				455	8	4	155	0.125275	22-358	6		Intracellular	ATPase, AAA-type, core; 26S proteasome regulatory subunit 7-like, OB domain; AAA+ ATPase domain; AAA ATPase, AAA+ lid domain	IPR050221; IPR027417; IPR003959; IPR048723; IPR003593; IPR012340; IPR041569; IPR003960	OG0001972	FDDGAGGDNEVQR;IVALDDSDIQILK;M(Ox)SEDHALQVAR;VLM(Ox)ATNRPDTLDPALLRPGR
AB1N83_001829-R1	V-type proton ATPase catalytic subunit A	ATPase alpha/beta chains family		quant	23.2897	23.3073	23.1596	notSig	notSig	notSig	617	14	12	152	0.186386	1-570	23		Intracellular	ATPase, F1/V1/A1 complex, alpha/beta subunit, nucleotide-binding domain; ATPsynthase alpha/beta subunit, N-terminal extension; ATPase, F1/V1/A1 complex, alpha/beta subunit, N-terminal domain	IPR022878; IPR005725; IPR027417; IPR000194; IPR024034; IPR031686; IPR023366; IPR036121; IPR004100; IPR020003	OG0005309	(Ac)M(Ox)AGALQN(De)AK;ALGTITHIAEK;AVSQGDLTFAK;GIN(De)TDALDR;GINTDALDR;KTADHPLLTGQR;LASFYER;NFVGFHDAAIK;SLQWDFTPTTFK;TADHPLLTGQR;TTLVANTSNM(Ox)PVAAR;TVISQALSK;VVC(Ca)LGNPVR
AB1N83_001592-R1	peptidase M20A family protein	peptidase M20A family		quant	24.6877		23.3242	notSig	notSig	notSig	485	18	11	86	0.402062	87-456	40	peptidases	Intracellular	Peptidase M20, dimerisation domain	IPR052030; IPR017439; IPR036264; IPR002933; IPR011650	OG0004215	(Gl)QQIKPDHR;AAHAGASPWDGTNALDAAFLAYSGISVLR;AAHDAAIVITK;AALEAHDIPGK;AEFQHSEGGR;DIYRPDVLR;FAHDLLTNFMSNN(De)GFTVTR;GGYDDM(Ox)DAC(Ca)VMC(Ca)HPSPGPQQSVSTGSTNAM(Ox)RPIN(De)VEYFGR;GGYDDMDAC(Ca)VMC(Ca)HPSPGPQQSVSTGSTN(De)AM(Ox)RPINVEYFGR;LDALNSDLR;LPSLHPNFAIPTSPGGGNHTPAFAQSAR;VILLGTPAEEGGGGK
AB1N83_001608-R1	Uncharacterized protein			quant	24.316			notSig	notSig	notSig	232	10	6	34	0.418103	82-228	26	uncharacterized	Extracellular			OG0006370	AFPFDIIATNK;ELTAQVTN(De)SDGSTPETSIGYISAVNK;ELTAQVTNSDGSTPETSIGYISAVNK;GRLEVR;IGFIGRPSVSEPVSGIN(De)TGSGEDLHVEFTPK;IGFIGRPSVSEPVSGINTGSGEDLHVEFTPK;LFFLGDLDAFNAENTESLASEVR;PSVSEPVSGINTGSGEDLHVEFTPK
AB1N83_001609-R1	Glycoside hydrolase superfamily protein	Glycosyl Hydrolase 18 Family Chitinases	GH18	det	24.2424		25.059				189	2	2	20	0.243386	7-65	2		Intracellular	Glycoside hydrolase family 18, catalytic domain	IPR017853; IPR050542; IPR001223	OG0001010	EFDLDGIDVDYEDFNAVNAGDGK;TQLPQGTFILTHAPVAPWFSPGR
AB1N83_001622-R1	Xylulose kinase	FGGY kinase family		quant		23.2239	23.2239	notSig	notSig	notSig	549	4	2	78	0.0673953	180-260	6		Intracellular	Carbohydrate kinase FGGY, C-terminal; Carbohydrate kinase FGGY, N-terminal	IPR042024; IPR000577; IPR043129; IPR018485; IPR018484	OG0005609	IGPEPVPGGSNLGK;IYQTKPEVYDATSR
AB1N83_001615-R2	Dolichyl-phosphate-mannose--protein mannosyltransferase	glycosyltransferase 39 family	GT39	det	24.2546		24.0895				763	8	5	121	0.0917431	170-707	5		Membrane	Glycosyl transferase family 39/83; Protein O-mannosyl-transferase, C-terminal four TM domain; MIR motif	IPR027005; IPR003342; IPR036300; IPR032421; IPR016093	OG0004219	DTYPLTDAVR;ESGYSTVIAAFSAILILFDNAHVTQSR;QLPDWAYK;QQEIN(De)GNKNPTEK;RRPSQYADLGAK
AB1N83_001611-R1	glycosyl hydrolase 18 family protein	glycosyl hydrolase 18 family	GH18	quant		23.615		notSig	notSig	notSig	330	6	4	50	0.172727	106-269	16		Extracellular	Glycoside hydrolase family 18, catalytic domain	IPR017853; IPR050542; IPR001223; IPR001579	OG0001010	AEAWVIAFTR;LIVSVFGATDAPTTN(De)GADPVK;SALFQIASSGIPFSK;VKAEYAAAGIK
AB1N83_001610-R1	Uncharacterized protein			det			23.4998				88	1	1	10	0.159091	47-60	1	uncharacterized	Extracellular;GPI			OG0014675	ATPSAPHFVIYSDK
AB1N83_001612-R1	glycosyl hydrolase 18 family protein	glycosyl hydrolase 18 family	GH18	quant	24.1085	24.257	24.0718	notSig	notSig	notSig	332	8	4	39	0.204819	173-271	23		Extracellular	Glycoside hydrolase family 18, catalytic domain	IPR017853; IPR050542; IPR001223; IPR001579	OG0001010	AEAWLTSFTK;FGGGAYLTVNK;SSVFEIAASGIPLSK;VQLPQGTYILTHAPVAPWFSPNK
AB1N83_001614-R1	Uncharacterized protein			det	22.7468	23.2915					184	2	2	32	0.190217	110-158	2	uncharacterized	Extracellular			OG0006889	GIGSC(Ca)C(Ca)PN(De)GYR;TTGIGGC(Ca)C(Ca)DADKHWSQDEASGLGK
AB1N83_001617-R1	zinc-containing alcohol dehydrogenase family protein	zinc-containing alcohol dehydrogenase family		det	23.2327	21.8181					380	3	2	89	0.0684211	41-235	3	oxidoreductases	Intracellular	Alcohol dehydrogenase-like, N-terminal; Alcohol dehydrogenase-like, C-terminal; Polyketide synthase, enoylreductase domain	IPR045306; IPR011032; IPR036291; IPR013154; IPR013149; IPR020843; IPR002328	OG0001279	AAGAEPIVITDLFQSR;HEVHLVQKPR
AB1N83_001616-R1	Sorting nexin MVP1	sorting nexin family		det			22.5145				623	7	2	155	0.0401284	315-375	2		Membrane;Intracellular	Sorting nexin 8/Mvp1, BAR domain; Phox homology; EH domain; RNA polymerase sigma factor 54 interaction domain	IPR028662; IPR045734; IPR036871; IPR001683; IPR011992; IPR027267; IPR000261; IPR002078	OG0004218	IGSDEYFLEQR;KHTSVSLDEESASK
AB1N83_001589-R1	ERG4/ERG24 family protein	ERG4/ERG24 family		det	23.3212						475	3	1	67	0.0147368	224-230	1	oxidoreductases	Membrane		IPR001171; IPR018083	OG0004214	IGSVDLK
AB1N83_001604-R1	Peptide hydrolase	peptidase M28 family		quant	23.6474	25.1087	25.1083	notSig	notSig	notSig	398	29	14	54	0.640704	72-398	135	peptidases	Extracellular	Peptidase M28	IPR045175; IPR007484	OG0000398	(Gl)QVVTTYTR;AGVHFFDVTETYEIEQQIPK;APAVTFPAPSQQTTVNR;APGADDDGTGTVNLIETLR;DTSAPVTILGAHM(Ox)DSINLSSPTSGR;DTSAPVTILGAHMDSIN(De)LSSPTSGR;DTSAPVTILGAHMDSINLSSPTSGR;IAVAYAVEM(Ox)TS;IHSSSDTTTQSGFSWAHSLEFAK;IIATLSTANM(Ox)QASLTTLSNFNNR;IIATLSTANMQASLTTLSNFNNR;LPVTM(Ox)DTPC(Ca)GYAC(Ca)SDHASWYR;LPVTMDTPC(Ca)GYAC(Ca)SDHASWYR;PGSTEVVALEADYIDTGLNNFLK;QVVTTYTR;SGISASN(De)FAHSWGQSSTIVK;SGISASNFAHSWGQSSTIVK;SSTGAD…
AB1N83_002387-R1	Aldehyde dehydrogenase	aldehyde dehydrogenase family		det							499	8		96	0.0440882		18	oxidoreductases	Intracellular	Aldehyde dehydrogenase domain	IPR016162; IPR016163; IPR015590; IPR016161; IPR012394; IPR016160; IPR029510	OG0001720
AB1N83_002408-R1	Thiaminase-2/PQQC domain-containing protein	Regulatory protein for polyketide-peptide biosynthesis		quant	24.558		22.5275	notSig	notSig	notSig	244	8	6	33	0.290984	60-224	17		Intracellular	Thiaminase-2/PQQC	IPR016084; IPR053261; IPR004305	OG0006635	AEGIWR;FIGGLFR;NASQPGQPQSLLPVLAASITGVAR;RIDAYR;VYASLSGVADN(De)HSQNVQALK;VYASLSGVADNHSQNVQALK;VYLDAWTR
AB1N83_002400-R1	small heat shock protein (HSP20) family protein	small heat shock protein (HSP20) family		quant		26.8031	26.0642	notSig	notSig	notSig	149	12	4	45	0.496644	34-136	80		Intracellular	Alpha crystallin/Hsp20 domain; CS domain	IPR008978; IPR031107; IPR002068; IPR007052	OG0000386	(Gl)QSSTPAVLRPR;ATM(Ox)EN(De)GVLNVTFPK;ATM(Ox)ENGVLNVTFPK;NAVTASFEFPGLK;QSSTPAVLRPR;TLQLPQGVKDEDIK
AB1N83_002399-R1	WD40/YVTN repeat-like-containing domain superfamily protein	WD40/YVTN repeat-like-containing domain superfamily; Quinoprotein alcohol dehydrogenase-like superfamily		quant	23.9791		25.1134	notSig	notSig	notSig	604	43	33	143	0.511589	6-604	152	oxidoreductases	Intracellular	Anaphase-promoting complex subunit 4-like, WD40 domain	IPR015943; IPR011047; IPR001680; IPR020472; IPR024977; IPR019775	OG0002279	(Gl)QQRPFR;AATAGDDGSIIFHQGVPYK;AATAGDDGSIIFHQGVPYKYDK;AGIFSPNPLTTR;ALKETSGLDGNKGPVSALSFSPDSK;AVNAVSIR;DLNDPASSTAYTEHVKDPTVAR;DSGTFLAGSSDGR;ETSGLDGNKGPVSALSFSPDSK;FASVGSDSK;FVQDVR;GPVSALSFSPDSK;IC(Ca)LFDVQEK;IFLYDGK;IHTLQPK;IIAVGDGKEK;INDIAWDGESK;INDIAWDGESKR;LVSGGADGC(Ca)LR;LWDVEAK;NAGPGGVNVVLWTSEDVK;RIIAVGDGK;SITSITPSK;SITSITPSKDSGTFLAGSSDGR;TGDTLGEIIDSPHK;VHLYEWDGK;VNSLSWTSDSR;VWDTVGEDR;VWEVTFH…
AB1N83_002391-R1	Glucanase	glycosyl hydrolase 7 (cellulase C) family	GH7	quant	25.3852	21.7124		Up	notSig	notSig	454	20	9	40	0.343612	49-446	33		Extracellular		IPR037019; IPR001722; IPR013320	OG0000346	AEYPTSWIQFSNIK;C(Ca)ADVVEC(Ca)GDRPDYTYDGIGDKDGC(Ca)EFNAYR;DGGLSAFPDNR;QN(De)GVVIPAPSSNIVPAPSTGLAAFGPYDSITDQYC(Ca)HDLK;SVVLDANLR;VFLLDDN(De)NNYM(Ox)QFR;VFLLDDN(De)NNYMQFR;VFLLDDNNN(De)YM(Ox)QFR;VFLLDDNNN(De)YMQFR;VFLLDDNNNYM(Ox)QFR;VFLLDDNNNYMQFR;WIDGEANSINWTPFTNSK;YGTGYC(Ca)DSQC(Ca)PR;YVTEGQYQR
AB1N83_002416-R1	Serine/threonine-protein phosphatase PP1	PPP phosphatase family		det	21.4648						331	2	1	80	0.0634441	124-133	2	esterases	Intracellular	Serine/threonine-specific protein phosphatase/bis(5-nucleosyl)-tetraphosphatase; Calcineurin-like phosphoesterase domain, ApaH type; Serine-threonine protein phosphatase, N-terminal	IPR029052; IPR050341; IPR006186; IPR004843; IPR031675	OG0001240	GNHEC(Ca)ASINR
AB1N83_002415-R1	major facilitator superfamily protein	major facilitator superfamily		det	24.5196						525	3	1	55	0.0761905	235-258	6		Membrane	Major facilitator superfamily domain	IPR050360; IPR036259; IPR005828; IPR003663; IPR020846; IPR005829	OG0000117	VLAYYHADGNVNDPLVQYEFQEIK
AB1N83_002053-R1	Small nuclear ribonucleoprotein Sm D3	snRNP core protein family		quant	26.8552		23.5741	Up	Up	notSig	128	4	4	46	0.257812	2-67	15		Intracellular	Sm domain, eukaryotic/archaea-type; Sm domain	IPR034099; IPR027141; IPR010920; IPR001163; IPR047575	OG0005862	(Ac)TTAGLGVPVK;DITVTGR;TGQLYR;VSQLDQVYIR
AB1N83_002076-R1	Amidohydrolase 3 domain-containing protein	Dihydroorotase/Allantoinase Hydrolase		quant	24.7149			notSig	notSig	notSig	935	42	25	191	0.376471	71-929	79	amidases		Amidohydrolase 3	IPR050138; IPR032466; IPR011059; IPR013108	OG0000581	AADGLQFSTR;ADAIALGSVN(De)LEK;ADAIALGSVNLEK;ADAIKYEGLPPLVPSK;AEIEAQTETPIR;AGVTSAVVSPK;ALELEPGPPADFHLR;AVVN(De)GELPLVVAVDSADAMASLIK;AVVNGELPLVVAVDSADAMASLIK;AYGRPPAVAIFATN(De)GR;DALIAYR;FEIGWANLDAQGDLTK;FVPGTKPVLIK;GLIQSIGDVGEDVILK;GLVQPWLR;ILADN(De)GLNVVMK;ILADNGLNVVMK;ILPGPPISR;KGLVQPWLR;LKAEIEAQTETPIR;M(Ox)DTIWALR;MDTIWALR;NLALAAVTTTPASTM(Ox)GM(Ox)DHR;NLALAAVTTTPASTMGM(Ox)DHR;QVYIDGIPQLDDPQTLEKP…
AB1N83_002047-R1		Outer_spore_wall_assembly		quant	23.6983		27.5632	notSig	Down	notSig	315	2	1	88	0.0285714	174-182	8		Membrane		IPR052786	OG0005864	VLVDTPWSR
AB1N83_002065-R1	NADP-dependent oxidoreductase domain superfamily protein	Aldo-keto reductase		det			22.5908				321	2	1	69	0.0685358	47-58	2	oxidoreductases	Intracellular	NADP-dependent oxidoreductase domain	IPR036812; IPR020471; IPR023210; IPR018170	OG0000193	LIDTAN(De)GYGNEK
AB1N83_002060-R1	mitochondrial carrier family protein	mitochondrial carrier (TC 2.A.29) family		quant	25.7092		26.4301	notSig	notSig	notSig	322	4	3	55	0.13354	67-303	7		Membrane		IPR023395; IPR050567; IPR018108	OG0004406	ILQEEGLR;VLLTPTER;VYQLEGSSGLYK
AB1N83_002670-R1	Arp2/3 complex subunit	ARPC2 family		det	24.559	24.5051	24.5321				305	4	3	87	0.108197	181-253	4		Intracellular		IPR007188; IPR034666	OG0001046	SPDIAAGTISHIQLFR;VFLQEFVDAR;YPPLEIR
AB1N83_002659-R1	AP-1 complex subunit gamma	adaptor complexes large subunit family		quant	23.602	23.4268	23.4268	notSig	notSig	notSig	843	7	6	169	0.0664294	24-812	8		Intracellular	Clathrin/coatomer adaptor, adaptin-like, N-terminal; Clathrin adaptor, alpha/beta/gamma-adaptin, appendage, Ig-like subdomain; Gamma-adaptin ear (GAE) domain	IPR017107; IPR050840; IPR011989; IPR002553; IPR016024; IPR013041; IPR008152; IPR008153	OG0002219	ALIQQESAAIR;ATVM(Ox)GVVSENK;EEILSAFIR;LAGNFVR;NAVPLLVR;VIAPVGSNIR
AB1N83_002651-R1	peptidase M20A family protein	peptidase M20A family		quant	24.1782			notSig	notSig	notSig	562	19	9	88	0.240214	89-503	45	peptidases		Peptidase M20, dimerisation domain	IPR017141; IPR047177; IPR002933; IPR036264; IPR011650; IPR001261	OG0000800	GAAPYTLLAGTIK;GDNIAM(Ox)SPGIM(Ox)TGNTDTR;IATESSVAATVK;M(Ox)GPIGVDPR;MGPIGVDPR;RDTQLLK;SLRGDNIAMSPGIM(Ox)TGNTDTR;SLVGTTQAITLTQGGVK;SNALPEQAWAVINHR;VILADKM(Ox)YK
AB1N83_002666-R1	Protein kinase domain-containing protein	Protein kinase-like domain superfamily		det	24.0062		23.3912				755	4	2	180	0.0476821	153-516	2		Intracellular	Protein kinase domain	IPR000719; IPR011009; IPR017441; IPR008271	OG0005597	LN(De)IAHRDLK;LN(De)SM(Ox)QAPGVAQDGISQALGVPVSEEQR
AB1N83_002649-R1	ribosomal protein P1/P2 family protein	eukaryotic ribosomal protein P1/P2 family		det	24.959	25.1723					112	5	5	20	0.589286	26-94	8		Intracellular		IPR044076; IPR038716; IPR027534	OG0000022	DVASLIAEGSSK;LASVPSGGGGGAAAAPAAGGAAAAADAPK;LASVPSGGGGGAAAAPAAGGAAAAADAPKEEEK;LLGAVGIDADEER;LLSELEGKDVASLIAEGSSK
AB1N83_002648-R1	Small ribosomal subunit protein uS19	universal ribosomal protein uS19 family		quant	23.5919	24.4604	21.9419	notSig	notSig	notSig	152	15	8	43	0.493421	2-107	44		Intracellular		IPR023575; IPR002222; IPR005713	OG0004196	(Ac)AEVTDPQVAADLK;(Ac)AEVTDPQVAADLKK;DM(Ox)IIVPEM(Ox)IGSVVGIYN(De)GK;DM(Ox)IIVPEM(Ox)IGSVVGIYNGK;EAPPNEKPAVVK;GVELDKLLDM(Ox)NNEDFVELVHAR;KEAPPNEKPAVVK;LLDM(Ox)NNEDFVELVHAR;RPM(Ox)GLIK
AB1N83_002018-R1	Phospholipid/glycerol acyltransferase domain-containing protein			det	22.0897						378	3	1	79	0.0767196	75-86	2		Membrane			OG0004720	AITGLLTSLLAR
AB1N83_002017-R1	trans-sulfuration enzymes family protein	trans-sulfuration enzymes family		quant	23.4568		24.1598	notSig	notSig	notSig	395	10	8	82	0.270886	64-382	30				IPR000277; IPR015421; IPR015424; IPR015422	OG0006068	GAAGPQSFDGIPGGIIEK;ISVGVEDLEDLKDDLR;TATALAQWLK;TSDEWNTLHNDR;VWHSSFQGK;YFGGHSDMLGGVLIVK;YFVPATSLGGVESLIEHR;YTQQVSTR
AB1N83_002012-R1	peptidase M18 family protein	peptidase M18 family		quant	26.4295	22.448	25.0672	Up	notSig	notSig	571	32	16	116	0.353765	118-539	101	peptidases	Intracellular		IPR001948; IPR023358	OG0004721	DLSIAGR;DNWDGVVK;FVNASPTPFHAVQNAALR;HEDNHKPQMNAGIVIK;HGAGLSIVATHVDSPNLR;IERPILR;ILEKDNWDGVVK;IPTLAIHLDR;LSPPAETHSQSISR;NDM(Ox)AC(Ca)GSTVGPM(Ox)LSALGLR;NDM(Ox)AC(Ca)GSTVGPMLSALGLR;NQSALVAFTLPQQWK;NSAADFK;SFLISADMGHALHPNYTSK;TVDVGNPM(Ox)LSM(Ox)HSIR;TVDVGNPM(Ox)LSMHSIR;TVDVGNPMLSM(Ox)HSIR;TVDVGNPMLSMHSIR;VQEYEVR;YASDAIGSFLVR
AB1N83_002037-R1	thiolase-like superfamily protein	thiolase-like superfamily		quant	23.7251	23.0123	24.1556	notSig	notSig	notSig	410	22	15	92	0.404878	23-386	85			Thiolase, N-terminal; Thiolase, C-terminal	IPR002155; IPR016039; IPR020616; IPR020617; IPR020615; IPR020610	OG0003264	AKELGIKPLAK;EGVFDAEIAPITIK;ELGIKPLAK;ESQDAHAIESYK;ESQDAHAIESYKR;IIVSLVHALK;M(Ox)STEAVIVAASR;QNPLFGK;QVALAAGM(Ox)K;QVALAAGMK;SFTAPQLGAVALK;SIILAAQSIR;TAVGSLN(De)GALK;VISYADAGVEPIDFPIAPTVALPIALQK;VLGVDPAK;VNVN(De)GGAVALGHAIGNSGSR;VNVNGGAVALGHAIGNSGSR
AB1N83_002039-R1	Small ribosomal subunit protein eS1	eukaryotic ribosomal protein eS1 family		quant	23.8197	24.0643	24.0553	notSig	notSig	notSig	294	20	16	103	0.428571	57-280	145		Intracellular		IPR001593; IPR027500; IPR018281	OG0003265	APSIFEQR;IIELSLGDLNK;IIELSLGDLNKEEDLSFR;IIELSLGDLNKEEDLSFRK;KDWFDIK;KTTYAQSAQIR;KVVDPFSR;LFAIGFTK;LLELHGESTTETGTR;LRIDEVQGK;MFEIMTR;NC(Ca)LTNFHGM(Ox)DFTSDK;SIYPLQNVYIR;TTDGYLLR;TTYAQSAQIR;VVDPFSR
AB1N83_002019-R1	Golgi apparatus membrane protein TVP38	TVP38/TMEM64 family		det	23.4409						294	1	1	53	0.0340136	212-221	1		Membrane	VTT domain	IPR051076; IPR032816	OG0004719	IAPLADGDQR
AB1N83_002022-R1	Proteasome subunit alpha type	peptidase T1A family		quant	24.2225	23.24	21.4985	notSig	Up	notSig	255	22	16	62	0.741176	22-255	71	peptidases	Intracellular	Proteasome alpha-subunit, N-terminal domain	IPR029055; IPR050115; IPR001353; IPR000426; IPR023332	OG0004717	ASN(De)GIVIATEK;ASN(De)GIVIATEKK;ASNGIVIATEK;ATQSGGVRPYGVSLLVAGWDITR;EGFEGQM(Ox)TEK;EGFEGQMTEK;GPSLYQVDPSGSFWAWK;IGGETGRPTPTFR;IYGEYPPTR;KLTEEEVR;KLTEEEVRDYLAL;KSAQAYWK;LVQIEHALAAVSQGTTSLGIK;SAQAYWK;SSSILIDDSM(Ox)VDK;TIEIGVVTVPTIEELEQGK;VLTQELATIM(Ox)QK;VLTQELATIMQK;YNDDISLEDAIHTALLTLK
AB1N83_002024-R1	aldehyde dehydrogenase family protein	aldehyde dehydrogenase family		quant		23.7431	24.2869	notSig	notSig	notSig	503	7	4	105	0.127237	139-489	14	oxidoreductases	Intracellular	Aldehyde dehydrogenase domain	IPR016162; IPR016163; IPR015590; IPR016161; IPR029510	OG0002627	ELGSYALEEYTSVK;IVGQTIEVDNK;IVQEEIFGPVLTVGR;VWSYIEAGK
AB1N83_002040-R1	purine/pyrimidine phosphoribosyltransferase family protein	purine/pyrimidine phosphoribosyltransferase family		det	23.4181		21.4359				182	3	2	40	0.10989	71-90	3		Intracellular	Phosphoribosyltransferase domain	IPR029057; IPR050054; IPR005764; IPR000836	OG0004716	GFLLGPIIALR;LGAAFVPVR
AB1N83_001207-R1	type-B carboxylesterase/lipase family protein	type-B carboxylesterase/lipase family		quant	24.3971	24.6117	24.6117	notSig	notSig	notSig	702	22	19	83	0.343305	79-688	72	esterases	Extracellular	Carboxylesterase, type B	IPR029058; IPR002018; IPR019826; IPR019819	OG0004537	AC(Ca)LLAAPATQLVSLPDVAR;ALGFC(Ca)QTVQVTNN(De)GLR;C(Ca)LDQATVFAAVR;FAAAPC(Ca)SSR;FLGIPYANPPK;FWIGDESNNSK;GDVVLVTINYR;GFEGTLLR;GLFHAAIPMSN(De)LAGAN(De)YATTYSK;GLFHAAIPMSNLAGANYATTYSK;ITTDLEFR;LNLQTGASSFLEK;LPAVC(Ca)TQSAPFSNANSR;RLNLQTGASSFLEK;SIISEIGC(Ca)ANDDPAAVR;SLSATASQDLLDLLR;SVHM(Ox)YQFDR;SVHMYQFDR;TFDPNPSESFLQAR;VTIFGQSAGAASVR;YFTIEEEAAM(Ox)VAR
AB1N83_001227-R1	Rieske domain-containing protein	FAD-dependent Oxidoreductases and Apoptosis Regulators		quant	25.7206	22.2779	24.2078	Up	notSig	notSig	600	63	41	164	0.791667	39-597	250	oxidoreductases		FAD/NAD(P)-binding domain; Rieske [2Fe-2S] iron-sulphur domain; Reductase, C-terminal	IPR050446; IPR036188; IPR023753; IPR036922; IPR016156; IPR017941; IPR028202	OG0005966	(Gl)QVAFEDGQVLVSR;AFVSDGK;ASELM(Ox)R;AVTLLSGESFSYDK;AVTLLSGESFSYDKLVLAPGANPR;DGGIKVDEYLR;EHGYSKPILLLTK;ENVFTFR;EPHVPIDR;EVGAGIMK;FVAYYVK;GEDGQLRENVFTFR;GLSAIHVIGLEDVPFEAVLGK;GTEGQETETELK;GTEGQETETELKGDFVVLGVGVAPATDFLK;GVLTSDGR;IGDEIHATSAFC(Ca)THYGAPLAK;IM(Ox)APESTAAGHDQGVVIVGGGAGAFHTIESLR;IMAPESTAAGHDQGVVIVGGGAGAFHTIESLR;INVTADPK;KNAIVAVAC(Ca)AQSDPIM(Ox)GK;LGLM(Ox)PSPEEVR;LGLMPSPEEVR;LVLAPGANPR;N…
AB1N83_001229-R1	Laccase	multicopper oxidase family	AA1_1	quant	26.639	27.876	28.4324	notSig	notSig	notSig	525	71	27	60	0.481905	23-525	897	oxidoreductases	Extracellular	Multicopper oxidase, second cupredoxin domain; Multicopper oxidase-like, N-terminal; Multicopper oxidase, C-terminal	IPR045087; IPR008972; IPR001117; IPR011707; IPR011706; IPR033138; IPR002355	OG0002078	AITVN(De)GIFPGTPVILQK;AITVN(De)GIFPGTPVILQKN(De)DKVQIK;AITVNGIFPGTPVILQK;APLFTR;DVLPIN(De)GGNTTFR;FKGGPLVPYAVINVEQGK;FKGGPLVPYAVINVEQGKR;GAPAVEPTSVATTGGHK;GGPLVPYAVIN(De)VEQGKR;GGPLVPYAVINVEQGK;GGPLVPYAVINVEQGKR;GSFIVYDPNDPLK;KLDFHIR;KPQDFLPSEQVIILPAN(De)K;KPQDFLPSEQVIILPANK;LIEVSIPGAGAHPFHLHGHTFDIVR;LIQISC(Ca)R;LTGGNPAGNPNLDVSLIR;N(De)DKVQIK;N(De)DVVSPDGFER;NDKVQIK;NDVVSPDGFER;NDVVSPDGFERR;PAEVN…
AB1N83_001219-R1	enoyl-CoA hydratase/isomerase family protein	enoyl-CoA hydratase/isomerase family		quant	23.6013			notSig	notSig	notSig	272	7	7	61	0.334559	70-269	13	peptidases			IPR029045; IPR001753; IPR018376	OG0005967	ADLYRDALEWVAK;AEQLADSVSSLANTGVWGLIK;FTPQEGLQAGFVDHLASGGTQDVIAK;GGEGALIIVGR;IALEGHR;KGGEGALIIVGR;MTNAFIEDAAAK
AB1N83_001205-R1	Enoyl reductase (ER) domain-containing protein	GroES-like superfamily; NAD(P)-binding domain superfamily		quant	23.0838	23.0053	23.1877	notSig	notSig	notSig	342	4	3	70	0.0906433	52-177	5	oxidoreductases		Alcohol dehydrogenase-like, N-terminal; Polyketide synthase, enoylreductase domain	IPR011032; IPR036291; IPR013154; IPR020843	OG0006485	GGTTSVGLAC(Ca)STLAR;LQPTDTLLIR;SELFTR
AB1N83_001218-R1	peptidase A1 family protein	peptidase A1 family		quant		25.5826	25.1288	Down	notSig	notSig	573	6	5	84	0.08726	390-564	37	peptidases	Extracellular	Pepsin-like domain; Peptidase family A1 domain	IPR021109; IPR034164; IPR001461; IPR033121; IPR001969	OG0000784	FDPLTLTEVPNVSR;LADLKNDGEITFGGLDATK;N(De)AYFSTNVDR;NAYFSTNVDR;NDGEITFGGLDATK;QTVVSYK
AB1N83_001217-R1	polysaccharide lyase 1 family protein	polysaccharide lyase 1 family	PL1_10	det		25.078	24.3983				318	3	2	26	0.0597484	92-118	4		Extracellular	Pectate lyase	IPR012334; IPR011050; IPR002022; IPR045032	OG0004534	GNDAITVQK;TVGTSNVIIR
AB1N83_001211-R1	XFP family protein	XFP family		quant	24.6822	23.2971	24.9398	notSig	notSig	notSig	807	47	29	163	0.526642	2-759	243	oxidoreductases	Intracellular	Xylulose 5-phosphate/Fructose 6-phosphate phosphoketolase, N-terminal; Xylulose 5-phosphate/Fructose 6-phosphate phosphoketolase, C-terminal	IPR005593; IPR018970; IPR018969; IPR009014; IPR029061; IPR019789; IPR019790	OG0005972	(Gl)QDVGSLNYIETSTWAR;(Gl)QEHN(De)GFSHQNPSFIGAVLNLK;AADYIAAAMIFLNDNVLLK;AFHGELIEGSFHSHQVPLPNAK;DKLTHDQIKPR;DKPIHFNYHGYPIELK;EM(Ox)TALFTGYGYQVR;EMTALFTGYGYQVR;ENPTTFR;EVVKENPTTFR;FASTDGGVDPDVTLVGIGVEVTFEVIAAAALLR;GLLFGRPR;IVEDLENIDQDLAASM(Ox)DWALGEIR;IVEDLENIDQDLAASMDWALGEIR;KLVPELR;LDAVLDDSGR;LLGHWGTC(Ca)PGLTMVYAHINR;NFQWDIASR;NIQM(Ox)FR;NYVNLM(Ox)VGSK;PGQELFQPN(De)PPADPSQLPDAVLEYSVK;PGQELFQPNPPAD…
AB1N83_001210-R1	WD40/YVTN repeat-like-containing domain superfamily protein	WD40/YVTN repeat-like-containing domain superfamily; WD40-repeat-containing domain superfamily		det			23.5588				358	1	1	70	0.0363128	151-163	1		Intracellular		IPR015943; IPR036322; IPR001680; IPR020472	OG0001579	TPNPVATVQLPER
AB1N83_001915-R1	GEgh 16 protein	Egh16-like virulence factor		det							409	3		30	0.0293399		7		Extracellular		IPR021476	OG0000430
AB1N83_001937-R1	Laccase-1	multicopper oxidase family	AA1_1	quant	26.1718	24.2395	19.8635	Up	Up	Up	642	56	13	82	0.327103	145-562	443	oxidoreductases	Extracellular	Multicopper oxidase, second cupredoxin domain; Multicopper oxidase, C-terminal; Multicopper oxidase-like, N-terminal	IPR045087; IPR008972; IPR001117; IPR011706; IPR011707; IPR033138; IPR002355	OG0000061	AEPN(De)LGTVGFAGGIN(De)SAILR;AEPN(De)LGTVGFAGGINSAILR;AEPNLGTVGFAGGIN(De)SAILR;AEPNLGTVGFAGGINSAILR;AN(De)QQIANYWIR;ANQQIAN(De)YWIR;ANQQIANYWIR;IVN(De)KVVSPDGFSR;IVNKVVSPDGFSR;LLVIEADAVN(De)VEPVEVDSIQIFAGQR;LNVIN(De)ELTDTTM(Ox)LK;LNVIN(De)ELTDTTMLK;LNVINELTDTTM(Ox)LK;LNVINELTDTTMLK;LVSLSC(Ca)DPNWTFSIDGHK;SAGM(Ox)TTYN(De)FDTPAR;SAGM(Ox)TTYN(De)FDTPARR;SAGM(Ox)TTYNFDTPAR;SAGMTTYN(De)FDTPAR;SAGMTTYN…
AB1N83_001931-R1	Yeast cell wall synthesis Kre9/Knh1-like N-terminal domain-containing protein			quant	24.9726	25.6007	28.6776	notSig	notSig	notSig	138	7	2	7	0.333333	39-84	135		Extracellular	Yeast cell wall synthesis Kre9/Knh1-like, N-terminal	IPR018466	OG0005644	(Gl)QGEVTYPFFLAR;LGDVFVVGDSLTVTWDTTN(De)APEHITNTAGAVMLR;LGDVFVVGDSLTVTWDTTNAPEHITNTAGAVMLR;QGEVTYPFFLAR
AB1N83_001932-R1	Pyridoxal phosphate-dependent transferase	Pyridoxal phosphate-dependent transferase, small domain; Pyridoxal phosphate-dependent transferase, major domain; Pyridoxal phosphate-dependent transferase		quant	23.7457	22.6551		notSig	notSig	notSig	436	6	5	79	0.15367	64-426	14		Intracellular	Aminotransferase class V domain	IPR015422; IPR015421; IPR015424; IPR000192	OG0000853	ISLVHYNTIEEVQR;IVGAEQSGLNR;VASGPDIAVK;VEDLLPLITAR;VPTVSFVVVGSK
AB1N83_001933-R1	Laccase	multicopper oxidase family	AA1_1	quant		24.1493	21.6974	notSig	notSig	notSig	522	14	10	43	0.235632	35-446	36	oxidoreductases	Extracellular	Multicopper oxidase, second cupredoxin domain; Multicopper oxidase-like, N-terminal; Multicopper oxidase, C-terminal	IPR045087; IPR008972; IPR001117; IPR011707; IPR011706; IPR002355	OG0000061	(Gl)QAILAN(De)GLFPGPLIVGQK;DSLNDPTMK;GGPPQPDLTVFN(De)GIGR;GGPPQPDLTVFNGIGR;GNPSAGPTGFQN(De)GINSAILR;QAILAN(De)GLFPGPLIVGQK;QIAPDGYSR;SAGSSVYNYENPVR;SAGSSVYNYENPVRR;SIDGPPVPLYVLNVEQGK;SIDGPPVPLYVLNVEQGKR;YSFVLHANQPIGNYWIR
AB1N83_001920-R1	Laccase-2	multicopper oxidase family	AA1_1	quant	27.2912	24.5999	21.0903	Up	Up	Up	532	69	11	18	0.302632	52-471	2496	oxidoreductases	Extracellular	Multicopper oxidase, second cupredoxin domain; Multicopper oxidase, C-terminal; Multicopper oxidase-like, N-terminal	IPR045087; IPR008972; IPR001117; IPR011706; IPR011707; IPR033138; IPR002355	OG0000061	AN(De)PN(De)LGSTGFAGGINSAILR;AN(De)PNLGSTGFAGGIN(De)SAILR;AN(De)PNLGSTGFAGGINSAILR;ANPN(De)LGSTGFAGGINSAILR;ANPNLGSTGFAGGIN(De)SAILR;ANPNLGSTGFAGGINSAILR;DVVNTGTGANDN(De)VTIR;DVVNTGTGANDNVTIR;GDN(De)FQLNVVNQLSDTTMLK;GDNFQLN(De)VVN(De)QLSDTTM(Ox)LK;GDNFQLN(De)VVNQLSDTTM(Ox)LK;GDNFQLN(De)VVNQLSDTTMLK;GDNFQLNVVN(De)QLSDTTM(Ox)LK;GDNFQLNVVN(De)QLSDTTMLK;GDNFQLNVVNQLSDTTM(Ox)LK;GDNFQLNVVNQLSDTTMLK;GRY…
AB1N83_001942-R1	NAD(P)-binding protein	Secondary Metabolite Biosynthesis Oxidoreductase; Short-chain dehydrogenase/reductase SDR		quant	24.806	23.3563	24.7185	notSig	notSig	notSig	323	5	2	70	0.136223	65-123	15	oxidoreductases	Extracellular|Endoplasmic reticulum		IPR052228; IPR036291; IPR002347	OG0000399	ALASTLAQQLPK;YSTNPNIHIVGR
AB1N83_001945-R1	Glucanase	glycosyl hydrolase 7 (cellulase C) family	GH7|CBM1	quant	24.5052	21.7971		Up	notSig	notSig	524	134	14	46	0.566794	112-446	968		Extracellular	Cellulose-binding domain, fungal	IPR001722; IPR037019; IPR013320; IPR000254; IPR035971	OG0000037	C(Ca)SGTEC(Ca)GDGN(De)N(De)RYGGVC(Ca)DKDGC(Ca)DFNSYR;C(Ca)SGTEC(Ca)GDGN(De)NR;C(Ca)SGTEC(Ca)GDGN(De)NRYGGVC(Ca)DK;C(Ca)SGTEC(Ca)GDGNNR;C(Ca)SGTEC(Ca)GDGNNRYGGVC(Ca)DKDGC(Ca)DFNSYR;FVTN(De)GPYSENIGSR;FVTNGPYSENIGSR;GAC(Ca)PTSSGDPDDVVAN(De)HPNASVTFSNIK;GAC(Ca)PTSSGDPDDVVANHPN(De)ASVTFSNIK;ITVVTQFITDNNTPTGN(De)LVEIR;ITVVTQFITDNNTPTGNLVEIR;KITVVTQFITDNNTPTGN(De)LVEIR;KITVVTQFITDNNTPTGN(De)LVEIRR;KITV…
AB1N83_001944-R1	NAD(P)-binding domain superfamily protein	Secondary Metabolite Biosynthesis Oxidoreductase; Short-chain dehydrogenase/reductase SDR		det							323	4		75	0.0619195		4	oxidoreductases	Extracellular		IPR052228; IPR036291; IPR002347	OG0000399
AB1N83_001948-R1	Laccase-1	multicopper oxidase family	AA1_1	quant	24.4177	25.2079		notSig	notSig	notSig	531	40	6	18	0.212806	52-313	344	oxidoreductases	Extracellular	Multicopper oxidase, second cupredoxin domain; Multicopper oxidase, C-terminal; Multicopper oxidase-like, N-terminal	IPR045087; IPR008972; IPR001117; IPR011706; IPR011707; IPR033138; IPR002355	OG0000061	AN(De)PN(De)LGSTGFDGGINSAILR;ANPNLGSTGFDGGIN(De)SAILR;ANPNLGSTGFDGGINSAILR;FAGGDTTALAVIN(De)VESNKR;FAGGDTTALAVINVESNK;FAGGDTTALAVINVESNKR;GDN(De)FQLN(De)VLN(De)QLSDTTMLK;GDN(De)FQLN(De)VLNQLSDTTMLK;GDN(De)FQLNVLN(De)QLSDTTMLK;GDNFQLN(De)VLN(De)QLSDTTM(Ox)LK;GDNFQLN(De)VLN(De)QLSDTTMLK;GDNFQLN(De)VLNQLSDTTM(Ox)LK;GDNFQLNVLNQLSDTTM(Ox)LK;GDNFQLNVLNQLSDTTMLK;SAPSTESTSETGSTPGVLVQGNK;YSFVLN(De)AN(De)Q…
AB1N83_001114-R1	Putative NUZM, NADH-ubiquinone oxidoreductase 21.3 kDa subunit	NADH-ubiquinone oxidoreductase 21.3 kDa subunit		quant	23.3653			notSig	notSig	notSig	178	2	1	45	0.0393258	56-62	3	oxidoreductases			IPR016813	OG0005739	YN(De)TPATK
AB1N83_001121-R1	peptidase A22B family protein	peptidase A22B family		det			20.3669				363	2	2	61	0.0633609	43-229	2	peptidases	Membrane		IPR007369; IPR006639	OG0004314	KEDDEDDEEVVER;VATSLDVPIK
AB1N83_001120-R1	glycosyl hydrolase 5 (cellulase A) family protein	glycosyl hydrolase 5 (cellulase A) family	GH5_7|CBM1	quant	25.3048	21.4779	14.2908	Up	Up	Up	443	52	9	21	0.496614	93-440	538		Extracellular	Glycoside hydrolase, family 5; Cellulose-binding domain, fungal	IPR045053; IPR017853; IPR001547; IPR000254; IPR035971; IPR018087	OG0000971	ATIYSAWFDTIESSGFSGDLIWQAGSR;FTVVGSN(De)SYW(Ox)VGLSGFSSEEMSHAFADVAAAGGTTVR;FTVVGSN(De)SYWVGLSGFSSEEM(Ox)SHAFADVAAAGGTTVR;FTVVGSN(De)SYWVGLSGFSSEEMSHAFADVAAAGGTTVR;FTVVGSNSYWVGLSGFSSEEM(Ox)SHAFADVAAAGGTTVR;FTVVGSNSYWVGLSGFSSEEMSHAFADVAAAGGTTVR;GSGPN(De)TSGTC(Ca)TPATITAWATDISAFIK;GSGPNTSGTC(Ca)TPATITAW(Ox)ATDISAFIK;GSGPNTSGTC(Ca)TPATITAWATDISAFIK;N(De)YVQTFVSR;NYVQTFVSR;SIDPNHLVALGDEGFFNR;TSGTEFTLDG…
AB1N83_001125-R1	Meiotically Up-regulated protein	Meiotically Up-regulated Gene Protein; Glycoside hydrolase, family 76	GH76	quant	26.667	24.1394	26.7651	Up	notSig	Down	385	30	11	48	0.335065	33-381	143		Extracellular		IPR053169; IPR005198; IPR008928	OG0001734	ETC(Ca)DKDTN(De)EGKN(De)C(Ca)DGDQQIFK;ETC(Ca)DKDTN(De)EGKNC(Ca)DGDQQIFK;ETC(Ca)DKDTNEGKNC(Ca)DGDQQIFK;GC(Ca)SQSLDHALAAAR;HLM(Ox)YYLEFANEPHR;HLMYYLEFANEPHR;LHSYYDK;LHSYYDKDR;NAITNEQFLLLSAAGYLR;NC(Ca)DGDQQIFK;RLHSYYDKDR;TLLDEAEITLDATIAHLTTN(De)GILR;TVTSGLAAHIAAAK;YN(De)DDTQWHVLSLWR;YNDDTQWHVLSLWR
AB1N83_001124-R1	Meiotically Up-regulated protein	Meiotically Up-regulated Gene Protein; Glycoside hydrolase, family 76	GH76	quant	25.692	27.0871	25.8228	notSig	notSig	notSig	389	41	15	52	0.59383	37-385	856		Extracellular		IPR053169; IPR005198; IPR008928	OG0001734	(Gl)QC(Ca)AATLDLASVVAHR;(Gl)QLTNYLDN(De)ATK;(Gl)QLTNYLDNATK;AALNPSTNWNN(De)FIGGSFDDAQWFILALWK;AALNPSTNWNNFIGGSFDDAQW(Ox)FILALWK;AALNPSTNWNNFIGGSFDDAQWFILALWK;DVGSVW(Ox)YAPDQGGSIFTPK;DVGSVWYAPDQGGSIFTPK;ESC(Ca)DN(De)AASGGPVC(Ca)NQDQQIFK;ESC(Ca)DNAASGGPVC(Ca)NQDQQIFK;GLDN(De)SAYLTSAAK;GLDNSAYLTSAAK;HLQYYLDTANDASR;HLSTN(De)NILR;HLSTNNILR;IYDIIAN(De)QWDDHC(Ca)GGGVWWSSAR;IYDIIANQWDDHC(Ca)GGGVWWSSAR;N(…
AB1N83_001104-R1	Uncharacterized protein			det			24.1457				216	3	1	43	0.0462963	42-51	2	uncharacterized	Membrane			OG0000259	VTFYYGLSER
AB1N83_001102-R1	D-isomer specific 2-hydroxyacid dehydrogenase family protein	D-isomer specific 2-hydroxyacid dehydrogenase family		det		22.6401					331	3	1	71	0.0725076	259-282	1	oxidoreductases	Intracellular	D-isomer specific 2-hydroxyacid dehydrogenase, NAD-binding domain; D-isomer specific 2-hydroxyacid dehydrogenase, catalytic domain	IPR050223; IPR036291; IPR006140; IPR006139; IPR029752; IPR029753	OG0001050	ALEDGHLSSVGLDVFPNEPEINPR
AB1N83_001108-R1	Serine proteinase inhibitor IA-1	Peptidase S8 propeptide/proteinase inhibitor I9 superfamily		quant	24.924	23.8299	24.8208	notSig	notSig	notSig	77	4	4	15	0.662338	6-56	33		Intracellular		IPR037045	OG0001187	ETKEEVIAEGGTITNEYDMPGMK;FIVIFK;GFAGELTPQSLTK;NDVSEDKIKETK
AB1N83_001087-R1	NADP-dependent oxidoreductase domain superfamily protein	Aldo-keto reductase		det							336	1		78	0.0238095		6	oxidoreductases	Intracellular	NADP-dependent oxidoreductase domain	IPR036812; IPR020471; IPR023210; IPR018170	OG0000193
AB1N83_001082-R1	Glycosyltransferase family 17 protein	Glycosyl transferase, family 17	GT17	det			22.5225				365	1	1	82	0.0246575	245-253	1		Membrane		IPR006813	OG0003072	WVPGVTYYR
AB1N83_001083-R1	peptidase M20A family protein	peptidase M20A family		quant	23.308			notSig	notSig	notSig	578	3	2	73	0.0346021	395-420	6	peptidases	Membrane	Peptidase M20, dimerisation domain	IPR017141; IPR047177; IPR002933; IPR036264; IPR011650; IPR001261	OG0000814	IDSM(Ox)SSSIIVK;SNALPEQAR
AB1N83_001118-R1	Glutathione hydrolase	Gamma-glutamyltranspeptidase		quant	24.5222		24.225	notSig	notSig	notSig	603	19	16	123	0.250415	85-595	53	peptidases	Membrane		IPR000101; IPR029055; IPR043137; IPR043138	OG0005737	(Gl)QKTPLNVHR;ALEGTFN(De)GR;ALEGTFNGR;EGEVIR;FGGLAVGVPGELR;GLDEAYR;GPIADSIVGK;IFAASDSR;LC(Ca)SDIGVQILK;M(Ox)VEILK;MVEILK;SEVFTIDFR;TLQTIANEGAGAFYK;TPLNVHR;VAAVIQAVVQK;VDAELAK;VIATGGILSQADLENYAVHVDR;WGTLPWSR
AB1N83_001119-R1	glycosyl hydrolase 5 (cellulase A) family protein	glycosyl hydrolase 5 (cellulase A) family	GH5_7|CBM1	quant	25.9202	22.145	18.9546	Up	Up	Up	444	40	12	28	0.364865	101-438	287		Extracellular	Glycoside hydrolase, family 5; Cellulose-binding domain, fungal	IPR017853; IPR045053; IPR001547; IPR000254; IPR035971	OG0000971	(Gl)QILGSSN(De)HDLFYTDAQVITAFK;(Gl)QILGSSNHDLFYTDAQVITAFK;C(Ca)KGSTGTWSGTC(Ca)TTTTVTN(De)WAK;C(Ca)KGSTGTWSGTC(Ca)TTTTVTNWAK;DISAYIK;FM(Ox)LN(De)GAK;FM(Ox)LNGAK;FMLN(De)GAK;FMLNGAK;FTVVGGNAYWIGLTGLSTANM(Ox)NAAFADIVK;FTVVGGNAYWIGLTGLSTANMNAAFADIVK;GSTGTWSGTC(Ca)TTTTVTN(De)WAK;GSTGTWSGTC(Ca)TTTTVTNW(Ox)AK;GSTGTWSGTC(Ca)TTTTVTNWAK;GSTGTWSGTC(Ca)TTTTVTNWAKDISAYIK;LIVALTN(De)NWSDYGGM(Ox)DVYVK;LSSGATPDD…
AB1N83_001098-R1	NADP-dependent oxidoreductase domain superfamily protein	Aldo/Keto Reductase Detoxification and Biosynthesis		det		24.8717					348	14	2	88	0.221264	107-276	92	oxidoreductases	Intracellular	NADP-dependent oxidoreductase domain	IPR036812; IPR050523; IPR023210	OG0000496	FQVAGTNPDEVGYINQHGLSR;SVGTPEIVK
AB1N83_001097-R1	NADP-dependent oxidoreductase domain superfamily protein	Aldo/Keto Reductase Detoxification and Biosynthesis		quant	23.3447	23.2604	24.3383	notSig	notSig	notSig	347	21	6	87	0.409222	102-314	91	oxidoreductases	Intracellular	NADP-dependent oxidoreductase domain	IPR036812; IPR050523; IPR023210	OG0000496	EGVSAPIVGTTSLK;EHGYSFLR;FDPTTPIEETM(Ox)QALHDVVK;FDPTTPIEETMQALHDVVK;LFGVGAIPWSPLAR;RVEEIASK;SGTNPDEIGYINQHGLSR
AB1N83_001096-R1	Protein PNS1	CTL (choline transporter-like) family		quant	24.6253			notSig	notSig	notSig	518	2	2	33	0.0559846	390-518	3		Membrane		IPR007603	OG0005743	APELFGM(Ox)IAQHYPHVTQGVPHV;AYIPAAK
AB1N83_001094-R1	N-acetyl-D-glucosamine kinase	eukaryotic-type N-acetylglucosamine kinase family		det	22.0099	19.6342					357	3	2	54	0.070028	150-205	2		Intracellular	ATPase, BadF/BadG/BcrA/BcrD type	IPR052519; IPR043129; IPR002731	OG0001468	ASVTGKPPPHSSLR;ESNGVLEELGR
AB1N83_001107-R1	Peptidase S8 propeptide/proteinase inhibitor I9 superfamily protein	Peptidase S8 propeptide/proteinase inhibitor I9 superfamily		quant	25.2574			notSig	notSig	notSig	77	1	1	12	0.168831	60-72	2		Intracellular	Peptidase S8 propeptide/proteinase inhibitor I9	IPR037045; IPR010259	OG0001187	DTDIVDSIEPDQR
AB1N83_001668-R1	GTP-binding protein ypt1	Ras-related protein Rab; Small GTPase		quant	23.6728	23.856	23.833	notSig	notSig	notSig	203	14	6	56	0.561576	50-168	47			Small GTP-binding domain	IPR050227; IPR027417; IPR001806; IPR005225	OG0001034	DFADQLSIPFLETSAK;GAHGIIVVYDVTDNDTFSNVK;NATNVEQAFLTMAK;QWLQEIDR;TIELEGK;VVEYSVAK
AB1N83_001647-R1	Aldolase-type TIM barrel	Aldolase-type TIM barrel		det	22.6869						354	2	1	80	0.0564972	191-210	1	oxidoreductases		Nitronate monooxygenase	IPR013785; IPR004136	OG0001085	SPLTGEPILVIAAGGISDGR
AB1N83_001644-R1	WD40-repeat-containing domain superfamily protein	WD40-repeat-containing domain superfamily; WD40/YVTN repeat-like-containing domain superfamily		det							398	4		95	0.0150754		2		Intracellular		IPR036322; IPR015943; IPR001680; IPR020472; IPR019775	OG0005287
AB1N83_001642-R1	Proteasome subunit alpha type-7	peptidase T1A family		quant	24.1904	22.8834		notSig	notSig	notSig	269	14	11	83	0.542751	8-237	30	peptidases	Intracellular	Proteasome alpha-subunit, N-terminal domain	IPR029055; IPR050115; IPR001353; IPR000426; IPR023332	OG0000126	ALTVFSPDGHLFQVEYALEAVK;GADVVVLGVEK;GADVVVLGVEKK;HIAGIQQR;ITHLDLAQIEAIVSEIER;ITHLDLAQIEAIVSEIEREK;KSILQLQDPR;LYQTEPSGIYSAWK;SILQLQDPR;SLLEVVQTGAK;YTQSGGVRPFGISTLIVGFDPYDTKPR
AB1N83_001660-R1	AMP-dependent synthetase/ligase domain-containing protein	ANL, N-terminal domain		det			24.7688				690	10	7	144	0.181159	198-609	11			AMP-dependent synthetase/ligase domain	IPR042099; IPR000873; IPR020845	OG0005278	LIVSMDNLTPEAR;LLEDAQVLKPNFFPAVPR;LVDVPEM(Ox)GYTSSDQPNPR;LVELSTTAVGGK;TGISTHPFWDR;TWPNDPR;VTAEDTDVLR
AB1N83_001661-R1	Peflin/Sorcin Calcium-Binding	Peflin/Sorcin Calcium-Binding		quant	24.8114			notSig	notSig	notSig	223	12	7	39	0.381166	93-199	25		Intracellular	EF-hand domain	IPR051426; IPR011992; IPR002048; IPR018247	OG0001253	ELSEALR;M(Ox)LM(Ox)SIFDTDR;M(Ox)LMSIFDTDR;MLMSIFDTDR;SFGYNLSPSLLTLIEHK;SGTIGFQEFVGLWK;TLTESFQR;YASEPAVGYGPPPGITFDR;YIADWQNVFR
AB1N83_001654-R1	metallo-beta-lactamase superfamily protein	metallo-beta-lactamase superfamily		quant	25.4526	23.9187	24.0653	Up	notSig	notSig	288	22	14	59	0.614583	29-276	93	peptidases		Hydroxyacylglutathione hydrolase, MBL domain; Metallo-beta-lactamase; Hydroxyacylglutathione hydrolase, C-terminal domain	IPR035680; IPR036866; IPR017782; IPR001279; IPR032282	OG0003769	(Gl)QGAGVPEGASDVSVIDKLR;AAAVDPYDVPK;AYPGVPIYGGSDK;AYPGVPIYGGSDKIPALTDLVK;DNSEFTVGTETHIK;EHSSITGVTTIGDEKEWNVFM(Ox)QLQDATVR;FFEGTGEEM(Ox)HAALSYLGTLPSK;FFEGTGEEMHAALSYLGTLPSK;GIQKLEAVAK;IPALTDLVK;IVPVPVRQDNYAYILIDEPSNK;QDNYAYILIDEPSNK;QGAGVPEGASDVSVIDK;QGAGVPEGASDVSVIDKLR;SVVSDGEVAK;TLVYPGHEYAGGNIAFAR
AB1N83_001650-R1	Enhancer of mRNA-decapping protein 4 WD40 repeat region domain-containing protein	Enhancer of mRNA-decapping protein 4-like		quant	23.4427		24.2914	notSig	notSig	notSig	1390	13	8	256	0.0877698	552-971	26		Intracellular		IPR045152; IPR036322; IPR015943; IPR044938	OG0005282	EPDMLAIASENR;IQTLWVANC(Ca)R;IRGDDMPSSITFVDGGVVIGR;IYLINLANFHSLR;KEWFDHALLGAPAK;KN(De)GTIFQLLSMATK;LNVDPAAM(Ox)SGEDVGR;LNVDPAAMSGEDVGR;VNEQAEDFAR
AB1N83_001635-R1	Small ribosomal subunit protein mS41	mitochondrion-specific ribosomal protein mS41 family		quant	22.4341			notSig	notSig	notSig	139	1	1	53	0.0503597	102-108	3			IGR domain	IPR019083; IPR039603	OG0006284	LGLPISR
AB1N83_001783-R2	Uncharacterized protein			quant	30.0448	29.2613	30.2234	notSig	notSig	notSig	205	1	1	3	0.0487805	77-86	148	uncharacterized	Extracellular;GPI			OG0000685	SAGSITIQLR
AB1N83_001809-R1	actin family protein	actin family		quant	22.6016		22.6016	notSig	notSig	notSig	430	7	4	100	0.118605	209-383	12		Intracellular		IPR004000; IPR043129; IPR020902	OG0004503	DISQFVLNLMR;KYTLDVGYER;SSGVEVDVISHK;YEGEATVTGR
AB1N83_001786-R1	ERG28 family protein	ERG28 family		quant	24.3753		23.3632	notSig	notSig	notSig	139	2	2	18	0.158273	48-82	5		Membrane		IPR005352	OG0006472	GYAAYHLQEK;VPPANVTALQAR
AB1N83_001794-R1	Ribonuclease Z/Hydroxyacylglutathione hydrolase-like protein	Metallo-beta-lactamase superfamily		quant	24.2456			notSig	notSig	notSig	330	11	8	64	0.393939	41-315	22	oxidoreductases	Intracellular	Metallo-beta-lactamase	IPR036866; IPR050855; IPR001279	OG0002077	EGSIIDWM(Ox)ETVDELISFVGDKESQSGLAVK;EYDDIYSEQPYIYVK;GFMEDVLR;INAGHETAGQPALQVLTSAK;LREFLETVR;LTPTTFLVK;QTSMTIMHSPGHTPDELAVYDEDER;RGEETVM(Ox)YEQDGKR;RGEETVMYEQDGKR
AB1N83_001795-R1	Aldolase-type TIM barrel	Oxidoreductase Oye-like		det	22.7075	23.632					421	3	1	93	0.0688836	92-99	8	oxidoreductases	Intracellular	NADH:flavin oxidoreductase/NADH oxidase, N-terminal	IPR013785; IPR045247; IPR001155	OG0000072	ITTSVHER
AB1N83_001765-R1	alpha,alpha-trehalose-phosphate synthase (UDP-forming)	Glycosyl transferase, family 20; Alpha,alpha-trehalose-phosphate synthase	GT20	quant		23.6613	20.8923	notSig	notSig	notSig	563	8	3	108	0.110124	115-310	4		Intracellular		IPR001830; IPR012766	OG0002584	HFLSSC(Ca)TR;HYN(De)GFSN(De)SILWPLFHYHPGEMNFDEEN(De)WRAYR;LAHVGTFPIGIEPSSFIEN(De)LQK;LAHVGTFPIGIEPSSFIENLQK
AB1N83_001766-R1	60S acidic ribosomal protein P0	universal ribosomal protein uL10 family		quant	24.7651	24.9311	24.9979	notSig	notSig	notSig	311	18	13	65	0.44373	6-294	90		Intracellular	Large ribosomal subunit protein uL10-like, insertion domain	IPR030670; IPR050323; IPR043141; IPR043164; IPR040637; IPR001790	OG0004584	ADKELYFQK;DVTVPAGNTGM(Ox)EPGK;DVTVPAGNTGMEPGK;EYLANPEAFAAAAPVATEAAPAEAAK;GKGVVLM(Ox)GK;GNIGFVFTAGDLK;GTIEIVSDVR;GVVLM(Ox)GK;IKEYLANPEAFAAAAPVATEAAPAEAAK;IKEYLANPEAFAAAAPVATEAAPAEAAKEEEK;LKELLNK;SVLSEYPQYEK;TSFFQALGIPTK;VVVAGTR
AB1N83_001798-R1	short-chain dehydrogenases/reductases (SDR) family protein	short-chain dehydrogenases/reductases (SDR) family		quant	23.3289	21.8031	22.7881	notSig	notSig	notSig	897	18	13	196	0.197324	59-862	31	oxidoreductases		Peroxisomal multifunctional enzyme type 2-like, N-terminal domain; MaoC-like dehydratase domain	IPR051687; IPR036291; IPR054357; IPR029069; IPR002347; IPR002539; IPR020904	OG0003132	APDATLEEQTSPSQAALYR;APIPTSGNLVSEAR;AVVNTSSVTDGAAVIK;AYAHLYAR;FAGVVFPGETLVTHMWK;GAASAVNAPPK;LLHGEQYLSLK;LM(Ox)EVLDKGK;LPPNAQASPEVR;LSGDSNPLHILPEFAAIGGFDQPILHGLC(Ca)SMGIAGK;QQIPAPVDYQFTER;RAPDATLEEQTSPSQAALYR;SFGEYTDIK
AB1N83_001778-R1	NAD(P)-dependent Metabolic Enzyme	NAD(P)-dependent Metabolic Enzyme		quant	24.3218	22.0725	24.6221	Up	notSig	Down	344	23	12	67	0.491279	26-340	84		Membrane	NmrA-like domain	IPR051783; IPR036291; IPR008030	OG0000945	(Gl)QDTGHGTN(De)GYYFGESGEHSLHDVGK;AEVEYTLK;DVDLAIVGADEAGYVK;EEIDKYFQGR;KQGGM(Ox)VGLGK;LLNHPSISNFK;QDTGHGTN(De)GYYFGESGEHSLHDVGK;SLGWNPQK;SM(Ox)QIPGLVR;SREPTTFTKEEIDK;TKFEATGK;TLGVTPVVGSLDDSELLKK;TYIVLPSTIWGIAQGR
AB1N83_001779-R1	NAD(P)-dependent Metabolic Enzyme	NAD(P)-dependent Metabolic Enzyme		det							330	5		64	0.0878788		31		Membrane	NmrA-like domain	IPR051783; IPR036291; IPR008030	OG0000945
AB1N83_002527-R2	GTP cyclohydrolase I type 2/NIF3 family protein	GTP cyclohydrolase I type 2/NIF3 family		quant	23.688		23.1069	notSig	notSig	notSig	285	14	10	58	0.459649	24-268	33		Intracellular		IPR002678; IPR036069	OG0007107	AGKIESLVADK;GYLPVLAAR;IESLVADK;IGPN(De)GEKEGAEGR;IKQHLGLEK;IQVGYGTDAGR;LNEEFQTQGTDSDLK;LVTLSEPIAM(Ox)SDLESR;LVTLSEPIAMSDLESR;VSVIVAYHPPIFRPLQTFTLSNPLQASLLR;WDNVGLLLESPIVHSGR
AB1N83_002513-R1	Uncharacterized protein			quant	18.948	26.9164	24.2408	Down	Down	notSig	192	13	3	26	0.182292	114-180	146	uncharacterized	Extracellular			OG0000163	ATHAN(De)W(Ox)FHTSGR;ATHAN(De)WFHTSGR;ATHANW(Ox)FHTSGR;ATHANWFHTSGR;C(Ca)W(Ox)N(De)GGGVR;C(Ca)W(Ox)NGGGVR;C(Ca)WN(De)GGGVR;C(Ca)WNGGGVR;VPPN(De)GADEVAEFYVK;VPPNGADEVAEFYVK
AB1N83_002512-R1	Ricin B-like lectin	Ricin B-like lectins	CBM13	quant	25.8404	17.7686	24.7796	Up	Up	Down	155	32	6	17	0.76129	29-155	168		Extracellular	Ricin B, lectin domain	IPR035992; IPR000772	OG0000034	AN(De)GTAVDIFDC(Ca)NQTTAQNWVIAPGSTK;ANGTAVDIFDC(Ca)N(De)QTTAQNWVIAPGSTK;C(Ca)TDN(De)DINQAWVR;C(Ca)TDNDIN(De)QAWVR;C(Ca)TDNDINQAW(Ox)VR;C(Ca)TDNDINQAWVR;IHPAVN(De)TNK;IHPAVNTNK;IWQC(Ca)FDN(De)LPAQQWFLTDDDR;IWQC(Ca)FDNLPAQQWFLTDDDR;VALQNQGFC(Ca)LDLTEGSVVN(De)GNQVQIWR;VALQNQGFC(Ca)LDLTEGSVVNGNQVQIWR;VQLDGTN(De)FC(Ca)LDASSTPAN(De)GVGM(Ox)K;VQLDGTN(De)FC(Ca)LDASSTPANGVGMK;VQLDGTNFC(Ca)LDASSTPAN(De)GVG…
AB1N83_002511-R1	Ricin B lectin domain-containing protein	Ricin B-like lectins	CBM13	quant	24.2255	24.441	24.2272	notSig	notSig	notSig	309	23	4	14	0.268608	60-270	105		Extracellular	Ricin B, lectin domain	IPR035992; IPR000772	OG0000034	FVTSAGFELNN(De)GYYYIM(Ox)K;FVTSAGFELNN(De)GYYYIMK;IFEC(Ca)FDN(De)LPAQQW(Ox)FLTDNNR;IFEC(Ca)FDN(De)LPAQQWFLTDNNR;IFEC(Ca)FDNLPAQQW(Ox)FLTDNNR;IFEC(Ca)FDNLPAQQWFLTDN(De)NR;IFEC(Ca)FDNLPAQQWFLTDNNR;TLPSDFEGHIYSTAN(De)GGSGTGR;TLPSDFEGHIYSTANGGSGTGR;VQLAN(De)TNFC(Ca)LDAGPNPEN(De)GIGMK;VQLANTN(De)FC(Ca)LDAGPNPEN(De)GIGM(Ox)K;VQLANTNFC(Ca)LDAGPNPEN(De)GIGM(Ox)K;VQLANTNFC(Ca)LDAGPNPEN(De)GIGMK;VQLANTNFC(…
AB1N83_002510-R1	peptidase M17 family protein	peptidase M17 family		quant	25.5406	22.2858	21.5799	Up	Up	notSig	509	103	31	110	0.695481	48-482	545	peptidases		Peptidase M17, leucyl aminopeptidase, C-terminal	IPR011356; IPR000819; IPR043472; IPR023042	OG0000825	ADM(Ox)GGAATVVSATLAIAK;ADMGGAATVVSATLAIAK;AFVDGLEPK;AFVDGLEPKDGGAPLK;DEAWAEEK;EVTVDASLDPHAAAVAAHLAQYQFTLK;FLEIHYN(De)GAGGDAQPLAFVGK;FLEIHYNGAGGDAQPLAFVGK;FNPN(De)LTEPIPEK;FNPNLTEPIPEK;FNPNLTEPIPEKLTFNPHQASEEWDR;GITFDSGGISLKPGAGM(Ox)K;GITFDSGGISLKPGAGM(Ox)KEM(Ox)R;GITFDSGGISLKPGAGMK;LGLPVN(De)LITVAPLTENMPGPSATKPGDIIYAMN(De)GK;LGLPVNLITVAPLTEN(De)M(Ox)PGPSATKPGDIIYAM(Ox)NGK;LGLPVNLITVAPLTEN(De)M(Ox…
AB1N83_002503-R1	Lytic polysaccharide monooxygenase AA9	glycosyl hydrolase 61 family	AA9	quant	25.1395	23.2824		notSig	notSig	notSig	233	4	2	9	0.154506	23-58	7	oxidoreductases	Extracellular	Auxiliary Activity family 9, catalytic domain	IPR005103; IPR049892	OG0000714	FTSLIVGTTTTSPYQYVR;SNTNSNSPITDVTSNDLR
AB1N83_002504-R1	Carbohydrate-binding module family 13 protein	Ricin B-like lectins; Osmotin/thaumatin-like superfamily	CBM13	quant	24.7738	21.6326	23.8858	notSig	notSig	notSig	300	18	3	23	0.343333	23-261	28		Extracellular	Ricin B, lectin domain	IPR035992; IPR000772; IPR037176	OG0000034	GNVQSN(De)GTPVQIFDC(Ca)N(De)GSGAQR;GNVQSN(De)GTPVQIFDC(Ca)NGSGAQR;IWQC(Ca)FDN(De)LPAQQWFLTDDN(De)R;IWQC(Ca)FDN(De)LPAQQWFLTDDNR;IWQC(Ca)FDNLPAQQWFLTDDN(De)R;IWQC(Ca)FDNLPAQQWFLTDDNR;TFVINN(De)AC(Ca)PSDVPLFIEAEGLGTIPR;TFVINNAC(Ca)PSDVPLFIEAEGLGTIPR
AB1N83_002523-R1	shaker potassium channel beta subunit family protein	shaker potassium channel beta subunit family		quant	23.0824	22.7028	20.8914	notSig	notSig	notSig	465	6	5	127	0.135484	281-456	13	oxidoreductases	Intracellular	NADP-dependent oxidoreductase domain	IPR005399; IPR036812; IPR023210	OG0000955	DIEEAHHIASK;ILDN(De)KPTPFPTN(De)SR;KLTELAEK;LTPDILEK;NPNTSTVILGASSPQQVVDNLK
AB1N83_002526-R1	NADH-ubiquinone oxidoreductase subunit	complex I 49 kDa subunit family		quant	23.9277		23.9277	notSig	notSig	notSig	468	3	2	112	0.042735	172-266	4	oxidoreductases		NADH-quinone oxidoreductase, subunit D	IPR022885; IPR029014; IPR001135; IPR014029	OG0003408	IDEIEEVVTGNR;TM(Ox)YGEITR
AB1N83_002525-R1	Autophagy-related protein 27	ATG27 family		quant	24.8442		25.0276	notSig	notSig	notSig	376	9	6	82	0.257979	51-264	18		Membrane	MRH domain	IPR009011; IPR018939; IPR044865	OG0002282	AIQHETWGLK;DHGDFSIGK;DSNLLLTYHGGSIC(Ca)K;EAFATGSFHMPN(De)PSATNPISHQSGVQGMPR;FIC(Ca)DSSVFSAGVPR;SLGGHDAVLNVC(Ca)R
AB1N83_002507-R1	Ricin B-like lectin	Ricin B-like lectins	CBM13	quant	25.3317		25.916	Up	notSig	notSig	155	14	2	10	0.535484	60-116	59		Extracellular	Ricin B, lectin domain	IPR035992; IPR000772	OG0000034	IWQC(Ca)FDN(De)LPAQEWFLTSDDR;IWQC(Ca)FDNLPAQEWFLTSDDR;TAAQNWVISPGSTSVQLAGTN(De)FC(Ca)LDAGSSPAN(De)GVGMK
AB1N83_004115-R1	Protein RER1	RER1 family		quant	23.4105			notSig	notSig	notSig	198	2	2	35	0.0858586	27-123	5		Membrane		IPR004932	OG0005887	DDEFRPFVR;VYQQTLDR
AB1N83_004113-R1	Mitochondrial N-acetyltransferase	Mitochondrial N-acetyltransferase		det		19.0629					262	1	1	45	0.0801527	27-47	1		Intracellular	GNAT domain	IPR052742; IPR016181; IPR000182	OG0000545	TSTPQQSHGGSDSSSTPIAQR
AB1N83_004131-R1	Peroxidase	peroxidase family	AA2	det							360	8		54	0.138889		20	oxidoreductases	Extracellular	Haem peroxidase; Fungal ligninase, C-terminal	IPR001621; IPR010255; IPR044831; IPR002016; IPR024589; IPR019794	OG0000448
AB1N83_004130-R1	Protein activator of alkane oxidation PraB	Nis1-like		quant	25.2084	25.2114	27.9646	notSig	Down	notSig	170	5	1	13	0.141176	140-163	81		Extracellular		IPR045469	OG0002266	GTALLSVTHLSLVGAGPFPLFEIR
AB1N83_004106-R1	peptidase S10 family protein	peptidase S10 family		quant	24.7091	20.494	24.1209	Up	notSig	Down	526	44	21	89	0.51711	38-526	111	peptidases	Extracellular		IPR029058; IPR001563	OG0008273	AADVASSGYVHLTNNR;AAEVAYPGVGTIR;AAWDVDDFLQAFWR;AGDYALVK;ALELDTVGLPFILN(De)GDHVQPAYR;ALELDTVGLPFILNGDHVQPAYR;APSEVM(Ox)MVN(De)GWSDIQTHVR;APSEVM(Ox)MVNGWSDIQTHVR;APSEVMMVN(De)GWSDIQTHVR;AYPHLAK;EAGHM(Ox)VILSQPALVR;EAGHMVILSQPALVR;EEC(Ca)PGGC(Ca)PIDLGYLDTFMN(De)SEVIR;EEC(Ca)PGGC(Ca)PIDLGYLDTFMNSEVIR;HQPAFQR;LLAPAIEDGLR;N(De)QFMISSGSYGGTYLPHIVNTIHQR;NITGVPK;NQFM(Ox)ISSGSYGGTYLPHIVNTIHQR;NQFMISSGSYGGTY…
AB1N83_004107-R1	Carboxylic ester hydrolase	type-B carboxylesterase/lipase family		quant	26.2821	22.8626	23.6362	Up	Up	notSig	590	34	19	82	0.537288	100-590	156	esterases	Extracellular	Carboxylesterase, type B	IPR029058; IPR050309; IPR002018; IPR002168; IPR019826; IPR019819	OG0000088	AGGVLN(De)AGLLDQEFALK;AGGVLNAGLLDQEFALK;AGGVLNAGLLDQEFALKWVQQHITK;AIASSTFLPSQHR;C(Ca)AFWESVSALTAQ;FAQPPIQDLR;FFDDPAFTSSFTQSFLDFALSR;FGGDPAR;FSDPEPEAIFASVVSTAGC(Ca)DGAADALAC(Ca)LR;FSSN(De)GSSNVTPR;FSSNGSSNVTPR;GGFGVSLVVPVVDGEFITQPPSEALR;GQYAVGTALHGDDISQYFPSFAPR;ITTPGGIPPPDTSSVSEDC(Ca)LFLNVFTPSNVLK;LGIFGFLAGK;LGPAQAVEAAR;N(De)GRTEPPLFTR;NGRTEPPLFTR;TEGGPDIHPTTTDAGLLER;TEPPLFTR;VTIWGQSAGAGSVLQHVIAR;…
AB1N83_002172-R1				det	23.9077		23.3277				183	2	2	37	0.0765027	84-97	3		Extracellular		IPR043708	OG0006398	IFEEQK;ISTVPLFR
AB1N83_002175-R1				det			22.9157				281	1	1	44	0.0818505	245-267	1		Extracellular		IPR043708	OG0000129	LYNQLVQDHLFTTN(De)YNEIQSAQR
AB1N83_002174-R1	Glucanase	glycosyl hydrolase 7 (cellulase C) family	GH7|CBM1	quant	24.8415			notSig	notSig	notSig	526	78	3	51	0.479087	200-323	1162		Extracellular	Cellulose-binding domain, fungal	IPR001722; IPR037019; IPR013320; IPR000254; IPR035971	OG0000037	KVTVVTQFITDN(De)NTATGNLVEIR;KVTVVTQFITDNNTATGNLVEIR;VTVVTQFITDN(De)N(De)TATGNLVEIR;VTVVTQFITDN(De)NTATGNLVEIR;VTVVTQFITDNN(De)TATGNLVEIR;VTVVTQFITDNNTATGN(De)LVEIR;VTVVTQFITDNNTATGNLVEIR;WINGEANVLDW(Ox)SPSATDSN(De)AGN(De)GR
AB1N83_002177-R1		Appressorial penetration-associated		det			24.6844				616	4	2	54	0.0373377	179-364	2		Membrane		IPR053216	OG0001563	LTGGLPVGVYR;NFQTGSLANPQK
AB1N83_002178-R1	Cytochrome c peroxidase, mitochondrial	peroxidase family	AA2	quant	24.3414		24.181	notSig	notSig	notSig	375	6	5	96	0.168	139-337	17	oxidoreductases		Haem peroxidase	IPR010255; IPR044831; IPR002207; IPR002016; IPR019794; IPR019793	OG0004296	AYADNQDLFFK;FEPESNHGANAGLNVAR;IDGFAANATPDGR;LPDATQGADHLR;TGGSNYATM(Ox)R
AB1N83_002211-R1	Small ribosomal subunit protein eS26	eukaryotic ribosomal protein eS26 family		quant	26.444	25.5729	25.5039	notSig	notSig	notSig	129	7	5	41	0.341085	16-120	122		Intracellular		IPR038551; IPR000892; IPR047864	OG0006920	DISEASAYAQYTLPK;GHVNFLR;KVNPAVAAAEDAK;NMVESAAVR;VNPAVAAAEDAK
AB1N83_001700-R1	AmpG-like permease/Acetyl-coenzyme A transporter 1	AmpG-like permease/Acetyl-coenzyme A transporter 1; Acetyl-coenzyme A transporter 1-like		quant	23.1756		22.8608	notSig	notSig	notSig	547	2	1	103	0.0182815	498-507	4		Membrane		IPR004752; IPR024371; IPR036259	OG0001429	VLEC(Ca)VTESGK
AB1N83_001708-R1	ribose-phosphate pyrophosphokinase family protein	ribose-phosphate pyrophosphokinase family		det		22.8925	26.1437				331	4	2	64	0.0543807	26-240	3		Intracellular	Ribose-phosphate pyrophosphokinase, N-terminal domain; Phosphoribosyltransferase domain	IPR005946; IPR029057; IPR029099; IPR000836; IPR000842	OG0001430	LGVPLVSTTVR;TLILAVR
AB1N83_001682-R1		UPF0658 Golgi apparatus membrane protein		quant	22.7976			notSig	notSig	notSig	674	2	1	110	0.0385757	192-217	2		Membrane		IPR040410	OG0006630	SDESSDDSGSESEDDKPATVATPAVR
AB1N83_001694-R1	AB hydrolase superfamily protein	Alpha/Beta hydrolase fold		quant	24.4974	24.0007	24.5489	notSig	notSig	notSig	276	15	11	62	0.431159	42-273	46		Intracellular	Dienelactone hydrolase	IPR029058; IPR002925	OG0005112	AYEEVYGK;EKLEGFGR;FTSHGDFNK;GKFTSHGDFNK;IVDILSK;KAYEEVYGK;LTVPLAIYISQDEPVDEYTK;LVNYFQNTLGAK;NYDYM(Ox)FHGWAAAR;NYDYMFHGWAAAR;SFAAQC(Ca)DSK;VVVISSGEGTPFDASSIVHPAM(Ox)LSADDASK
AB1N83_001698-R1	Gfo/Idh/MocA family oxidoreductase	Gfo/Idh/MocA family oxidoreductases		quant	24.3562			notSig	notSig	notSig	377	2	1	89	0.0238727	207-215	3	oxidoreductases	Membrane	Gfo/Idh/MocA-like oxidoreductase, C-terminal; Gfo/Idh/MocA-like oxidoreductase, N-terminal	IPR051317; IPR036291; IPR004104; IPR000683	OG0000351	LTAFVQNAR
AB1N83_001692-R1	prenylcysteine oxidase family protein	prenylcysteine oxidase family		quant	25.8958		22.3464	Up	Up	notSig	542	35	23	101	0.461255	46-509	107	oxidoreductases	Extracellular	Prenylcysteine lyase	IPR017046; IPR010795; IPR036188	OG0005110	AGENEWAVK;AQSIVDR;ASDEFNLAR;FGSSIC(Ca)GR;GGNFLVFEEFLK;GGNFLVFEEFLKR;GPEFNSISYHGK;GVILAAPYHSSK;IAIIGAGAGGSSSAFWISK;IFSEER;KYAHEFVEATTR;LDTGFYYVN(De)AFEPLMSTMETETISAR;LDTGFYYVNAFEPLMSTMETETISAR;M(Ox)FPGSVTWVFR;M(Ox)VAQFQR;MFPGSVTWVFR;NVVDLLLNER;QGGKGPEFNSISYHGK;SFGW(Ox)DELVAQTASEYLQSK;SFGWDELVAQTASEYLQSK;VNYGQN(De)ADFIHMLGGAVGLAATGAVGIK;VNYGQNADFIHMLGGAVGLAATGAVGIK;VPGM(Ox)M(Ox)LTTDEK;VPGM(Ox)MLTTD…
AB1N83_001714-R1	Glycosyl Hydrolase Family 16	Glycosyl Hydrolase Family 16	GH16_1	quant		22.9591	26.0035	notSig	notSig	Down	437	15	9	48	0.345538	133-431	51		Extracellular	Glycoside hydrolase family 16	IPR050546; IPR013320; IPR000757	OG0000300	AN(De)GASFSQAFWEVQSVK;GGEIDIVEGVHDYTNNQATLHTSPGC(Ca)R;GSVPADITAGAPQPTLWGLPQAR;ISGSLIAGQDC(Ca)AAASTNNEGC(Ca)GIR;LAESHEGSDFFR;LPSSDTSSLK;SAGILSVNNN(De)GNAVM(Ox)R;SAGILSVNNN(De)GNAVMR;SAGILSVNNNGNAVMR;TGFSTC(Ca)EAFVR;VETTPTVAANR
AB1N83_001710-R1	tRNA nucleotidyltransferase/poly(A) polymerase family protein	tRNA nucleotidyltransferase/poly(A) polymerase family		det							554	1		141	0.0144404		1		Intracellular	Poly A polymerase, head domain; tRNA nucleotidyltransferase/poly(A) polymerase, RNA and SrmB- binding domain	IPR043519; IPR002646; IPR032828	OG0006157
AB1N83_001713-R1	Vacuolar protein 8	beta-catenin family		det	21.4587		22.5458				617	2	2	103	0.0453809	89-178	2		Membrane		IPR045156; IPR016024; IPR011989; IPR000225	OG0006158	DTLDPILFLLGSHDTEVQR;SGALVPLTR
AB1N83_001677-R1	Carbonic anhydrase	beta-class carbonic anhydrase family		quant	23.3454	23.3454		notSig	notSig	notSig	169	2	2	35	0.112426	70-164	3		Intracellular		IPR001765; IPR036874	OG0000489	ISGWTYDVTSGK;SIVISQR
AB1N83_001676-R1	Carbonic anhydrase	beta-class carbonic anhydrase family		quant	24.5158	24.1091	23.2479	notSig	notSig	notSig	223	5	4	65	0.179372	123-218	11				IPR001765; IPR036874	OG0000489	DADPTNVEAGK;ITGWIWDVETEK;SLIISQR;SVRDDVQFLK
AB1N83_001573-R1	RmlC-like cupin domain superfamily protein	Bicupin, oxalate decarboxylase/oxidase; Glucose-6-phosphate isomerase/Oxalate decarboxylase		quant		25.3998	25.7128	notSig	notSig	notSig	489	31	14	52	0.388548	116-489	80	oxidoreductases	Extracellular	Cupin 1	IPR014710; IPR017774; IPR011051; IPR006045; IPR051610	OG0005916	(Gl)QENIGVM(Ox)PIATQMASVNM(Ox)R;AHLGLSDDTINHLQK;FLEIFR;GSTQVTAVDPQGR;GTLGAPLLGPTN(De)NEIAQQNPDFFAPPSTDSGSM(Ox)PNAK;GTLGAPLLGPTN(De)NEIAQQNPDFFAPPSTDSGSMPNAK;GTLGAPLLGPTNNEIAQQN(De)PDFFAPPSTDSGSM(Ox)PNAK;GTLGAPLLGPTNNEIAQQN(De)PDFFAPPSTDSGSMPNAK;GTLGAPLLGPTNNEIAQQNPDFFAPPSTDSGSMPNAK;LQTGGWAR;NFISTVK;QENIGVMPIATQMASVNM(Ox)R;QENIGVMPIATQMASVNMR;SDRFEDISLNQWLALTPPDLVK;TAEWAYVLK;TIAM(Ox)AEVTVEPGAIR;TI…
AB1N83_001545-R1	Carbohydrate-binding module family 13 protein	Ricin B-like lectins	CBM13	quant	24.0204	25.5205	26.98	notSig	Down	notSig	401	28	11	44	0.399002	40-301	547		Extracellular	Ricin B, lectin domain	IPR035992; IPR000772	OG0000766	(Gl)QYHEWTSFISDTEFC(Ca)FR;AC(Ca)IGPN(De)AAR;AC(Ca)IGPNAAR;C(Ca)LDVTDGSTADGVK;C(Ca)LTAASNNDGAVVTIQGC(Ca)TGADAQK;C(Ca)M(Ox)DLTDGN(De)QSDGNR;C(Ca)M(Ox)DLTDGNQSDGNR;C(Ca)MDLTDGNQSDGNR;EEVAWC(Ca)TK;LQIWTC(Ca)NVPN(De)AN(De)QQFFYTGDYHLAWTDHGK;LQIWTC(Ca)NVPN(De)ANQQFFYTGDYHLAWTDHGK;LQIWTC(Ca)NVPNANQQFFYTGDYHLAWTDHGK;QYHEWTSFISDTEFC(Ca)FR;TM(Ox)PAGTLTGVHFVK;TMPAGTLTGVHFVK;TPDYVQVTGVGDFTK;W(Ox)TFDAGSVK;WTF…
AB1N83_001547-R1	Carbohydrate-binding module family 13 protein	Ricin B-like lectins	CBM13	quant	26.8834	27.2123	27.896	notSig	notSig	notSig	413	15	7	31	0.230024	134-337	219		Extracellular	Ricin B, lectin domain	IPR035992; IPR000772	OG0000766	AC(Ca)VGPN(De)AAR;AC(Ca)VGPNAAR;C(Ca)LDLPGGISSDNTR;IEVSWC(Ca)TK;IQTWEC(Ca)QDSNPN(De)QVWNTGYLSSALPEK;IQTWEC(Ca)QDSNPNQVWNTGYLSSALPEK;LAWTN(De)QGK;LAWTNQGK;LIPDGTLQGVHFVK;TQDYVQITGTGDFTR
AB1N83_001546-R1	Conserved hypothetical protein CHP02231	Conserved hypothetical protein CHP02231		quant	24.4803		23.9774	notSig	notSig	notSig	607	17	14	125	0.293245	2-607	37		Intracellular	Domain of unknown function DUF4139; Domain of unknown function DUF4140	IPR011935; IPR037291; IPR025554	OG0006465	AGEEIVLDAK;DAENTVLESIR;EC(Ca)LPLSSSVLEVK;GGEQDGM(Ox)FEWR;GGEQDGMFEWR;IPTLFPLR;KAEADLLANWAGGVTAEHVGYGDMPVFLR;LYDVVC(Ca)TIK;PYTMNVLASDYPIK;SDQNKVEIVNLPSDVVR;SFAEQINIATYTSK;SPSQLADAKDKEEIK;TFNLELK;VM(Ox)WSPVVDGK;WVEYFDSQGA
AB1N83_001543-R1	POXA3b laccase small subunit			quant	26.0766	25.8016	24.3487	notSig	notSig	notSig	186	15	3	9	0.306452	124-180	151	oxidoreductases	Extracellular			OG0005925	(Gl)QIN(De)SLTSYSTMMSDLDPAIAALHVALNR;(Gl)QINSLTSYSTM(Ox)MSDLDPAIAALHVALNR;(Gl)QINSLTSYSTMM(Ox)SDLDPAIAALHVALNR;QINSLTSYSTM(Ox)M(Ox)SDLDPAIAALHVALNR;TLPN(De)SINLVR;TLPNSINLVR;VM(Ox)M(Ox)LDAQQFLTQAGLTQSR;VM(Ox)MLDAQQFLTQAGLTQSR;VMM(Ox)LDAQQFLTQAGLTQSR;VMMLDAQQFLTQAGLTQSR
AB1N83_001542-R1	Uncharacterized protein			det		23.2218					298	4	1	34	0.11745	139-173	4	uncharacterized	Extracellular			OG0005926	(Gl)QTANTN(De)AQVELVVDSLDESIHAIVPTILTLQASQR;QTANTN(De)AQVELVVDSLDESIHAIVPTILTLQASQR
AB1N83_001566-R1	Uncharacterized protein			det							190	1		51	0.0368421		5	uncharacterized	Extracellular			OG0000150
AB1N83_001580-R1	PH domain-containing protein			quant	26.8386	24.0377		Up	Up	notSig	235	20	11	54	0.510638	41-227	71		Intracellular			OG0000454	FVDSDGVVVYENIADNAPK;GHDIIADQK;M(Ox)FITLQN(De)DR;MFITLQN(De)DR;SDTVALSAWPHNR;SKTDPSLYWHYEVGNSR;TAAGAPANLLSDIR;TAAGAPANLLSDIRR;TDPSLYWHYEVGNSR;TM(Ox)FSVVAQNVPAK;TMFSVVAQNVPAK;VTELAKPFR;VVVSNC(Ca)QR
AB1N83_001583-R1	peptidase M67A family protein	peptidase M67A family		det			19.5344				329	1	1	72	0.0273556	199-207	1	peptidases	Intracellular	EIF3F/CSN6-like, C-terminal; JAB1/MPN/MOV34 metalloenzyme domain; MPN domain	IPR033858; IPR024969; IPR000555; IPR037518	OG0004483	VSEQLSSLR
AB1N83_002637-R1	Metallo-dependent phosphatase-like protein	Metallo-dependent phosphatase-like		quant	24.4119	22.7852	24.0972	notSig	notSig	notSig	390	29	16	62	0.517949	60-390	159	esterases	Extracellular	Calcineurin-like phosphoesterase domain, ApaH type	IPR029052; IPR004843	OG0004015	AIVSGHDHGNEWC(Ca)AR;AKVVLDSNFDV;APALILWFFDSR;EPTADVIFC(Ca)FDK;GVGGAGGEGNYWVPVYYSIHDK;HSGYGGYGDHSWDFGVR;ITVFSDLHFGENPWDDWGPVQDANSLK;LESGVTR;M(Ox)DEAWGPEGR;MDEAWGPEGR;N(De)SQPVDDWVDASVAR;NSQPVDDWVDASVAR;RM(Ox)DEAWGPEGR;RMDEAWGPEGR;SPDPGAPLDTWIR;TVLPSERPDYVVIN(De)GDLITGEN(De)TFR;TVLPSERPDYVVIN(De)GDLITGENTFR;TVLPSERPDYVVINGDLITGENTFR;VAPM(Ox)SYTR;VAPMSYTR;WLEHETR;WLEHETRR
AB1N83_002614-R1	HAD-like hydrolase superfamily protein	HAD-like hydrolase superfamily		det							241	2		61	0.0290456		1		Intracellular		IPR036412; IPR006328; IPR051540; IPR023214; IPR023198; IPR006439	OG0001880
AB1N83_002616-R1	Lytic polysaccharide monooxygenase AA9	glycosyl hydrolase 61 family	AA9	quant	22.978	21.7247		notSig	notSig	notSig	349	7	3	84	0.0888252	51-191	9	oxidoreductases	Extracellular	Auxiliary Activity family 9, catalytic domain	IPR005103; IPR049892	OG0002333	AEFYPSC(Ca)TQIK;ISTQDPN(De)YGATK;ISTQDPNYGATK;RISTQDPNYGATK
AB1N83_002611-R1	Peptide hydrolase	peptidase M28 family		quant	24.0117	24.6732	24.0111	notSig	notSig	notSig	334	8	6	41	0.326347	80-295	30	peptidases	Extracellular	Peptidase M28	IPR045175; IPR007484	OG0006519	(Gl)QGFPAAMPFEGR;ALVEAGFEPATPLEFHWYAGEEGGLLGSDAVSK;FYN(De)STTGAAASQWLLGYVEN(De)ITSGR;GELEDPASDRSPGADDDGSGSVNVIATLR;QDFSDPELNK;QGFPAAM(Ox)PFEGR;QGFPAAMPFEGR;SPGADDDGSGSVNVIATLR
AB1N83_002621-R1	glycosyl hydrolase 31 family protein	glycosyl hydrolase 31 family	GH31_1	quant	25.0412	23.075	25.3984	notSig	notSig	notSig	1007	61	32	138	0.398213	90-1003	335		Extracellular	Glycoside hydrolase family 31, TIM barrel domain; Glycosyl hydrolase family 31, C-terminal domain	IPR000322; IPR017853; IPR011013; IPR013780; IPR048395; IPR030459; IPR030458	OG0000928	(Gl)QGPYSLLISLTR;AANIPLEVM(Ox)WNDIDLYHAVR;AANIPLEVMWN(De)DIDLYHAVR;AANIPLEVMWNDIDLYHAVR;AFILELAAN(De)HQK;AFILELAANHQK;AGLVISSK;ALFFEFPDEPK;ALGAGSETGINVNEPPYTIHN(De)GFGR;ALGAGSETGINVNEPPYTIHNGFGR;ALLELHPGQR;ALLELHPGQRPFIISR;C(Ca)PGYNLHQLK;DFTADPVSFPADDVR;DGSAILLHAQPGYTIEETR;DIADPIDENIYGSHPVYLEHR;GHSPPDSSDLVFN(De)YDASPFAFWITR;GHSPPDSSDLVFNYDASPFAFWITR;GTVQTMWAR;LFGLDR;LHEVTILGVHTHPQR;LHVNIFDTDGLQYQ…
AB1N83_002620-R1	Uncharacterized protein			quant	27.1369	20.9915	23.6848	Up	Up	Down	186	93	6	16	0.623656	71-186	1282	uncharacterized	Extracellular			OG0000536	(Gl)QANVC(Ca)GATC(Ca)N(De)TN(De)C(Ca)FLPAGGGPDPNEC(Ca)HIIADALR;(Gl)QANVC(Ca)GATC(Ca)N(De)TNC(Ca)FLPAGGGPDPN(De)EC(Ca)HIIADALR;(Gl)QANVC(Ca)GATC(Ca)N(De)TNC(Ca)FLPAGGGPDPNEC(Ca)HIIADALR;(Gl)QANVC(Ca)GATC(Ca)NTN(De)C(Ca)FLPAGGGPDPN(De)EC(Ca)HIIADALR;(Gl)QANVC(Ca)GATC(Ca)NTN(De)C(Ca)FLPAGGGPDPNEC(Ca)HIIADALR;(Gl)QANVC(Ca)GATC(Ca)NTNC(Ca)FLPAGGGPDPN(De)EC(Ca)HIIADALR;(Gl)QANVC(Ca)GATC(Ca)NTNC(Ca)FLPA…
AB1N83_002623-R1	Nucleoside phosphorylase superfamily protein	Nucleoside phosphorylase superfamily		det	23.424	26.0246					343	5	3	69	0.0932945	32-163	3		Intracellular	Nucleoside phosphorylase domain	IPR035994; IPR000845	OG0005521	ISKPVAADPDLHR;IVTVGSPSR;LLDESPQPFR
AB1N83_002254-R1	SCP2 sterol-binding domain superfamily protein	Lipid-binding protein POX18/NSL-TP1		det	22.9241						130	2	1	42	0.153846	11-30	1			SCP2 sterol-binding domain	IPR036527; IPR039543; IPR003033	OG0001196	ASEIIAALHQAFATFTDKEK
AB1N83_002232-R2	Glycoside hydrolase family 79 protein	Glycosyl Hydrolase 79 Enzymes	GH79	quant	23.4846	25.3877	25.179	notSig	notSig	notSig	523	44	16	52	0.399618	49-495	356		Extracellular	Beta-glucuronidase, C-terminal	IPR052974; IPR031728; IPR017853	OG0004517	AFLASSATR;ALFIN(De)LK;ALFINLK;ASNITIKR;FIGASFAGSSHGAGFSPQAIFSAGILDSAPGK;GVVHVSLGFAETSTR;LAIEHADDTSGLTWGGQTYETSN(De)GR;LAIEHADDTSGLTWGGQTYETSN(De)GRK;LAIEHADDTSGLTWGGQTYETSNGR;LM(Ox)STISQHR;LMSTISQHR;N(De)DFFFNTLDN(De)LNQITGQPPHIR;N(De)DFFFNTLDNLNQITGQPPHIR;NDFFFN(De)TLDNLN(De)QITGQPPHIR;NDFFFN(De)TLDNLNQITGQPPHIR;NDFFFNTLDN(De)LN(De)QITGQPPHIR;NDFFFNTLDNLN(De)QITGQPPHIR;NDFFFNTLDNLNQITGQPPHIR;RLA…
AB1N83_002218-R1	Tyrosine--tRNA ligase	class-I aminoacyl-tRNA synthetase family		quant	23.0748		23.0748	notSig	notSig	notSig	454	3	2	119	0.0418502	59-127	3		Intracellular		IPR023617; IPR002307; IPR050489; IPR014729; IPR002305	OG0001569	IADFLR;LVFVQGSSYQLTK
AB1N83_002242-R1	GPI anchored protein		GH162	det			24.1634				515	3	1	93	0.023301	468-479	1		Extracellular			OG0001661	DGIYNEFISITR
AB1N83_002241-R1	Cytochrome c oxidase subunit	cytochrome c oxidase subunit 6B family;cytochrome c oxidase subunit 6B		quant	25.6788			Up	Up	notSig	86	2	2	25	0.22093	22-40	6	oxidoreductases			IPR003213; IPR036549; IPR048280	OG0006912	FPNTNQTR;NC(Ca)FQNYTDYFK
AB1N83_002247-R1	Small ribosomal subunit protein uS10	universal ribosomal protein uS10 family		quant	24.9483	26.5324	24.8979	notSig	notSig	notSig	124	6	4	44	0.362903	7-105	44			Small ribosomal subunit protein uS10 domain	IPR036838; IPR001848; IPR027486; IPR005729	OG0004515	FSTDLINR;GDKEYDATGAPVPAAK;ITLTSSNVK;LIDLHSSSEIVK
AB1N83_002245-R1	glycosyl hydrolase 18 family protein	glycosyl hydrolase 18 family	GH18	quant	24.9526			notSig	notSig	notSig	512	3	2	25	0.107422	28-296	4		Extracellular	Chitinase Cts1-like; Glycoside hydrolase family 18, catalytic domain; Carbohydrate binding module family 5/12	IPR045321; IPR017853; IPR050542; IPR001223; IPR036573; IPR003610; IPR001579	OG0000257	IYIGAPAAPTAAGSGYVDPATLASIAVQTR;SDNVAVYYGQN(De)SYGATHSDTANWQK;SDNVAVYYGQNSYGATHSDTANWQK
AB1N83_002225-R1	RRM domain-containing protein	RNA-binding domain superfamily; Nucleotide-binding alpha-beta plait domain superfamily		quant	23.8593		23.8609	notSig	notSig	notSig	472	10	4	152	0.163136	9-296	5		Intracellular	RNA recognition motif domain	IPR035979; IPR012677; IPR000504	OG0004520	EAPPPSVSDGADQW(Ox)RSSR;EIPTDDDWR;GFGYVEFVELDGLKEALAK;QVLSLGEFLVDDTLGSW(Ox)ADEM(Ox)DSLPNAPAAR
AB1N83_002224-R1	ATP-dependent RNA helicase DBP2-A	DEAD box helicase family		det	24.2488		21.5973				520	7	3	140	0.0692308	134-517	3		Intracellular	Helicase superfamily 1/2, ATP-binding domain; DEAD/DEAH box helicase domain; Helicase, C-terminal domain-like; RNA helicase, DEAD-box type, Q motif	IPR027417; IPR014001; IPR011545; IPR001650; IPR014014; IPR000629	OG0005959	DVVAIAQTGSGK;ELVGILR;YGGGGGGYGGGGDYGGR
AB1N83_002228-R1	Citrate synthase	citrate synthase family		quant	24.9335	21.6991	23.5455	Up	notSig	notSig	468	52	29	102	0.608974	40-462	148				IPR010109; IPR016142; IPR016143; IPR002020; IPR036969; IPR019810	OG0004519	AFGVAAQLIWDR;ALGAPLER;ALGAPLERPK;APGGQEPLPEGLFWLLVTGEIPTQEQVTELSK;AYQDGISK;AYQDGISKK;DYSHNLATLLGFGDNEAFVELM(Ox)R;EYVWATLK;EYWGPVFEDC(Ca)MDLIAK;GGQVVPGYGHAVLR;GKLPSIDASK;GKLPSIDASKDYSHN(De)LATLLGFGDNEAFVELM(Ox)R;GKLPSIDASKDYSHNLATLLGFGDNEAFVELM(Ox)R;GKLPSIDASKDYSHNLATLLGFGDNEAFVELMR;GLPALIWDGSVLDAEEGIR;HM(Ox)PDDPLFK;HMPDDPLFK;KM(Ox)QSQIGENATDEAVK;KM(Ox)QSQIGENATDEAVKEYVWATLK;KSFGPVLVDQLYGGM(Ox)R;K…
AB1N83_001952-R1		Tag1; Protein of unknown function DUF3712		quant	26.4351	23.1272	26.4749	Up	notSig	Down	2439	47	29	213	0.188602	899-2307	197		Membrane		IPR046368; IPR022185	OG0003078	AFN(De)GLN(De)GVTISNFQLPR;AFNGLN(De)GVTISNFQLPR;ALQVDTILPNR;DSNVVVHGASAGPSEVTWLNEGIK;EVTLAPGSTSPLSLVGR;GDFIQPGDSAVGWLSDAFK;GFN(De)GLKDGVK;GGIN(De)NAGPFDAK;GGINNAGPFDAK;GGYQVPWLQLNQK;GPLN(De)VIQSITLNELK;GPLNVIQSITLNELK;GTADVTAHTAIGNVPISGIPFK;GTADVTAHTAIGNVPISGIPFKVPSSLK;IGISFN(De)GQSFATLDLPK;ISFNQGLTVVWAGKPIGNM(Ox)K;ISFNQGLTVVWAGKPIGNMK;ITDVSQFTAFATALLHDDSFEWTISTDKLR;LDDFATDLSFNQEN(De)VPAITDK;LDDF…
AB1N83_001950-R2	Ribokinase	carbohydrate kinase PfkB family		det			19.6866				321	1	1	39	0.0280374	26-34	1		Intracellular	Carbohydrate kinase PfkB	IPR011877; IPR029056; IPR011611; IPR002139	OG0006420	AGQTIFSTK
AB1N83_001954-R1	WrbA family protein	WrbA family	AA6	quant	23.4544	24.4468		notSig	notSig	notSig	203	10	5	28	0.408867	31-200	52	oxidoreductases	Intracellular	NADPH-dependent FMN reductase-like domain; Flavodoxin/nitric oxide synthase	IPR029039; IPR010089; IPR005025; IPR008254	OG0001470	(Gl)QPSALELEIAELQGK;AGGAAAIYQVPETLSSEILTK;LTEFDAFIFGIPTR;MFWSTVSK;MHAPAKPDYPIITPAK;QPSALELEIAELQGK
AB1N83_001979-R1	Uncharacterized protein			det			21.9278				255	2	1	64	0.0392157	175-184	1	uncharacterized	Membrane			OG0005799	AKDEGTLIYK
AB1N83_001971-R1	beta-aspartyl-peptidase	Peptidase T2, asparaginase 2		quant	24.406			notSig	notSig	notSig	373	13	11	89	0.380697	33-326	32	peptidases	Intracellular		IPR029055; IPR000246	OG0004354	AGSTPQQQAAYK;ALQAGYAVLK;ALYLSEDLAPHTLLSGSSAEESAK;ATASTIAR;DGGEAMDAAVAAVSFMEDC(Ca)PLFNSGK;GAVFNVAGK;GMGLTLLTHVK;VLGEELVDPSYFFTEK;VLGEELVDPSYFFTEKR;VNAVGISGTGDGDYFIR;VVEDLRK
AB1N83_001976-R1	Small ribosomal subunit protein uS13	universal ribosomal protein uS13 family		quant	23.0841	24.5955	23.9779	notSig	notSig	notSig	156	15	11	61	0.634615	2-133	98		Intracellular		IPR001892; IPR010979; IPR027437; IPR018269	OG0001800	(Ac)SLVVPEQHQQFQHILR;AGELN(De)SDELER;AGELNSDELER;HFWGLR;IPTWFLNR;IVTIIQNPTQFK;KVM(Ox)YALTEIK;LLNTNVDGK;LLNTNVDGKR;LRDDLER;NSQILSN(De)GVDSK;NSQILSNGVDSK;YANLVC(Ca)K
AB1N83_001996-R1	Cysteine synthase 1	Cysteine Synthase/Cystathionine Beta-Synthase		quant	25.6057		26.3068	notSig	notSig	notSig	357	18	11	73	0.509804	18-326	95			Tryptophan synthase beta chain-like, PALP domain	IPR036052; IPR050214; IPR001926; IPR001216	OG0001188	AALGVVLDAEER;AEFQNPGGSVK;AEFQNPGGSVKDR;C(Ca)VIYMPNTQSQEK;GLLKPGGTVVEGTAGNTGIGLAHVC(Ca)R;ITQNLGTFINDVSGAFTVPDNK;M(Ox)LGADVRPVPAVAYENPANYNHQAR;MLGADVRPVPAVAYENPANYNHQAR;SGSSITEGIGQGR;SIVN(De)GFTGAVGNTPLIYLK;TQVWLADPPGSVLTSYISSGGK;VATILC(Ca)DGAYR
AB1N83_001992-R1	UV excision repair protein RAD23	RAD23 family		quant	23.3848			notSig	notSig	notSig	418	3	2	50	0.0502392	55-386	7		Intracellular	Ubiquitin-like domain; XPC-binding domain; Ubiquitin-associated domain; Heat shock chaperonin-binding	IPR004806; IPR029071; IPR000626; IPR036353; IPR015360; IPR009060; IPR015940; IPR006636	OG0004357	IQDTQSHPVAQQK;LEALGFPR
AB1N83_001991-R1	Lysophospholipase	lysophospholipase family		quant	24.3291	24.0377	24.5048	notSig	notSig	notSig	725	21	10	88	0.267586	108-622	55	esterases	Membrane	Lysophospholipase, catalytic domain	IPR002642; IPR016035	OG0002352	ADDVANWPSPFN(De)GLNPR;AQTGIDTSM(Ox)TDPWSR;AQTGIDTSMTDPWSR;ASHQQFPPIPPTPDAFIETGVR;IPDIPAYEQHQM(Ox)PFPILVADSR;NTIAGFSDSDSAGLLYVLSR;SAIC(Ca)TQC(Ca)FQQYC(Ca)FDPQNPPSK;SAQYGAAC(Ca)LN(De)GLDSR;SAQYGAAC(Ca)LNGLDSR;TFQDSDATWLELLDGSSNQENIPYNPLFVR;TRADDVANWPSPFN(De)GLNPR;TRADDVANWPSPFNGLNPR;VGM(Ox)AIPGGGLR;VGMAIPGGGLR
AB1N83_001966-R1	SH3 domain-containing protein	Kelch-type beta propeller; SH3-like domain superfamily; Galactose oxidase/kelch, beta-propeller		quant	23.3695	23.8641	24.0736	notSig	notSig	notSig	1402	16	11	120	0.135521	115-1163	54	oxidoreductases	Membrane	Rax2-like, C-terminal domain; Rax2-like, second domain; SH3 domain; Rax2-like, third domain	IPR024982; IPR048266; IPR015915; IPR036028; IPR001452; IPR048265; IPR011043	OG0005793	ADTTVTQLAM(Ox)VPLQDFHSGNDIIEGDR;ADTTVTQLAMVPLQDFHSGNDIIEGDR;FGATGLVM(Ox)LK;GTTGFSVTTIPDNTVR;LFVGGSFSDTATPSSQR;LGNTFLDGR;LLESNLR;QQWDSVEALQASSGSPIVR;SAFGFFEWPIVSSATADAR;SGFAAIGSGGPN(De)GEVLSVFC(Ca)DADNSK;SGFAAIGSGGPNGEVLSVFC(Ca)DADNSK;SIPGDSSNSGPVTSTQGGR;TFASIAASGIR
AB1N83_001965-R1		NADH-ubiquinone oxidoreductase 17.8kDa subunit		det			22.7484				152	5	2	36	0.144737	66-87	2	oxidoreductases			IPR034444	OG0005792	WMAFYSVPR;YAPEANDNAYLTR
AB1N83_001981-R1	Adenylyl-sulfate kinase	APS kinase family		quant		21.7926	21.6569	notSig	notSig	notSig	199	2	2	55	0.115578	2-65	6		Intracellular		IPR002891; IPR027417	OG0006421	(Ac)ATNITFHPGSVTSEER;LDGDN(De)IR
AB1N83_002943-R1	Zinc metalloprotease	Metallopeptidase, catalytic domain superfamily; Disintegrin domain superfamily		quant	25.1237	24.431	24.301	notSig	notSig	notSig	883	10	6	144	0.109853	299-542	33	peptidases	Membrane	Fungal reprolysin domain; Disintegrin domain; Peptidase M12B, propeptide; Peptidase M12B, ADAM/reprolysin	IPR034028; IPR024079; IPR001762; IPR036436; IPR002870; IPR001590	OG0005128	DDVVGSGM(Ox)DSNFVNSIGDTSSC(Ca)PK;FIMSPVAQAGETN(De)FSPC(Ca)SLGNIC(Ca)SLMSGTGSGR;FTAQYGSK;ILTDWNTASSLYK;LLYMGVASDC(Ca)K;LSLFSAWR
AB1N83_002970-R1	Uncharacterized protein			quant	25.6266			Up	Up	notSig	148	3	2	15	0.283784	10-79	7	uncharacterized	Intracellular			OG0003625	LQHGIQGGFAPPTPNAVHTVTR;NLAHDDSVDALVGELHGILK
AB1N83_002972-R1		Small GTPase superfamily, Rab; Small GTPase		det	23.1634		22.9338				301	7	3	78	0.17608	144-174	25			Small GTP-binding domain	IPR050305; IPR027417; IPR001806; IPR005225	OG0001034	TIELDGK;TIELDGKR;TITTAYYR
AB1N83_001313-R1	ribosomal protein eL22 family protein	eukaryotic ribosomal protein eL22 family		quant	24.152	25.5029	24.815	notSig	notSig	notSig	122	7	6	42	0.5	15-122	26		Intracellular		IPR038526; IPR002671	OG0005053	AGQLGESIK;DNYQLR;FVIDYSKPASDGVFDGADFEK;FYNIAGTGDDEDEE;LTVTSNIAFSK;PASDGVFDGADFEK
AB1N83_001293-R1	translation initiation factor 3 subunit B	eIF-3 subunit B family		quant	23.2469	26.2809	23.3168	notSig	notSig	notSig	732	9	8	193	0.13388	146-689	12		Intracellular	eIF3B, RNA recognition motif; Translation initiation factor, beta propellor-like domain; RNA recognition motif domain	IPR011400; IPR034363; IPR013979; IPR012677; IPR035979; IPR015943; IPR000504	OG0005047	AWLADSQGR;FAHPLVK;FAIVSSNDPNLGNPGPGVTIK;LVDEWNAWR;LYWQNQGEFFC(Ca)VK;TDVSFYQLDHDKNDFK;TFSTFNENETPSQK;VTLLSFPSR
AB1N83_001338-R1	Acetyl-CoA synthetase-like protein	ANL, N-terminal domain; AMP-binding enzyme, C-terminal domain superfamily		quant			22.7394	notSig	notSig	notSig	582	3	1	138	0.0206186	380-391	4			AMP-dependent synthetase/ligase domain; AMP-binding enzyme, C-terminal domain	IPR042099; IPR000873; IPR045851; IPR025110; IPR020845	OG0005061	QGQTFATAEVAR
AB1N83_001318-R1	Cupredoxin	Serine-rich & Multicopper Oxidase-related		quant	25.6061	25.4004	24.2229	notSig	notSig	notSig	428	47	7	31	0.189252	113-371	369	oxidoreductases	Extracellular;GPI		IPR052953; IPR008972	OG0005057	(Gl)QKTPASHC(Ca)GAGM(Ox)VFAIN(De)SDEGGPR;(Gl)QKTPASHC(Ca)GAGM(Ox)VFAINSDEGGPR;(Gl)QKTPASHC(Ca)GAGMVFAIN(De)SDEGGPR;(Gl)QKTPASHC(Ca)GAGMVFAINSDEGGPR;LLFDPPHIAAQPR;QKTPASHC(Ca)GAGM(Ox)VFAIN(De)SDEGGPR;QKTPASHC(Ca)GAGM(Ox)VFAINSDEGGPR;QKTPASHC(Ca)GAGMVFAIN(De)SDEGGPR;QKTPASHC(Ca)GAGMVFAINSDEGGPR;SFDSFK;TPASHC(Ca)GAGM(Ox)VFAIN(De)C(Ca)GLDGAPN(De)SFTNFK;TPASHC(Ca)GAGM(Ox)VFAIN(De)C(Ca)GLDGAPN(De)SFTNF…
AB1N83_001340-R1	FAD-binding Oxidoreductase/Transferase Type 4	FAD-binding Oxidoreductase/Transferase Type 4		quant	23.8394		22.9055	notSig	notSig	notSig	513	23	14	84	0.259259	81-493	45	oxidoreductases		FAD-binding oxidoreductase/transferase, type 4, C-terminal; FAD linked oxidase, N-terminal; FAD-binding domain, PCMH-type	IPR051264; IPR036318; IPR016164; IPR004113; IPR016169; IPR006094; IPR016167; IPR016171; IPR016166	OG0001767	(Gl)QLSEILSAFEFIDR;AYKYDISVPLSTFK;DNTGYDLK;EGVTEAVSK;GSC(Ca)HIGGNVATNAGGLR;GSISAEHGIGAM(Ox)K;GSISAEHGIGAMK;KDNTGYDLK;QLSEILSAFEFIDR;QVVDVTR;SDVSIALMK;STTILKPK;TAYDLAVK;THALHFSK;TTQQVSDIVK;YDISVPLSTFK
AB1N83_001308-R1	Acetyltransferase component of pyruvate dehydrogenase complex	2-oxoacid dehydrogenase family		quant	24.6868		22.3227	notSig	Up	notSig	446	10	7	101	0.172646	155-446	18	oxidoreductases		2-oxoacid dehydrogenase acyltransferase, catalytic domain; Biotin/lipoyl attachment; Peripheral subunit-binding domain	IPR006257; IPR045257; IPR023213; IPR001078; IPR011053; IPR036625; IPR000089; IPR004167; IPR003016	OG0001241	AVSC(Ca)ALADVPEAN(De)SAW(Ox)LGEVIR;AVSC(Ca)ALADVPEANSAWLGEVIR;GLASISAETK;GYLENPLTFM(Ox)L;IFASPIAK;LSVNDFILK;TVDGAVAAR;VTLSSDHR
AB1N83_001312-R1	H/ACA ribonucleoprotein complex subunit cbf5	pseudouridine synthase TruB family		quant	24.9836			notSig	notSig	notSig	519	4	2	143	0.0404624	142-194	4		Intracellular	Dyskerin-like; PUA domain; tRNA pseudouridylate synthase B, C-terminal; Pseudouridine synthase II, N-terminal; Uncharacterised domain CHP00451	IPR004802; IPR036974; IPR020103; IPR012960; IPR002478; IPR032819; IPR015947; IPR002501; IPR004521	OG0005052	LHAALPNPATLPR;LIEFDEKR
AB1N83_001316-R1	Fumarate hydratase, mitochondrial	class-II fumarase/aspartase family		det	23.7787	22.4156	26.974				503	6	4	106	0.101392	192-429	6			Fumarate lyase, N-terminal; Fumarase C, C-terminal	IPR005677; IPR008948; IPR022761; IPR024083; IPR000362; IPR018951; IPR020557	OG0005055	LLSDGC(Ca)R;NC(Ca)VVGIQANEK;NVLQSIR;SLIPALTELR
AB1N83_001317-R1	Peroxisomal biogenesis factor 11	Peroxisomal biogenesis factor 11		quant	24.8449		24.3414	notSig	notSig	notSig	249	6	5	72	0.216867	33-195	15				IPR008733	OG0005056	AALAPGTPVEQITTIGR;AIQYFAR;FYAWYLLSR;LGKPVEHLQSAAK;LSALYNSR
AB1N83_001474-R1	FAS1 domain-containing protein	Cell adhesion and biosynthesis-related protein		quant	23.0869		23.2206	notSig	notSig	notSig	865	6	6	131	0.0809249	61-772	10		Membrane	FAS1 domain	IPR050904; IPR036378; IPR000782	OG0004977	LVPTLNR;NILTQSGVIHELTDILIPR;QQEDGTYVVGIK;TFASLEGSDITLQR;VLTPEIIK;VTTM(Ox)TTLVNK
AB1N83_001473-R2	mitochondrial carrier family protein	mitochondrial carrier (TC 2.A.29) family		det			23.0095				305	2	1	61	0.042623	143-155	1		Membrane		IPR050567; IPR023395; IPR018108	OG0001143	VLLQIQGQGGSGR
AB1N83_001480-R1	Gamma-glutamyltransferase-like enzyme	Gamma-glutamyltransferase-like enzyme		quant	24.7915	25.5248	25.4052	notSig	notSig	notSig	404	17	13	76	0.326733	24-395	67	peptidases	Intracellular		IPR052896; IPR029055; IPR043137; IPR043138	OG0002725	APLPGQVK;EYLAAR;FPTLGQTFR;GC(Ca)GFTLQNR;GFTVQDALDAPR;GGVMELDDLAK;GSGFILDESHPNK;KFPTLGQTFR;LAFADSQWYVTDPDFGKVPVK;NDTGELVWAAGSDLR;RPYHTIIPALATR;VAEAIVELIQSK;VKNDTGELVWAAGSDLR
AB1N83_001468-R1	Rab GDP dissociation inhibitor	Rab GDI family		quant	23.2742	23.7558	24.8146	notSig	notSig	notSig	451	28	20	115	0.67184	30-441	90	oxidoreductases	Intracellular		IPR018203; IPR036188; IPR000806	OG0000112	DDDPATHQGLNLDRDSM(Ox)K;DRDYAVDLIPK;FGLEPGTQDFIGHAMALYLDDDYITKPAR;FIIASGEM(Ox)TK;FIIASGEMTK;FRPNQAPPSELGR;FVSVTPIYVPTAPGTADNIFITK;HPIPGTDDSDSC(Ca)QIIIPQNQVNR;ILVHTEVTR;IVLYTSSM(Ox)AR;IVLYTSSMAR;KFRPNQAPPSELGR;LSAIYGGTYM(Ox)LDKPIDEVITDADGK;LSAIYGGTYMLDKPIDEVITDADGK;NDYYGGDSASLN(De)LTQLYR;NDYYGGDSASLNLTQLYR;QIAGSFVYR;QVIGDPSYFGAGK;RNDIYIAMVSSTHNVC(Ca)AK;SPYIYPLYGLGELPQSFAR;SYDATSHFETVVEDVHDVWK;VLHM(…
AB1N83_001466-R1	SKN1/KRE6 family protein	SKN1/KRE6 family	GH16_2	quant			23.4095	notSig	notSig	notSig	655	4	2	62	0.0458015	397-433	6		Membrane	Glycoside hydrolase family 16	IPR005629; IPR013320; IPR000757	OG0000112	GESHPGPVHADGSYVGR;SQGGVLSFLPGQK
AB1N83_001462-R1	dermatan-sulfate isomerase family protein	dermatan-sulfate isomerase family	PL35	quant	23.3509	24.9044	25.6826	Down	Down	notSig	781	124	29	85	0.527529	117-781	1579		Membrane		IPR008929; IPR012480	OG0003529	(Gl)QPEYALFQR;AFAYAYR;AGTN(De)QGHQTHN(De)DLDVGDFVLDAMGTR;AGTN(De)QGHQTHNDLDVGDFVLDAMGTR;AGTNQGHQTHN(De)DLDVGDFVLDAM(Ox)GTR;AGTNQGHQTHN(De)DLDVGDFVLDAMGTR;AGTNQGHQTHNDLDVGDFVLDAM(Ox)GTR;AGTNQGHQTHNDLDVGDFVLDAMGTR;ATEGQNTLLIGGVN(De)QLVTARPTVK;ATEGQNTLLIGGVNQLVTAR;ATEGQNTLLIGGVNQLVTARPTVK;FSTTAN(De)SM(Ox)FLYADQYKQPEYALFQR;FSTTAN(De)SMFLYADQYK;FSTTAN(De)SMFLYADQYKQPEYALFQR;FSTTANSM(Ox)FLYADQYK;FSTTAN…
AB1N83_001461-R1	thiolase-like superfamily protein	thiolase-like superfamily		det	24.4187						414	4	4	86	0.113527	92-307	4			Thiolase, N-terminal; Thiolase, C-terminal	IPR002155; IPR050215; IPR016039; IPR020616; IPR020617; IPR020615; IPR020613	OG0003528	AAALAAGFPETVPVQGINR;HVTTTVAGVPPR;KAEELGLK;SAFPQWGK
AB1N83_001446-R1	glycosyl hydrolase 5 (cellulase A) family protein	glycosyl hydrolase 5 (cellulase A) family	GH5_5|CBM1	quant		24.3809		notSig	notSig	notSig	396	14	7	20	0.383838	101-350	34		Extracellular	Glycoside hydrolase, family 5; Cellulose-binding domain, fungal	IPR017853; IPR001547; IPR000254; IPR035971; IPR018087	OG0000072	(Gl)QALLSETGGGN(De)TASC(Ca)ETAVNEELAFVK;(Gl)QALLSETGGGNTASC(Ca)ETAVNEELAFVK;(Gl)QSSSPFVILDVHNYAR;AAGATSQFILIPGSSWSSAEALPTEAGPALLGVTDPIGDK;IPFAWQLM(Ox)TPTVGGTIDPQFFSR;IPFAWQLMTPTVGGTIDPQFFSR;LIFDVHK;QALLSETGGGNTASC(Ca)ETAVNEELAFVK;QSSSPFVILDVHNYAR;TDGSFEN(De)DSADPPTGQFSHFAAQGVNIFR;TDGSFENDSADPPTGQFSHFAAQGVNIFR;YDATVQTALR
AB1N83_001443-R1	S-formylglutathione hydrolase	esterase D family	CE1	quant		24.1351	24.2565	notSig	notSig	notSig	290	6	4	54	0.148276	13-216	7	esterases	Intracellular		IPR014186; IPR029058; IPR000801	OG0004969	AFAGELTK;GYLQN(De)GIEEAK;GYLQNGIEEAK;SASAFSPIC(Ca)NPTK;TQYDATELIAK
AB1N83_001456-R1	Protein YOP1	DP1 family		quant	24.5276			notSig	notSig	notSig	226	3	2	25	0.10177	26-123	3		Membrane		IPR004345	OG0004972	NALGFIQTR;VINQTPPPQAELQR
AB1N83_000694-R1	P-loop containing nucleoside triphosphate hydrolase	Small GTPase, Ras-type; Small GTPase		det							192	1		58	0.0625		1		Membrane	Small GTP-binding domain	IPR027417; IPR020849; IPR001806; IPR005225	OG0001031
AB1N83_000741-R1	Polyadenylate-binding protein	Eukaryotic RNA-binding		quant	24.0528		23.6855	notSig	notSig	notSig	443	6	5	57	0.139955	1-156	16		Intracellular	RNA recognition motif domain; RNA recognition motif domain, eukaryote	IPR050502; IPR035979; IPR012677; IPR000504; IPR003954	OG0006148	(Ac)M(Ox)NALGM(Ox)GNPAEAPR;AAETALQTLN(De)GR;AAETALQTLNGR;GYGFLAFR;KIFDTEIR;VTEYM(Ox)LAEIFAVAGPVQHVK
AB1N83_000734-R1	Uncharacterized protein			quant	23.4993	23.5859	22.8876	notSig	notSig	notSig	258	7	2	40	0.104651	46-172	14	uncharacterized	Intracellular			OG0007171	DTVTLLDNVAIQK;N(De)NGNQVM(Ox)DPPFEAR;NN(De)GNQVM(Ox)DPPFEAR;NNGN(De)QVM(Ox)DPPFEAR
AB1N83_000736-R1	Ypt/Rab-type GTPase avaA	Small GTPase		quant	23.0781		24.7838	notSig	notSig	notSig	203	2	1	48	0.0492611	67-76	3			Small GTP-binding domain	IPR027417; IPR001806; IPR005225	OG0006149	FQSLGVAFYR
AB1N83_000725-R1	Copper acquisition factor BIM1-like protein	Copper acquisition factor BIM1-like		quant	26.9403	26.9461	26.8487	notSig	notSig	notSig	212	9	3	10	0.198113	23-64	927		Extracellular;GPI	Copper acquisition factor BIM1-like domain	IPR046936; IPR046530	OG0000299	GQFVSDQEPN(De)FC(Ca)GGYTNVTPNR;GQFVSDQEPNFC(Ca)GGYTNVTPN(De)R;GQFVSDQEPNFC(Ca)GGYTNVTPNR;LLYPEPR;TAFPLSGGFYSIR
AB1N83_000684-R1	Histone deacetylase RPD3	histone deacetylase family		det		24.5066	25.1567				519	2	1	112	0.0134875	362-368	2		Intracellular	Histone deacetylase domain	IPR003084; IPR037138; IPR023696; IPR050284; IPR023801; IPR000286	OG0003593	SYLDRVK
AB1N83_000686-R1	Succinate--CoA ligase [ADP-forming] subunit beta, mitochondrial	succinate/malate CoA ligase beta subunit family		det		21.477	22.4837				418	4	3	105	0.0885167	247-411	4			ATP-grasp fold, succinyl-CoA synthetase-type; ATP-citrate synthase/succinyl-CoA ligase, C-terminal domain; ATP-grasp fold	IPR005809; IPR013815; IPR013650; IPR016102; IPR005811; IPR011761; IPR017866	OG0005084	DISQEEPSEVEAQK;FGFDDNAEFR;IIAFDSLDEAAER
AB1N83_000729-R1	V-type proton ATPase subunit C	V-ATPase C subunit family		quant	24.4496			notSig	notSig	notSig	391	2	1	115	0.0204604	309-316	2		Intracellular		IPR004907; IPR036132	OG0005078	LFVESVLR
AB1N83_000726-R1	Copper acquisition factor BIM1-like protein	Copper acquisition factor BIM1-like		quant	27.8681	27.4728	28.8544	notSig	notSig	notSig	192	5	2	5	0.208333	30-69	213		Extracellular;GPI	Copper acquisition factor BIM1-like domain	IPR046936; IPR046530	OG0000299	GAFVEDQEPTFC(Ca)DGYNTASSN(De)R;TAFPLSGGFYSLN(De)SEHPR;TAFPLSGGFYSLNSEHPR
AB1N83_000708-R1	PER33/POM33 family protein	PER33/POM33 family		quant	24.1837		23.9029	notSig	notSig	notSig	253	11	8	57	0.407115	56-251	29		Membrane		IPR051645; IPR005344	OG0006626	ALGPPQPNLAYFR;EAFAFTN(De)GR;EAFAFTNGR;FLPPSPAATQGGAPQPHPLAK;IDDFVR;NSLLSPLIYAHFLR;TTLM(Ox)PR;VLLGAITFR;WAGSVIEPAPAAGGAPR
AB1N83_000749-R1	TRAFAC class TrmE-Era-EngA-EngB-Septin-like GTPase superfamily protein	TRAFAC class TrmE-Era-EngA-EngB-Septin-like GTPase superfamily		quant			23.3785	notSig	notSig	notSig	365	5	3	85	0.139726	60-269	7		Intracellular	Septin-type guanine nucleotide-binding (G) domain	IPR016491; IPR027417; IPR030379	OG0002288	IKPVNIELEEDGVR;SALLGSHLGDLK;VNVIPVIGK
AB1N83_000740-R1	Branched-chain-amino-acid aminotransferase	class-IV pyridoxal-phosphate-dependent aminotransferase family		quant	23.1056			notSig	notSig	notSig	436	4	2	99	0.0321101	327-357	3				IPR005786; IPR043131; IPR043132; IPR033939; IPR036038; IPR001544; IPR018300	OG0002451	DSVLQLLR;LTVSER
AB1N83_000742-R1	Prohibitin	prohibitin family		quant	23.2132		23.7443	notSig	notSig	notSig	271	4	4	78	0.158672	61-183	8		Membrane	Band 7 domain	IPR000163; IPR001107; IPR036013	OG0001769	AILYDC(Ca)R;EFTQAVEAK;IYQSLGM(Ox)DYDER;SIVAQFDAAELITQR
AB1N83_000745-R2	glycosyl hydrolase 3 family protein	glycosyl hydrolase 3 family	GH3|CBM1	quant	26.2649	23.9594		Up	Up	notSig	827	53	25	76	0.451028	110-802	180		Extracellular	Glycoside hydrolase family 3 C-terminal domain; Glycoside hydrolase, family 3, N-terminal; Fibronectin type III-like domain; Cellulose-binding domain, fungal	IPR050288; IPR036962; IPR036881; IPR017853; IPR002772; IPR013783; IPR001764; IPR026891; IPR000254; IPR035971	OG0001693	AKLTGVSLQDK;ASSDGSTVSSSLSDTDLNAAGTTATGK;AWHN(De)GDALVAR;AWHNGDALVAR;FDLSTWNVAAQR;GAALGTEFHGK;GAALGTEFHGKGVHVALGPAM(Ox)NLARAPAAGR;GFDSIFLAPNQSK;GGLDGVLAQGW(Ox)GSGTADYPYLITPLAAITSR;GGLDGVLAQGWGSGTADYPYLITPLAAITSR;GIN(De)GYTDR;GINGYTDR;GVHVALGPAM(Ox)NLAR;GVHVALGPAMNLAR;HFDQANIAPR;HLINNEQEHFR;ILAAWYLLGQDSGYPAVN(De)FNSWN(De)VNGPGSTHVN(De)VQGNHK;ILAAWYLLGQDSGYPAVNFN(De)SWNVN(De)GPGSTHVNVQGNHK;LPYTIGK;L…
AB1N83_000746-R1	Aconitate hydratase, mitochondrial	aconitase/IPM isomerase family		quant	23.5918			notSig	notSig	notSig	798	4	2	152	0.0225564	149-715	7			Aconitase/3-isopropylmalate dehydratase large subunit, alpha/beta/alpha domain; Aconitase A/isopropylmalate dehydratase small subunit, swivel domain	IPR050926; IPR006248; IPR036008; IPR001030; IPR015928; IPR015931; IPR015932; IPR000573; IPR018136	OG0000952	EVFDFLESAAR;IHETNLK
AB1N83_001017-R1	Lumazine-binding protein	Lumazine-binding protein		quant		24.4838	24.7384	notSig	notSig	notSig	236	3	3	51	0.139831	65-232	5		Intracellular	Lumazine-binding domain	IPR001783; IPR023366; IPR017938; IPR026017	OG0000796	SVVAALGGGGDEGIR;VVEDVLAR;VWLANETLDR
AB1N83_000997-R1	RNase T2 family protein	RNase T2 family		quant	22.5289		25.1708	notSig	notSig	notSig	415	9	8	59	0.250602	169-404	23		Extracellular		IPR036430; IPR033697; IPR001568; IPR033130; IPR018188	OG0000736	ATIEALPVR;GAEAVAFFK;GDC(Ca)GVSN(De)GAFSC(Ca)GSR;GSC(Ca)PSTGIK;GSIIDGVFLPIDTPK;TVVTLFK;VFTGSSR;VVGTPFSAISSSGHLLLASGGSTAWTSDTAPSR
AB1N83_000996-R1	RNase T2 family protein	RNase T2 family		quant	23.9942	23.5789	26.9454	notSig	Down	Down	397	11	7	24	0.31738	82-289	25		Extracellular		IPR036430; IPR033697; IPR001568; IPR033130; IPR018188	OG0000736	AGSC(Ca)PSSGIR;ATIHAIR;GSIIDGTFVPINAPK;GTEAVAFFQTVVK;PSTTQTFTLATLTSALK;TLPTFDWLAGQGIR;WTIHGLWPDN(De)C(Ca)DGTFEQNC(Ca)DPSR
AB1N83_000956-R1	Aldo-keto reductase	Aldo-keto reductase		quant	25.2976	24.3552	23.8002	notSig	notSig	notSig	317	33	22	79	0.652997	2-312	130	oxidoreductases	Intracellular	NADP-dependent oxidoreductase domain	IPR020471; IPR036812; IPR023210; IPR018170	OG0001234	(Ac)ATVVLKR;ALADGLVK;DVPSLLSTEPVASIAAEYK;DVPSLLSTEPVASIAAEYKK;EEIFVTSK;EHVEALAQK;IEPQVLQVELHPYLTQEALVK;KSPAQVLLR;LAENLDC(Ca)NSFNLTEDQIK;LLDGAGDYGNEK;LLDGAGDYGNEKEAGEGLR;LLDGAGDYGNEKEAGEGLRR;LNDPSEIDPR;LWNTFHK;M(Ox)PLVGFGLWK;MPLVGFGLWK;REEIFVTSK;SISALNINLR;SPAQVLLR;SSC(Ca)ADTVYEAIR;TGDKM(Ox)PLVGFGLWK;TGDKMPLVGFGLWK;VHLQN(De)TPMQETWEAMEALVDN(De)GK;YPPEWWGDDGK
AB1N83_000975-R1	5-hydroxyisourate hydrolase	transthyretin family		det		23.1954					129	1	1	33	0.100775	34-46	1		Intracellular	Transthyretin/hydroxyisourate hydrolase domain	IPR014306; IPR036817; IPR023416; IPR023418; IPR023419	OG0004954	YDGGPDIFDPLGR
AB1N83_001005-R1	Nucleotide-diphospho-sugar transferase	UDP-sugar pyrophosphorylase; UDPGP family		quant	24.184	23.5303	25.6254	notSig	notSig	notSig	494	41	28	142	0.548583	11-441	209		Intracellular		IPR029044; IPR039741; IPR002618	OG0000855	(Gl)QVGLDAIAR;AGNIANHFYTTQFLNSVEAFEEELAFHIAR;ASPTESVGVVAYR;DLLQQHK;DPSGELTFR;DTEDFFKEHQFFGLSPK;EHQFFGLSPK;FWPELNESER;FWPELNESERDALK;FWPELNESERDALKK;GC(Ca)YDIGLPSHK;GEVGVLLM(Ox)AGGQGTR;GEVGVLLMAGGQGTR;GGKPSVVEYSEISK;GGKPSVVEYSEISKEQAER;KDTEDFFKEHQFFGLSPK;LEMFVFDVFPYTK;LQTVAEKER;NAPGTGSDDPETSR;NAPGTGSDDPETSRR;NDDFSPLK;NFAVLEIAR;QVGLDAIAR;RDPSGELTFR;SHVAEAPDGN(De)GGLYAATR;SHVAEAPDGNGGLYAATR;SLFQYQAE…
AB1N83_001007-R1	glycosyl hydrolase 5 (cellulase A) family protein	glycosyl hydrolase 5 (cellulase A) family	GH5_9	quant	24.3834	22.7665	24.9924	notSig	notSig	notSig	417	38	18	53	0.558753	73-410	143		Extracellular	Glycoside hydrolase, family 5	IPR017853; IPR050386; IPR001547	OG0002714	(Gl)QYWEAQVITFEK;(Gl)QYWFDSYGNIR;AEIADEW(Ox)TYQAGLANGWIPQNPTSR;AEIADEWTYQAGLAN(De)GWIPQN(De)PTSR;AEIADEWTYQAGLANGW(Ox)IPQNPTSR;AEIADEWTYQAGLANGWIPQNPTSR;ASSFSANYK;AVTWAQN(De)HNLK;AVTWAQNHNLK;FDGSFPGSTR;GAGWIQWTWK;HWDTWITESDFAAIAAAGLNHVR;IASM(Ox)FASQTSTVPIIAPLNEPAGFDGQAVLDATR;IASMFASQTSTVPIIAPLN(De)EPAGFDGQAVLDATR;KSFPGWHSSSSNIAR;LIVDLHGAPGSQN(De)GFDNSGQK;LIVDLHGAPGSQN(De)GFDNSGQKK;LIVDLHGAPGSQNGF…
AB1N83_000983-R1	Thioredoxin domain-containing protein	Thioredoxin-like superfamily		quant	24.0259			notSig	notSig	notSig	168	1	1	38	0.0535714	96-104	2	oxidoreductases	Membrane	Thioredoxin domain	IPR036249; IPR013766; IPR017937	OG0004951	TALESALAK
AB1N83_000980-R1	Inorganic pyrophosphatase	PPase family		quant	25.9477	24.4415	25.0239	notSig	notSig	notSig	323	51	26	90	0.712074	36-314	289				IPR036649; IPR008162	OG0007135	(Gl)QENTFAFSGEAK;AKGDNDPLDVC(Ca)EIGEQVGYVGQVK;ATNEW(Ox)FR;ATNEWFR;DDPSYTSVPAGQR;EAGIFNM(Ox)VVEVPR;EAGIFNMVVEVPR;EELFNPIK;HLPGLIR;IPDGKQENTFAFSGEAK;IYKIPDGK;IYKIPDGKQENTFAFSGEAK;LITGESAAK;LN(De)DIEDVER;LNDIEDVER;LPPAPIDPSISK;LVAAPN(De)TLEHR;LVAAPNTLEHR;M(Ox)EISKEELFNPIK;M(Ox)EISKEELFNPIKQDIK;MEISKEELFNPIK;MEISKEELFNPIKQDIK;NITISN(De)SPGFVR;NITISNSPGFVR;QENTFAFSGEAK;RDDPSYTSVPAGQR;RLITGESAAK;TAAYDL…
AB1N83_000981-R1	Nucleoporin Pom152	Nucleoporin Pom152		det			22.8384				1285	6	1	265	0.0178988	495-507	2				IPR037701	OG0003481	YQPSTDADDVDAK
AB1N83_000987-R1	Mannosyltransferase	glycosyltransferase 22 family	GT22	quant	22.072		22.1918	notSig	notSig	notSig	684	11	5	126	0.0555556	54-681	7		Membrane		IPR005599	OG0003478	IDLSPIK;ILLLVR;TTWSLGR;YAIDTDTYDR;YKEELVLR
AB1N83_000984-R1	Histone H4	histone H4 family		det							103	12		38	0.533981		14		Intracellular	CENP-T/Histone H4, histone fold	IPR001951; IPR009072; IPR035425; IPR019809	OG0000547
AB1N83_000964-R1	SGNH hydrolase superfamily protein	Rhamnogalacturonan acetylesterase RhgT-like; GDSL lipase/esterase	CE12	quant		25.9489	20.9312	Down	notSig	Up	254	11	8	26	0.476378	33-254	80	esterases	Extracellular		IPR036514; IPR037459; IPR001087	OG0000957	FQTLINTAK;FVAYAATTAGR;GAIPIISSQTPDNLWTGTK;GGGGSGTEGWGQFLAQYLTIPVVNM(Ox)AIAGR;GLLC(Ca)GSSSLK;SGDFAIIEFGHNDGTANPDN(De)GR;SGDFAIIEFGHNDGTANPDNGR;SYTEEGRFQTLINTAK;VNSAGQSVPN(De)GC(Ca)V
AB1N83_000961-R1	FAD/NAD(P)-binding domain superfamily protein	FAD/NAD(P)-binding domain superfamily		det	22.9607						376	2	1	102	0.0212766	238-245	1	oxidoreductases	Membrane	FAD/NAD(P)-binding domain	IPR036188; IPR023753	OG0000688	ADLVFQTR
AB1N83_000962-R1	FAD/NAD(P)-binding domain-containing protein	FAD/NAD(P)-binding domain superfamily		quant	23.7039			notSig	notSig	notSig	375	3	2	98	0.0533333	49-267	4	oxidoreductases	Membrane	FAD/NAD(P)-binding domain	IPR023753; IPR036188	OG0000688	IVLPAALR;TLAPDALTDGGR
AB1N83_001489-R1	phenylalanyl-tRNA synthetase beta subunit family protein	phenylalanyl-tRNA synthetase beta subunit family		quant		23.3358		notSig	notSig	notSig	630	3	2	158	0.0365079	153-295	3		Intracellular	Phenylalanyl tRNA synthetase beta chain, core domain; B3/B4 tRNA-binding domain; Phenylalanine--tRNA ligase beta subunit, B1 domain; tRNA synthetase, B5-domain	IPR045060; IPR004531; IPR020825; IPR045864; IPR041616; IPR005146; IPR040659; IPR005147; IPR009061	OG0004692	(Gl)QLVAIGTHDLDTLK;VVFPDGQTR
AB1N83_001516-R1	Glycoside hydrolase family 79 protein	Glycosyl Hydrolase 79 Enzymes	GH79	quant	21.869	24.3439	27.0594	notSig	Down	notSig	565	23	8	32	0.162832	164-475	121		Extracellular;GPI	Beta-glucuronidase, C-terminal	IPR052974; IPR017853; IPR031728	OG0001405	ATVSAYAIHDAGDSSLR;ATVSAYAIHDAGDSSLRR;KNLGNNLDAFLLGNEPDLYTAHK;NLGNN(De)LDAFLLGNEPDLYTAHK;NLGNNLDAFLLGNEPDLYTAHK;YLSATSAEEK;YLSATSAEEKQR;YLTLQHYPQN(De)NC(Ca)VTGK;YLTLQHYPQNNC(Ca)VTGK;YSYELPWYM(Ox)IHSNTVK;YSYELPWYMIHSNTVK
AB1N83_001494-R1	Phenylalanyl-tRNA synthetase alpha subunit	Class II Aminoacyl-tRNA synthetase/Biotinyl protein ligase (BPL) and lipoyl protein ligase (LPL)		det	24.5363	23.7482					533	6	4	139	0.103189	306-532	4		Intracellular	Phenylalanyl-tRNA synthetase; PheRS, DNA binding domain 3; Aminoacyl-tRNA synthetase, class II	IPR045864; IPR002319; IPR040725; IPR006195	OG0004696	NETM(Ox)DATHLAEFHQVEGVVADR;VHEHGGFGSTGYR;VSIEGIENSPAVR;YGINNIR
AB1N83_001530-R1	Beta-glucuronidase C-terminal domain-containing protein	Glycosyl Hydrolase 79 Enzymes	GH79	quant	24.5629	26.6469	23.2751	notSig	notSig	Up	482	26	13	47	0.408714	125-473	207		Extracellular	Beta-glucuronidase, C-terminal	IPR052974; IPR017853; IPR031728	OG0001498	ETISISNSGLSVTVR;FRSEANAAHNAGK;FTVGAPFYGVAFVSEFLGTDGTK;GDVTVGLNR;GDVTVGLNRR;LAM(Ox)LDDGSGAVAVYAIFDSVGRPVR;LAMLDDGSGAVAVYAIFDSVGRPVR;LLVYN(De)SNFFDGSGTR;LLVYNSNFFDGSGTR;LN(De)NQANTLAAALQAK;LNNQANTLAAALQAK;LTAPSAM(Ox)SR;LTAPSAMSR;RLN(De)NQANTLAAALQAK;RLNNQANTLAAALQAK;SSTVVSFTGGNLPTSGSR;TFSGHSYPQSAC(Ca)GGASTN(De)LQSLLSHSSIVSYTSR;TFSGHSYPQSAC(Ca)GGASTNLQSLLSHSSIVSYTSR;VDQGEAVTIGGGGTFDSTC(Ca)R
AB1N83_001532-R1	NAD(P)-dependent epimerase/dehydratase family protein	NAD(P)-dependent epimerase/dehydratase family		det			23.9659				410	6	5	97	0.134146	42-282	6		Intracellular	NAD(P)-binding domain	IPR044516; IPR036291; IPR016040	OG0004710	IFNTYGPR;ILVTGGAGFVGSHLVDR;ISYTTLSR;SHYVLTASDGK;VVSNFIVQALK
AB1N83_001500-R1	26S proteasome non-ATPase regulatory subunit 14	JAMM/MPN+ metalloenzymes, peptidase M67A		quant		23.6474	22.1383	notSig	notSig	notSig	309	4	1	62	0.10356	141-153	6	peptidases	Intracellular	JAB1/MPN/MOV34 metalloenzyme domain; MPN domain	IPR050242; IPR000555; IPR037518	OG0004700	SVAVVIDPIQSVK
AB1N83_001529-R1	AB hydrolase superfamily protein	Carboxylesterase BioH		quant	25.3045	24.4737	26.5905	notSig	notSig	notSig	368	22	9	42	0.404891	63-364	163	esterases	Extracellular	Alpha/beta hydrolase fold-1	IPR029058; IPR050228; IPR000073	OG0004709	AIVAVEPIGPPFQNAIFTTNPAR;GFEVYIVDQTER;GM(Ox)TGTNFLNTPDGR;GMTGTNFLNTPDGR;LGWADHFM(Ox)SR;LGWADHFMSR;LLDEIGPVILLTHSQAGQYGWILGDAR;LLDEIGPVILLTHSQAGQYGWILGDARPSQVK;NNLQIADEVILNWIQR;SSWINNIDGVQDAPDTFTIESR;VTQPLPILFIHGR
AB1N83_001390-R1	multicopper oxidase family protein	multicopper oxidase family	AA1_2	quant	25.308			Up	Up	notSig	707	10	6	64	0.0933522	208-612	28	oxidoreductases	Extracellular	Iron transport multicopper oxidase Fet3-like, the second Cupredoxin domain; Multicopper oxidase, second cupredoxin domain; Multicopper oxidase, C-terminal; Multicopper oxidase-like, N-terminal	IPR045087; IPR044130; IPR008972; IPR001117; IPR011706; IPR011707; IPR033138; IPR002355	OG0001201	DTVQIPSM(Ox)HSVTLR;GQYVDGLR;NTVPQLM(Ox)YDNC(Ca)K;NTVPQLMYDNC(Ca)K;SEDYTSDDPELNPPIK;SEDYTSDDPELNPPIKEGQANPM(Ox)R;SEDYTSDDPELNPPIKEGQANPMR;YSVLVTAR
AB1N83_001393-R1	SHMT family protein	SHMT family		quant	23.5348	24.3216	24.202	notSig	notSig	notSig	505	29	24	140	0.532673	37-505	105			Serine hydroxymethyltransferase-like domain	IPR001085; IPR049943; IPR015422; IPR015421; IPR039429; IPR015424; IPR019798	OG0006015	(Gl)QVADFLHR;AAM(Ox)DAN(De)GSILTNK;AGLIFFR;ALEAFHLDPAK;AVQLSLLLQK;DLPNSPDLEK;DLPNSPDLEKR;DTHLIDYVALAEQAR;KDLPNSPDLEKR;KPEGLHEVL;LGTSALTSR;LIIC(Ca)GASAYPR;LM(Ox)GLGLPDGGHLTHGYYTAK;LQTGGTDNHLVLWDLRPLGLTGSK;M(Ox)LYTPLPEADPVVQNIIDK;M(Ox)LYTPLPEADPVVQNIIDKEVWR;M(Ox)TASSIYFQSLPYAITK;NAVSGDASAQVPGGIR;NM(Ox)LEADVK;QVADPAFK;VATSQEEGKQGFAQVK;VC(Ca)DLMGITINK;WPLPGVDVTTLK;YSEGLPNAR
AB1N83_001394-R1	glycosyl hydrolase 18 family protein	glycosyl hydrolase 18 family	GH18	quant		25.6206		notSig	notSig	notSig	470	3	2	32	0.0382979	135-441	7		Extracellular	Chitinase II; Glycoside hydrolase family 18, catalytic domain	IPR017853; IPR011583; IPR050314; IPR001223; IPR029070; IPR001579	OG0000091	FINDQGLK;TLPEM(Ox)VSAAR;TLPEMVSAAR
AB1N83_001377-R1	Carbohydrate-binding module family 19 domain-containing protein			quant	26.2379	24.8681	24.1142	notSig	notSig	notSig	261	8	4	17	0.195402	34-84	38		Extracellular			OG0004579	N(De)GQEAQGLNFAFR;NGQEAQGLNFAFR;TLSANDDC(Ca)SSGDTGC(Ca)ILGASAQC(Ca)VDGK;TLSANDDC(Ca)SSGDTGC(Ca)ILGASAQC(Ca)VDGKWDVTNC(Ca)PGQTR;WDVTNC(Ca)PGQTR
AB1N83_001375-R1	Carboxypeptidase	peptidase S10 family		quant	23.7666		24.323	notSig	notSig	notSig	542	13	10	100	0.256458	126-535	19	peptidases	Extracellular		IPR029058; IPR001563; IPR018202	OG0000473	AFHLTGESYAGR;ELIGADPAVANFELINTK;ESLC(Ca)YPFTR;ESLEMLLR;FHPESWNTK;IGRPVLDISTC(Ca)VAAK;SAVNTC(Ca)M(Ox)SGLGQAYVLDGWNPYDITQK;VLDAEGPK;WC(Ca)DDTVK;YLPVYASEIYDQNAR
AB1N83_001358-R1		Six-bladed beta-propeller, TolB-like	AA12	quant	27.166	23.0098	25.2804	Up	Up	Down	405	34	11	35	0.350617	49-375	747	oxidoreductases	Extracellular		IPR054539; IPR011042; IPR018120	OG0003166	FVN(De)DNPADELEFVAGTAGSLGK;FVNDN(De)PADELEFVAGTAGSLGK;FVNDNPADELEFVAGTAGSLGK;FYEPGSVSSVTSFPTTYAN(De)DAFVSFR;FYEPGSVSSVTSFPTTYANDAFVSFR;GFGVTAFTK;GIAFDDKDNLLVVER;LYVSSDSSR;N(De)PAGFAIPAVQLSAASARPGLYIVEN(De)GASIDDVPGFTPK;NPAGFAIPAVQLSAASAR;NPAGFAIPAVQLSAASARPGLYIVEN(De)GASIDDVPGFTPK;NPAGFAIPAVQLSAASARPGLYIVENGASIDDVPGFTPK;PGLYIVEN(De)GASIDDVPGFTPK;PGLYIVENGASIDDVPGFTPK;PVGLSFSK;PVGLSFSKDGR;TTQGGTSG…
AB1N83_001355-R1	Laccase	multicopper oxidase family	AA1_1	quant	22.288			notSig	notSig	notSig	514	5	2	34	0.0836576	287-448	19	oxidoreductases	Extracellular	Multicopper oxidase, second cupredoxin domain; Multicopper oxidase, C-terminal; Multicopper oxidase-like, N-terminal	IPR045087; IPR008972; IPR001117; IPR011706; IPR011707; IPR033138; IPR002355	OG0000061	ASPN(De)LGPQGFAGGLN(De)SAILR;ASPN(De)LGPQGFAGGLNSAILR;SAGSSTYNFANPVR
AB1N83_001356-R1	ATP-dependent AMP-binding enzyme family protein	ATP-dependent AMP-binding enzyme family		det	23.4741		23.0228				1439	8	3	315	0.0319666	670-939	6	oxidoreductases	Intracellular	Amino acid adenylation domain; Thioester reductase-like domain; Fatty acyl-coenzyme A reductase-like, NAD-binding domain; AMP-dependent synthetase/ligase domain; Phosphopantetheine binding ACP domain; Condensation domain; Polyketide synthase, phosphopantetheine-binding domain	IPR014397; IPR010071; IPR010080; IPR042099; IPR013120; IPR000873; IPR036291; IPR045851; IPR036736; IPR009081; IPR001242; IPR020806; IPR006162; IPR020845	OG0004577	LVFEIR;SGGLAEGYLDADSTAVK;YLPDGTVEC(Ca)TGR
AB1N83_001357-R1	zinc-containing alcohol dehydrogenase family protein	zinc-containing alcohol dehydrogenase family		det							340	2		69	0.0470588		2	oxidoreductases	Intracellular	Alcohol dehydrogenase-like, N-terminal; Alcohol dehydrogenase-like, C-terminal	IPR050129; IPR011032; IPR036291; IPR013154; IPR013149; IPR002328	OG0001116
AB1N83_001353-R1	SURF4 family protein	SURF4 family		det	24.9777						311	1	1	58	0.0514469	85-100	1		Membrane		IPR002995; IPR045214	OG0004572	IM(Ox)TQWGDQIWYLQQHR
AB1N83_001381-R1	Oxidized purine nucleoside triphosphate hydrolase	Oxidized purine nucleoside triphosphate		quant		25.1968	24.5914	Down	notSig	notSig	174	4	3	40	0.195402	20-64	12		Intracellular	NUDIX hydrolase domain	IPR015797; IPR003563; IPR000086; IPR020084	OG0006919	GIGLNYYN(De)GFGGK;VEVGESSVQAAR;YYTNAYIVR
AB1N83_001364-R1	3-hydroxy-3-methylglutaryl coenzyme A reductase	HMG-CoA reductase family		det	22.2661						1352	4	1	259	0.00813609	176-186	1	oxidoreductases	Membrane	HMGCR/SNAP/NPC1-like, sterol-sensing domain; Sterol-sensing domain	IPR004554; IPR002202; IPR023074; IPR009023; IPR009029; IPR023282; IPR053958; IPR000731; IPR023076	OG0001940	ESTEVEC(Ca)FSTR
AB1N83_001363-R1	DAMOX/DASOX family protein	DAMOX/DASOX family		quant	25.9481	22.2494	26.3783	Up	notSig	Down	372	53	27	95	0.870968	8-365	411	oxidoreductases	Intracellular	FAD dependent oxidoreductase	IPR023209; IPR006076; IPR006181	OG0002113	(Gl)QVVVIGAGVIGLTTALK;ARPETTIDILTR;ASIQHLVQILEGGAR;DDVWTYVIPR;DSLVPDAVGGIAFDTLTIDTPR;DTFDVM(Ox)WEM(Ox)SAPTSPTEGLFLR;DTFDVMWEM(Ox)SAPTSPTEGLFLR;GGYQVTIIAEAFPSDPK;GQTILIR;IDRDTFDVMWEM(Ox)SAPTSPTEGLFLR;IEVDAIVVC(Ca)AGLGAR;IPQEEHYYDERPEPSPLDHM(Ox)PN(De)FR;IPQEEHYYDERPEPSPLDHM(Ox)PNFR;IPQEEHYYDERPEPSPLDHMPNFR;KPTIDDVVPIIIEEGC(Ca)GFRPGR;LEVEW(Ox)FEGRK;LEVEWFEGR;LEVEWFEGRK;QVVVIGAGVIGLTTALK;RSGDVIIGGTK;…
AB1N83_001729-R1	Mid2 domain-containing protein			quant			25.8902	notSig	notSig	notSig	335	3	1	18	0.041791	35-48	3		Extracellular			OG0002563	(Gl)QTTGPPTTVM(Ox)TVNK;(Gl)QTTGPPTTVMTVNK
AB1N83_001728-R1	Metallo-beta-lactamase domain-containing protein	Metallo-beta-lactamase domain-containing protein		quant	22.9799			notSig	notSig	notSig	363	5	2	82	0.0826446	82-344	2	peptidases	Intracellular	Methanocaldococcus jannaschii dihydropteroate synthase-like, MBL-fold metallo hydrolase domain; Metallo-beta-lactamase	IPR041712; IPR052926; IPR036866; IPR001279	OG0002563	EFGQAC(Ca)VPAGVGVK;HYTLFDTGPDTSSLVR
AB1N83_001761-R1	Amidohydrolase-related domain-containing protein	Dihydroorotase/Allantoinase Hydrolase		quant	25.4021	25.6568	22.3756	notSig	notSig	notSig	950	38	27	186	0.330526	78-849	69	amidases	Membrane	Amidohydrolase-related	IPR050138; IPR032466; IPR011059; IPR006680	OG0000581	AGVTSAVTAPLGSGFFSGLGTAFSLSAK;ASEFAPR;AVDGLQFGTR;AYGTPPAIALFATNSR;DALLAYR;EIGSDIK;ELAQAAVGVIVR;ELAQAAVGVIVRPSR;ELAQAAVGVIVRPSRPFPYVWEDSR;EQSDRFVPGTKPYLLTNAR;EVEREIGSDIK;EVTGFHIAVR;FVPGTKPYLLTNAR;GPSISTQIALLR;GVGHFGR;ILGGDTAVVR;ILTSHGLK;KAYGTPPAIALFATNSR;LEQGSIVK;LLLAPVDGALGHHFR;LM(Ox)PGPPLTK;LSNEFSFPIAAFHHASEAYLVPDTLK;M(Ox)DTIWAFR;MDTIWAFR;PSRPFPYVWEDSR;VNIHC(Ca)YETVDLDALVR;VYEVTR;WLTPGIVDMHSHIGDA…
AB1N83_001747-R1	DNA replication licensing factor MCM2	MCM family		quant			22.718	notSig	notSig	notSig	911	5	3	251	0.0285401	298-778	6		Intracellular	MCM domain; MCM OB domain; MCM, AAA-lid domain; MCM, N-terminal domain	IPR031327; IPR027417; IPR001208; IPR012340; IPR033762; IPR008045; IPR041562; IPR027925; IPR018525	OG0004400	HLESM(Ox)IR;ISDLPLSLSLR;LYDIDQEK
AB1N83_001748-R1	Mitochondrial intermembrane space import and assembly protein 40	Mitochondrial intermembrane space import and assembly protein 40		det	23.5074						277	2	1	41	0.0505415	182-195	1		Membrane		IPR039289	OG0001290	EAFSC(Ca)FIYSEEEPK
AB1N83_001739-R1	Secondary metabolite-associated S41A peptidase	Secondary metabolite-associated S41A peptidase		quant	24.1202			notSig	notSig	notSig	680	17	14	126	0.272059	38-667	32	peptidases	Extracellular	Tail specific protease	IPR052766; IPR029045; IPR005151	OG0000996	AC(Ca)FTSFPVEPLVK;AQQQPLLDR;DVHEDLHADLAR;DVVIISNGR;EALFHSK;ETVNNPAAIWEEVIR;IIIGPKPTTEPQAGLDSTAR;LGFGIDDPTQPEEWQDHPADFNLPLTK;LGQEC(Ca)QPFDVPPPK;LGQEC(Ca)QPFDVPPPKEALFHSK;QHVIN(De)GHEDSFSQR;QNSFFSSYSR;TNWM(Ox)SK;VLFIDGNDPFSAVNANALITGSYQAFGTR
AB1N83_001724-R1	DUF6593 domain-containing protein			quant	23.4012			notSig	notSig	notSig	305	2	2	52	0.052459	188-222	2		Intracellular			OG0000925	SPATLSIR;SWAWQFVR
AB1N83_001718-R1	Actin-related protein 2/3 complex subunit 4	ARPC4 family		quant	21.848	23.3494		notSig	notSig	notSig	184	5	3	57	0.157609	59-98	3		Intracellular		IPR034666; IPR008384	OG0005849	EVLLNPLIISR;QADEIER;VLIEPSINSIR
AB1N83_001754-R1	Iron-type alcohol dehydrogenase-like protein	Iron-type alcohol dehydrogenase-like		det	24.7219	24.7092	24.6119				389	7	6	77	0.179949	74-243	16	oxidoreductases	Intracellular	Alcohol dehydrogenase, iron-type/glycerol dehydrogenase GldA	IPR039697; IPR001670; IPR018211	OG0002443	AGIQAFK;DHPENVEYR;EHDAYGATFHEIGQHSPIAGIR;LWLSTGIR;SLDHTVETLYR;YLPLSR
AB1N83_001756-R1	Phenylalanine ammonia-lyase 2	PAL/histidase family		quant	23.8696			notSig	notSig	notSig	747	16	10	101	0.168675	51-686	22		Intracellular		IPR005922; IPR008948; IPR001106; IPR023144; IPR024083; IPR022313	OG0000655	(Gl)QDRYPLR;ATALLDQLRR;DYLSGQR;GPAPASPYLNK;IAEIFDANITPVVPLR;LSFEPFIHATC(Ca)RPHPGQIEAAR;TLLDKFVEAYHEFESYK;TLSLAGVVAAAR;VFDGPAAFGAR;WELIEK
AB1N83_001737-R1	Transcription factor	RNA-induced silencing complex, nuclease component Tudor-SN		det			24.2082				905	4	1	258	0.0165746	427-441	1		Intracellular	Staphylococcal nuclease (SNase-like), OB-fold; Tudor domain	IPR016685; IPR035437; IPR016071; IPR002999	OG0004398	YGGHNANIAEQLIEK
AB1N83_001721-R1	TCP-1 chaperonin family protein	TCP-1 chaperonin family		det		22.5821	23.4401				552	5	5	131	0.112319	63-409	6		Intracellular		IPR012722; IPR017998; IPR027413; IPR027410; IPR027409; IPR002423; IPR002194	OG0005852	FTFIEEVK;GIDPLSLDM(Ox)LAK;GLVLDHGAR;GPNPHTIQQIQDALR;VLLSEM(Ox)QIQNPTAAM(Ox)IAR
AB1N83_003004-R1	Uncharacterized protein			quant	23.95		24.6063	notSig	notSig	notSig	529	12	9	91	0.21172	174-518	31	uncharacterized	Membrane			OG0001736	DFRYEYDHK;ENAHVC(Ca)FQQAGADR;IFGWVGWGAR;LATYLPGIEQIFWR;LLLSSPLKR;SLMAQNM(Ox)VVK;SVLSNPQPNFTAYVK;TTGQSNIVASSSMSPVSIR;YNLPATGSISMR
AB1N83_003005-R1	Sulfate adenylyltransferase	APS kinase family;sulfate adenylyltransferase family		quant		23.8421	24.4613	notSig	notSig	notSig	575	20	18	143	0.394783	63-555	45		Intracellular	Sulphate adenylyltransferase catalytic domain; ATP-sulfurylase PUA-like domain	IPR002650; IPR050512; IPR014729; IPR024951; IPR002891; IPR027417; IPR015947; IPR025980; IPR027535	OG0000539	(Gl)QANVLIHPVVGLTKPGDVDHYTR;AGAAVIAAPVAPLEHSR;ALQVTLNEQGGR;DFYGPYDAQDLVTR;DYDSVVDTLR;EAIQIFGADDPAHPAVSYLR;EAVWHAIIR;GFVGVDEEYETPSRPDLVVDVTK;GVQTLDISGTELR;IAFVAGELTR;KNYGATHFIVGR;KVVAFQTR;LQAIQAPTHFDYVALR;LSINPGAR;NYGATHFIVGR;SVSLLQGDTVSHDLSPELGLTAEDR;VVAFQTR;YTPSELR
AB1N83_003000-R1	K Homology domain-containing protein	K Homology domain, type 1 superfamily		quant	21.8579	21.8579	21.8579	notSig	notSig	notSig	1249	7	4	334	0.0376301	153-1212	6		Intracellular	K Homology domain; K Homology domain, type 1	IPR036612; IPR004087; IPR004088	OG0005827	GGQHLNELQER;GSDADSNTTITLR;SLIALLSPITTR;VDTGADITVSR
AB1N83_003009-R1	2-methylcitrate dehydratase, mitochondrial	PrpD family		quant	23.9302	24.1438	25.8831	notSig	notSig	notSig	481	61	36	124	0.783784	2-481	341		Intracellular	MmgE/PrpD, N-terminal; MmgE/PrpD, C-terminal	IPR042183; IPR042188; IPR012705; IPR005656; IPR036148; IPR045336; IPR045337	OG0005828	(Ac)SAHGGESTLRPEPDQVLQDIADYVHNYK;(Gl)QGQPLTVR;AEGTPLLM(Ox)NK;AEGTPLLMNK;AHEIQGGLALLN(De)SFNR;AHEIQGGLALLNSFNR;AVNLALLVK;DILEGM(Ox)IK;DILEGMIK;DQTIDAISQAWVDGQSLR;FSVEYHDPER;FSVEYHDPERR;FTDLFVK;FTDLFVKA;GAFNIGTIIR;GKPFEFQR;GKPFEFQRPYGSYIM(Ox)ENVLFK;GKPFEFQRPYGSYIMENVLFK;GLPSVLTAK;HISHHFDEAHQK;IESDLAFETAR;IHC(Ca)VEDKR;ILDTVSDASSFSQLPVDK;ILDTVSDASSFSQLPVDKFTDLFVKA;ISYPAEFHAQTAVEAAYIIHDK;KSWAAGDAC(Ca)…
AB1N83_002998-R1	Serine/threonine-protein phosphatase	PPP phosphatase family		det			23.9054				547	1	1	146	0.0219378	450-461	1	esterases	Intracellular	PP5, C-terminal metallophosphatase domain; Serine/threonine-specific protein phosphatase/bis(5-nucleosyl)-tetraphosphatase; Calcineurin-like phosphoesterase domain, ApaH type; PPP domain	IPR041753; IPR051134; IPR029052; IPR006186; IPR011990; IPR004843; IPR013235; IPR019734	OG0001288	GVGIAFGPDVTK
AB1N83_002985-R1	FMN-binding split barrel	FMN-binding split barrel		quant	27.0095	25.2689	26.4879	notSig	notSig	notSig	208	3	2	21	0.120192	132-178	18	oxidoreductases	Extracellular		IPR012349	OG0002073	FDPESVYFVGGFGDK;NAIQSC(Ca)YLAR
AB1N83_000921-R1	Fatty acid desaturase	Fatty acid desaturase		det	22.7338		23.0565				438	2	2	62	0.0502283	316-370	2		Membrane	Fatty acid desaturase domain	IPR012171; IPR005804	OG0000410	GALATLDR;IPHYNAWEASDALR
AB1N83_000924-R1	aegerolysin family protein	aegerolysin family		det			25.8916				139	1	1	21	0.136691	70-88	1		Intracellular		IPR009413	OG0008618	GTTGSFDLVDPADGDGLIR
AB1N83_000926-R1	Ostreolysin A6	aegerolysin family		quant	23.1281	25.1953	24.2334	notSig	notSig	notSig	138	14	8	36	0.804348	2-136	68		Intracellular		IPR009413	OG0006505	AYAQWVIIIIHNVGSK;LHADGDKDTEVSASK;LQINAC(Ca)GR;SDAAEGTTGTFDLVDPN(De)DGDKQVR;SDAAEGTTGTFDLVDPNDGDK;SDAAEGTTGTFDLVDPNDGDKQVR;TN(De)TWTVSGSNTK;TNTWTVSGSNTK;WMIEYSGQNLDSGALGTITVDALKK;YEGAVIKPDEK
AB1N83_000928-R1	Endonuclease/exonuclease/phosphatase domain-containing protein	Endonuclease/exonuclease/phosphatase superfamily		quant		23.5717	24.1963	notSig	notSig	notSig	622	7	5	62	0.120579	211-503	13		Extracellular	Endonuclease/exonuclease/phosphatase	IPR036691; IPR005135	OG0000410	(Gl)QAYIFKPEK;GDWAVTGLNSR;IDPTNAAWIDSR;QAYIFKPEK;SGSASTQGDARPPVN(De)LGVDQR;SGSASTQGDARPPVNLGVDQR;YNFIEIAPVDNEDGGEPGGNIR
AB1N83_000929-R1	Endonuclease/exonuclease/phosphatase domain-containing protein	Endonuclease/exonuclease/phosphatase superfamily		quant	24.3884		23.9146	notSig	notSig	notSig	621	14	10	100	0.222222	51-547	24		Extracellular	Endonuclease/exonuclease/phosphatase	IPR036691; IPR005135	OG0000410	GPTSFWIAGEAVK;IEPSSPAWDSSR;KPLVAVWDTPLGGR;LDSTNPALQPTK;PSLTFNPGR;SGSVSTQGDARPFVNLGVDQR;SVFSPLEK;TAYLYRPEK;TSQVALVSSFVK;VTGLNER
AB1N83_000942-R1	PP2C family protein	PP2C family		det			21.4769				532	2	1	94	0.0169173	179-187	2		Intracellular	PPM-type phosphatase-like domain	IPR036457; IPR001932; IPR015655; IPR000222	OG0001265	VN(De)GNLALSR
AB1N83_000943-R1	NudC domain-containing protein 1	NudC domain-containing protein 1		det		23.8503	24.1139				633	1	1	89	0.0300158	149-167	2		Intracellular	CS domain	IPR037895; IPR008978; IPR007052	OG0002959	GVYVLPTPSDESSAPIPFK
AB1N83_000919-R1	TPP enzyme family protein	TPP enzyme family		quant	25.2024	24.5708	24.9611	notSig	notSig	notSig	598	46	29	122	0.551839	2-590	175		Intracellular	Pyruvate decarboxylase/indolepyruvate decarboxylase-like, pyrimidine-binding domain; Pyruvate decarboxylase/indolepyruvate decarboxylase-like, PP-binding domain; Thiamine pyrophosphate enzyme, N-terminal TPP-binding domain; Thiamine pyrophosphate enzyme, central domain; Thiamine pyrophosphate enzyme, TPP-binding	IPR012110; IPR047213; IPR047214; IPR029061; IPR029035; IPR012001; IPR012000; IPR011766	OG0005443	(Ac)ASQTVTALQDEVNR;(Gl)QYNDINNWK;AAEQFTISQAILK;AAEQFTISQAILKDPNTAAAEIDR;ALQVQAELSGK;DPNTAAAEIDR;EELTALLGDAEFAK;FLHGWER;FVADVPKEDN(De)DVISQAW(Ox)FWPTM(Ox)NTFFR;FVLDEIIK;GVKPIVFVLNNEGYTIER;HDVRDELDEMIR;IQLQSFTEEDSSQK;ISSAQLR;KTGFPVYSAPM(Ox)GK;LHAYQESAR;LIISIGSLK;M(Ox)QLVEVM(Ox)M(Ox)PK;M(Ox)QLVEVMM(Ox)PK;MQLVEVM(Ox)M(Ox)PK;MQLVEVM(Ox)MPK;QYDVPK;QYN(De)DINNWK;QYNDIN(De)NWK;QYNDINNWK;SKPM(Ox)LHHTLGDGR…
AB1N83_000912-R1	DUF202 domain-containing protein	Inner Membrane YidH-like		det							257	1		48	0.0272374		2		Membrane	Domain of unknown function DUF202	IPR052053; IPR003807	OG0001850
AB1N83_000930-R1		Appressorial penetration-associated		quant		24.9155	25.7855	notSig	notSig	notSig	369	6	5	32	0.287263	72-330	20		Extracellular		IPR053216	OG0005442	AGTFAPGQIGDPTAR;AITLELAK;GFVVEGSDDFLNAGAALNR;IADATC(Ca)LQQATADQAFTNAK;QIASVGGDPLDALK
AB1N83_000937-R1	V-type proton ATPase subunit B	ATPase alpha/beta chains family		det			22.5416				515	5	1	122	0.0194175	68-77	1		Intracellular	ATPase, F1/V1/A1 complex, alpha/beta subunit, nucleotide-binding domain; ATPase, F1/V1/A1 complex, alpha/beta subunit, N-terminal domain	IPR022879; IPR005723; IPR027417; IPR000194; IPR004100; IPR020003	OG0005439	GGQVLEVQGK
AB1N83_000905-R1	peptidase M3 family protein	peptidase M3 family		quant	26.6073	22.1295	25.3867	Up	notSig	Down	745	109	64	205	0.665772	145-745	618	peptidases	Extracellular	Peptidase M3A/M3B catalytic domain; Oligopeptidase A, N-terminal domain	IPR024077; IPR024079; IPR045090; IPR001567; IPR024080; IPR045666	OG0004078	ADPLDPSR;AFLGRPPN(De)SDAFLK;AFLGRPPNSDAFLK;AFLGRPPNSDAFLKELFGAVPSSNL;AGLALPEK;AGLALPEKER;ALEAHESR;ASGQWDKLSAEDQR;DAKDESGFVGYC(Ca)YLDLFPR;DASN(De)EAEVLVR;DASNEAEVLVR;DESGFVGYC(Ca)YLDLFPR;DFVEAPSQM(Ox)LENWC(Ca)WEPK;DFVEAPSQMLENWC(Ca)WEPK;DYGVESSM(Ox)R;DYGVESSM(Ox)RLDVFQAK;DYGVESSMR;EELDSLK;EILLELK;ELFGAVPSSNL;ELRDASNEAEVLVR;ELSQAC(Ca)LEFSK;EREILLELK;EYFPVSVVVPTILDIYQNLLGVR;FAENPETR;FAENPETRK;FHGTSV…
AB1N83_002133-R1	Saccharopine dehydrogenase [NAD(+), L-lysine-forming]	AlaDH/PNT family		quant	24.677	24.462	24.4973	notSig	notSig	notSig	370	6	5	80	0.167568	2-264	20	oxidoreductases	Intracellular	Alanine dehydrogenase/pyridine nucleotide transhydrogenase, N-terminal; Alanine dehydrogenase/pyridine nucleotide transhydrogenase, NAD(H)-binding domain	IPR027281; IPR051168; IPR007886; IPR007698; IPR036291	OG0005068	(Ac)SKPTLWLR;ALVIGALGR;DQIIAAGPSR;GGGTLYDLEFLNDASGR;LGLLEPYSNEDAM(Ox)VSGVK
AB1N83_002152-R1	Polyubiquitin 4	Ubiquitin and ubiquitin-like		det							381	21		127	0.829396		37		Intracellular	Ubiquitin domain; Ubiquitin-like domain	IPR050158; IPR019956; IPR000626; IPR029071; IPR019954	OG0000205
AB1N83_002150-R1	Golgi apparatus membrane protein TVP23	TVP23 family		det			20.2963				238	1	1	28	0.0504202	139-150	1		Membrane		IPR008564	OG0003575	DPSRPANPVDSK
AB1N83_002160-R1	Gfo/Idh/MocA-like oxidoreductase N-terminal domain-containing protein	NAD(P)-binding domain superfamily		quant	23.4733	23.6924	22.8679	notSig	notSig	notSig	419	14	10	101	0.319809	33-398	30	oxidoreductases	Intracellular	Gfo/Idh/MocA-like oxidoreductase, N-terminal	IPR036291; IPR000683	OG0002732	DMDLSFDAFPEEGKVDPDAYK;EHLAQNIGNVYK;FDPVYSDAK;GTGVYTASWTAPLK;GYDVTVDDTGK;IGVVGLTLFDLR;RFDPVYSDAK;SQLETFR;SVNSGASKPAEYDTHGLPTIAN(De)TVLTTAILNAGR;YSPSESGHFDGQR
AB1N83_002164-R1	Small nuclear ribonucleoprotein Sm D2	snRNP core protein family		quant	23.7437	21.1585	23.5867	Up	notSig	notSig	111	7	5	34	0.414414	10-108	16		Intracellular	Sm domain, eukaryotic/archaea-type; Sm domain	IPR027248; IPR010920; IPR001163; IPR047575	OG0007779	EMWTELPK;GDSVILILR;HSNM(Ox)VLENVK;HSNMVLENVK;NHTQVLISLR;SELDEAQLR
AB1N83_002148-R1	NADH-cytochrome b5 reductase	flavoprotein pyridine nucleotide cytochrome reductase family		det			24.088				348	1	1	77	0.0316092	116-126	1	oxidoreductases	Membrane	Flavoprotein pyridine nucleotide cytochrome reductase-like, FAD-binding domain; Oxidoreductase FAD/NAD(P)-binding; Flavoprotein pyridine nucleotide cytochrome reductase; FAD-binding domain, ferredoxin reductase-type	IPR001834; IPR039261; IPR017938; IPR008333; IPR001433; IPR001709; IPR017927	OG0003577	IVISPNTAIYR
AB1N83_002140-R1	Amino Acid-Polyamine-Organocation Superfamily YAT	Amino Acid-Polyamine-Organocation Superfamily YAT		det			22.6562				549	3	1	58	0.0236794	359-371	1		Membrane	Amino acid permease/ SLC12A domain	IPR050524; IPR004841; IPR004840	OG0000797	ALYGLATAGNAPK
AB1N83_002142-R1	WD40/YVTN repeat-like-containing domain superfamily protein	Xyloglucan-specific glycosyl hydrolase	GH74|CBM1	quant	26.0407	24.3813	17.9865	Up	Up	Up	832	115	26	72	0.497596	34-739	871		Extracellular	Cellulose-binding domain, fungal	IPR015943; IPR052025; IPR000254; IPR035971	OG0000876	(Gl)QVAFSNDAGATWAQHYGAADNVN(De)GNK;GASN(De)VFVSTDAGATWSAVAGQDTTFLPHK;GASNVFVSTDAGATWSAVAGQDTTFLPHK;GVLSPAEN(De)ALYVTYSDGAGPYDGTSGAIYK;GVLSPAENALYVTYSDGAGPYDGTSGAIYK;IAISADGTTILWR;IFVGVASK;IGGGGGFVPGIVFNPK;IGGGGGFVPGIVFNPKEK;IGIAW(Ox)VTFDSTTGSSGSPTPR;IGIAWVTFDSTTGSSGSPTPR;IN(De)DAAHGFGSAASAIISGDPR;INDAAHGFGSAASAIISGDPR;IVVHPSVTGDVWVSTDK;KIVVHPSVTGDVWVSTDK;KTDAVFYAAN(De)GN(De)TFYR;KTDAVFYAAN(De)GNT…
AB1N83_002145-R1	SCP domain-containing protein	Cysteine-rich secretory protein-related		quant	24.6791		27.0898	notSig	Down	Down	373	14	7	49	0.268097	247-346	78		Extracellular	CAP domain	IPR035940; IPR014044; IPR001283	OG0001962	AQQWANNC(Ca)VFEHSK;DYNPNNPVPSHFTQVVWK;GALGPFGENLAAGTGSAYDIQSAIK;GSSQVGC(Ca)AEALC(Ca)DGIFDAK;SQHGAAPLTWSDNLASK;SWTDEVK;SWTDEVKDYNPNNPVPSHFTQVVWK
AB1N83_002787-R1	class I fructose-bisphosphate aldolase family protein	class I fructose-bisphosphate aldolase family		det		23.8834					483	1	1	114	0.0207039	436-445	1				IPR013785; IPR000741	OG0001364	LPPLTFSFGR
AB1N83_002785-R1		Kelch-type beta propeller; SKP1/BTB/POZ domain superfamily		det			24.0039				1087	8	6	235	0.0689972	23-364	9	oxidoreductases	Intracellular		IPR015915; IPR011333; IPR006652	OG0002947	IDPGSAVSTGSWFR;IPPNPEDDVPR;LVGASTTVVGSK;SVAVSSDYC(Ca)VR;VDSPNPDDLC(Ca)VLNDVR;YAHLSSVTSNR
AB1N83_002788-R1	peptidase S9C family protein	peptidase S9C family		quant	23.1832	21.8449	25.4085	notSig	notSig	notSig	769	51	34	156	0.585176	125-769	153	peptidases	Extracellular	Peptidase S9, prolyl oligopeptidase, catalytic domain	IPR029058; IPR001375; IPR011042	OG0004107	(Gl)QNVYVVDLQNQQQR;AVAAGASWGGYAINWIQGHPEYGFNFK;DPELPEAWHTK;EGNFLYFTAGDEAR;ELTSGQQGAIHSPVFNLEGNK;FNEN(De)ELQGK;FNENELQGK;FTVTQDWDR;GTSALVYDATYER;GTSHSSPVEPFGGTDDFDISHSHLVYTTK;HWDTWVTPK;INIYAIPLEFK;IVIYDLNK;KLSLFSVR;KWPAVLLIHGGPQGAWEDQWSTR;LDEAWESR;LFKDPDHK;LPETEGIGAFHALLQR;LSLFSVR;LVIFPDENHWVLNHFNSLK;NLAELMSPSNFVHK;NLSEGEEFWFTGAEDK;NLSEGEEFWFTGAEDKK;QNVYVVDLQNQQQR;RFEAELEQSESPLQFSGEVEQVTR;RLDEAWES…
AB1N83_002805-R1	CDC37 family protein	CDC37 family		quant			24.5708	notSig	notSig	notSig	490	3	2	109	0.0510204	324-359	5		Intracellular	Cdc37, N-terminal domain; Cdc37, Hsp90 binding; Cdc37, C-terminal	IPR004918; IPR013855; IPR013874; IPR038189; IPR013873	OG0005425	LGGDGVGVFFK;VFIDDVETTYNHLR
AB1N83_002777-R1	FK506-binding protein 1	FKBP-type Peptidyl-prolyl cis-trans Isomerase		quant		24.6088	25.0217	notSig	notSig	notSig	113	4	3	28	0.345133	8-86	18		Intracellular	FKBP-type peptidyl-prolyl cis-trans isomerase domain	IPR046357; IPR050689; IPR001179	OG0001368	AILTC(Ca)SADYAYGSR;GWDEGVPQLSVGEK;ITPGDGQTFPK
AB1N83_002798-R1	Prohibitin	prohibitin family		quant			23.2377	notSig	notSig	notSig	306	4	4	79	0.169935	16-232	6		Membrane	Band 7 domain	IPR000163; IPR001107; IPR036013	OG0006288	AAFLVDQAIQEK;NSGGGGPLPGGAPK;SVVAQFNASQLITQR;VLPSIVNEVLK
AB1N83_002791-R1	CBM1 domain-containing protein	Cellulose-binding domain superfamily	GH131|CBM1	quant	25.4057	24.3134		notSig	notSig	notSig	327	38	8	14	0.360856	71-225	186		Extracellular	Glycoside hydrolase 131, catalytic N-terminal; Cellulose-binding domain, fungal	IPR041524; IPR000254; IPR035971	OG0005427	AATNAPDSSLEHQIC(Ca)FFESHFTELK;LTIDQTSNWN(De)GQTM(Ox)M(Ox)R;LTIDQTSNWN(De)GQTM(Ox)MR;LTIDQTSNWN(De)GQTMM(Ox)R;LTIDQTSNWN(De)GQTMMR;LTIDQTSNWNGQTM(Ox)M(Ox)R;LTIDQTSNWNGQTM(Ox)MR;LTIDQTSNWNGQTMM(Ox)R;LTIDQTSNWNGQTMMR;NPAATTETHGLK;RAATN(De)APDSSLEHQIC(Ca)FFESHFTELK;RAATNAPDSSLEHQIC(Ca)FFESHFTELK;SELIPQTTAN(De)LGQGNLFYHFSIK;SELIPQTTANLGQGNLFYHFSIK;SELIPQTTANLGQGNLFYHFSIKR;VVQN(De)IAASTSTNSADW(Ox)HLGVL…
AB1N83_002792-R1	Superoxide dismutase [Cu-Zn]	Cu-Zn superoxide dismutase family		quant	24.5135			notSig	notSig	notSig	198	4	2	34	0.126263	150-174	4	oxidoreductases	Membrane	Superoxide dismutase, copper/zinc binding domain	IPR036423; IPR001424; IPR024134; IPR018152	OG0006679	AVVVHAGVDDLGK;ISLN(De)GAFSILGR
AB1N83_002795-R1	GTPase-activating protein	Type 1 protein exporter		quant	22.9576		22.3771	notSig	notSig	notSig	1319	13	10	286	0.100076	126-1263	16		Membrane	ABC transporter type 1, transmembrane domain; ABC transporter-like, ATP-binding domain; AAA+ ATPase domain	IPR036640; IPR039421; IPR027417; IPR011527; IPR003439; IPR003593; IPR017871	OG0001981	AIPQAASDFR;FYDPLSGVVK;GIEGFSFTDHAQR;IVQAALDQAAK;LIDSTPEIDAESPEGK;M(Ox)ALLNR;SQIIDYK;STVISLVER;TTITIAHR;VLLLDEATSALDSNSEK
AB1N83_002793-R1	SGNH hydrolase superfamily protein	GDSL Esterase/Lipase Enzyme; GDSL lipase/esterase	CE16	quant	27.7659	24.7916	24.5706	Up	Up	notSig	318	9	5	32	0.207547	25-227	44	esterases	Extracellular		IPR036514; IPR051058; IPR001087	OG0006289	AHFEWDAIR;EQLLSNEIIAK;IEIGSLFR;SPAHVGSSTGTTLK;SVNQAYEGGLSGAHLFIN(De)VPPEGR;SVNQAYEGGLSGAHLFINVPPEGR
AB1N83_001034-R1	Succinate dehydrogenase [ubiquinone] cytochrome b small subunit	CybS family		det	24.502						163	1	1	25	0.0429448	127-133	1	oxidoreductases	Membrane		IPR007992; IPR034804	OG0001902	IATWTLR
AB1N83_001032-R1	Heme haloperoxidase family profile domain-containing protein			det			25.1647				232	2	2	36	0.103448	59-82	3	oxidoreductases	Extracellular			OG0000874	AFDDYAISSVGEK;TAEQAAPFINK
AB1N83_001074-R1	Cyclase 1 superfamily protein	Cyclase 1 superfamily		quant	24.2177		23.1597	notSig	notSig	notSig	347	18	10	79	0.469741	19-320	33	amidases	Intracellular		IPR037175; IPR007325	OG0000160	AAQEEIR;ALPYDPWTTHAITVNDLEAC(Ca)AK;DDEIHINTQSGTQWDGLK;FFTDSGK;FLWNNHFAAIASDQPALER;GVFLDLVK;LGIQNWAQHGIC(Ca)GR;LSQVC(Ca)AETR;PLPSFDELPNFK;QGDILLLR
AB1N83_001029-R1	NAD(P)-dependent Metabolic Enzyme	NAD(P)-dependent Metabolic Enzyme		quant		23.1621	23.1621	notSig	notSig	notSig	297	5	3	74	0.175084	23-233	10		Intracellular	NAD-dependent epimerase/dehydratase	IPR051783; IPR036291; IPR001509	OG0000830	AGHTVYGM(Ox)TR;AQIIGGQVIDAANDYTESVDDFLR;GGSVFSPLFK
AB1N83_001069-R1	Stress-response A/B barrel domain-containing protein	Dimeric alpha-beta barrel		quant	23.1472	23.114	23.1327	notSig	notSig	notSig	106	5	5	34	0.471698	2-84	10		Intracellular	Stress responsive alpha-beta barrel	IPR011008; IPR013097	OG0006646	(Ac)STTASADPAISR;DAFSASPEHEGGK;LYENLAR;SLVQGPNR;YVNEGPVGGK
AB1N83_001063-R1	Extracellular metalloproteinase	peptidase M36 family		quant	24.7479	28.1752	25.9296	Down	notSig	notSig	597	8	2	63	0.0569514	393-480	22	peptidases	Extracellular		IPR050371; IPR001842; IPR027268	OG0000303	DGALEN(De)DILVHENTHGITNR;DGALENDILVHENTHGITNR;THPYSTSPTVNPLR
AB1N83_001064-R1	FAH family protein	FAH family		quant	24.6049	20.3844	22.1506	notSig	notSig	notSig	304	29	13	48	0.526316	24-302	105		Extracellular	Fumarylacetoacetase-like, C-terminal	IPR036663; IPR011234	OG0003743	AKVITGDILGDFR;EYYGDAILPAGTFDAAK;FISTDNK;FISTDNKEYYGDAILPAGTFDAAK;GGLPQPQFSM(Ox)GK;GGLPQPQFSMGK;GPDGW(Ox)APWGPAIVSTNVITDPQTLNIWTR;GPDGWAPW(Ox)GPAIVSTN(De)VITDPQTLN(De)IWTR;GPDGWAPWGPAIVSTNVITDPQTLNIWTR;HLVSFFSM(Ox)GTTLLPGDVIFTGTPSGTN(De)LGK;HLVSFFSMGTTLLPGDVIFTGTPSGTN(De)LGK;HLVSFFSMGTTLLPGDVIFTGTPSGTNLGK;ITN(De)QVKPIKK;ITNQVKPIK;ITNQVKPIKK;KLLAPLPSER;LLAPLPSER;N(De)GDVVEVGLENVGTC(Ca)TNQIK;NGDVVEV…
AB1N83_001046-R1	NADP-dependent oxidoreductase domain superfamily protein	Aldo/Keto Reductase Detoxification and Biosynthesis		det							385	2		99	0.0181818		12	oxidoreductases	Intracellular	NADP-dependent oxidoreductase domain	IPR050523; IPR036812; IPR023210	OG0000236
AB1N83_001048-R1	glycosyl hydrolase 3 family protein	glycosyl hydrolase 3 family	GH3	quant	23.2533	23.5042	23.1351	notSig	notSig	notSig	858	17	12	187	0.156177	217-803	37		Intracellular	Glycoside hydrolase family 3 C-terminal domain; Glycoside hydrolase, family 3, N-terminal; Fibronectin type III-like domain; PA14 domain; PA14/GLEYA domain	IPR036962; IPR036881; IPR050288; IPR017853; IPR002772; IPR013783; IPR001764; IPR026891; IPR011658; IPR037524; IPR019800	OG0003740	AAGNVEVTYSEGAR;GPADGDEDEAVM(Ox)DSNPGIR;GPADGDEDEAVMDSNPGIR;LIYGEELHVGYK;LSM(Ox)TFPR;NDANLLPLQPQTLK;RLEDVPAHGHFNSEN(De)GK;TQYIDETR;TTLALPGR;TTLALPGRTDELIEK;VAAESIVLLK;VVDLQPGQSEK;VVRDEWK
AB1N83_004139-R1	Secondary metabolite-associated S41A peptidase	Secondary metabolite-associated S41A peptidase		quant	23.7008	23.0459	23.8418	notSig	notSig	notSig	647	24	16	96	0.367852	38-644	51	peptidases	Extracellular		IPR052766; IPR029045	OG0001360	AETVSVPFLTNFLGSPFTDK;DTYNNPQNLWTFAASK;GASFSPPPR;IAVFGGRPGQSIEFK;IGDM(Ox)AGPTGSVQTSLK;IGDMAGPTGSVQTSLK;IGYPGFVSTTR;ISGNAFSQR;PGQSIEFK;SFILPDSK;SFILPTDALAC(Ca)QK;SPPPFQESTVDIR;TAWSFFDDQRPIAYVSELPK;TGGVKDDPLAPPDLLVSANM(Ox)R;TGGVKDDPLAPPDLLVSANMR;TVSGNYLDHGVR;VNSAFSSYR;VVQIEDQDPYDYADFVAK
AB1N83_004153-R1	GMC oxidoreductase family protein	GMC oxidoreductase family	AA3_2	quant	27.0923			Up	Up	notSig	597	5	1	84	0.0737018	115-129	25	oxidoreductases	Extracellular	Glucose-methanol-choline oxidoreductase, N-terminal; Glucose-methanol-choline oxidoreductase, C-terminal	IPR036188; IPR012132; IPR000172; IPR007867	OG0000003	LLGGTSSLN(De)TM(Ox)LYTR
AB1N83_004152-R1	class-II aminoacyl-tRNA synthetase family protein	class-II aminoacyl-tRNA synthetase family		quant	24.604	24.6155	24.4598	notSig	notSig	notSig	763	10	7	211	0.117955	117-697	14			Threonine-tRNA ligase catalytic core domain; Aminoacyl-tRNA synthetase, class II (G/ P/ S/T); Threonine-tRNA ligase, class IIa, anticodon-binding domain; Threonyl/alanyl tRNA synthetase, SAD; Anticodon-binding; TGS; Aminoacyl-tRNA synthetase, class II	IPR002320; IPR033728; IPR045864; IPR018163; IPR002314; IPR036621; IPR047246; IPR012675; IPR012947; IPR012676; IPR004154; IPR004095; IPR006195	OG0005374	AILGSLER;AVSSADYPALEK;EEITVTM(Ox)PDGSER;IPDGTSTTVYR;LTNLGLHADVDN(De)GDN(De)TLPK;NEASGALTGLTR;SADEQALTRPVIIHR
AB1N83_004149-R1	Glycosyl Hydrolase Family 16	Glycosyl Hydrolase Family 16	GH16_1	quant	24.5416	25.1223	27.0926	notSig	notSig	notSig	392	23	9	47	0.313776	61-310	214		Extracellular;GPI	Glycoside hydrolase family 16	IPR050546; IPR013320; IPR000757	OG0001843	FDAPGEQVGQTLGK;FFTAQR;GC(Ca)TKFDAPGEQVGQTLGK;GDNWPFGGEIDIIEGINR;LAFVN(De)DAGNAVIR;LAFVNDAGN(De)AVIR;LAFVNDAGNAVIR;LVLNIALC(Ca)GVWAGVPNIYK;N(De)QIALHTVR;NQIALHTVR;STC(Ca)GDGIC(Ca)YN(De)DNVVGPGSPR;STC(Ca)GDGIC(Ca)YNDNVVGPGSPR;YDN(De)AYFEIPYIR;YDNAYFEIPYIR
AB1N83_004140-R1	Large ribosomal subunit protein eL20B	eukaryotic ribosomal protein eL20 family		quant	25.1944	25.5466	25.453	notSig	notSig	notSig	170	17	10	63	0.611765	1-170	164		Intracellular	Large ribosomal subunit protein eL20 domain	IPR021138; IPR023573; IPR028877	OG0003971	ASGEIIGVN(De)VIHEK;ASGEIIGVNVIHEK;FWYFLR;HLPSESEPTPK;IFAPNEVVAK;MGLQEYQVVGR;NFGIWLR;SIHILR;SLYQDM(Ox)AAR;SLYQDMAAR;STFVAHRPSTF;VVEIEKTEDIR
AB1N83_004146-R1				quant	25.5391			notSig	notSig	notSig	214	1	1	6	0.0514019	29-39	3		Extracellular	Carbohydrate-binding WSC	IPR002889	OG0000392	RPVAVC(Ca)VQFSR
AB1N83_004144-R1	GMC oxidoreductase family protein	GMC oxidoreductase family	AA3_2	quant		24.7876	20.1839	notSig	notSig	Up	577	13	6	47	0.140381	243-522	64	oxidoreductases	Extracellular	Glucose-methanol-choline oxidoreductase, N-terminal; Glucose-methanol-choline oxidoreductase, C-terminal	IPR036188; IPR012132; IPR000172; IPR007867	OG0000003	ANVASGQHPVGTASM(Ox)SPR;ANVASGQHPVGTASMSPR;FFSSTPWN(De)GYVLGR;FTAVEFVESVNR;FTAVEFVESVNRVPGTAQSVSATK;LLSSDPSDATK;VPGTAQSVSATK
AB1N83_004145-R1	GMC oxidoreductase family protein	GMC oxidoreductase family	AA3_2	quant	23.1743	23.8723	23.1868	notSig	notSig	notSig	596	10	7	78	0.246644	146-584	30	oxidoreductases	Extracellular	Glucose-methanol-choline oxidoreductase, N-terminal; Glucose-methanol-choline oxidoreductase, C-terminal	IPR036188; IPR012132; IPR000172; IPR007867	OG0000003	DGLVGVSLPSILQPIDNR;ETVSPGLHFVGTASMSPK;FLTSPAWEGYVLDR;N(De)GTGFFSGSGIDHLGYVR;VGIQPIHQLPSVGR;VVDASVIPLIPAAHTQVPVYIFAER;WSWDNIQPYIR
AB1N83_004160-R1	Cytochrome b-c1 complex subunit 8	UQCRQ/QCR8 family		quant	26.1723		24.7925	notSig	notSig	notSig	102	3	3	21	0.333333	16-60	11	oxidoreductases	Membrane		IPR036642; IPR004205	OG0007784	GVIQYTISSTQSSPTR;GWLFN(De)GTSR;TWNVWWGDK
AB1N83_002110-R1	DUF3844 domain-containing protein	Archenteron Induction-Related		quant	24.5603		22.1074	notSig	Up	notSig	353	5	3	51	0.0878187	107-303	10		Membrane	Domain of unknown function DUF3844	IPR053065; IPR024382	OG0004282	SC(Ca)FVC(Ca)TC(Ca)GVTK;SIITTYVHR;TDVWVGESC(Ca)ER
AB1N83_002082-R1	MFS transporter superfamily protein	Major facilitator superfamily		quant	23.6175			notSig	notSig	notSig	491	1	1	61	0.0224033	209-219	2		Membrane	Major facilitator superfamily domain	IPR036259; IPR011701; IPR020846	OG0000818	VLLPESAVFLR
AB1N83_002101-R1	glycosyl hydrolase 18 family protein	glycosyl hydrolase 18 family	GH18	quant		25.4621	24.2449	notSig	notSig	notSig	449	4	2	49	0.0601336	77-417	11		Extracellular	Chitinase II; Glycoside hydrolase family 18, catalytic domain	IPR011583; IPR017853; IPR050314; IPR001223; IPR029070; IPR001579	OG0000091	FVAQAHQNNVK;SAIATGNTEGSLGVPR
AB1N83_002324-R1	peptidase S10 family protein	peptidase S10 family		det			21.0985				615	1	1	113	0.0195122	53-64	1	peptidases	Membrane		IPR029058; IPR001563; IPR033124	OG0003216	IYSGHLSSDTNK
AB1N83_002341-R1	Uroporphyrinogen decarboxylase	uroporphyrinogen decarboxylase family		quant	23.7193	24.1126	24.2483	notSig	notSig	notSig	363	8	6	74	0.184573	37-310	18		Intracellular	Uroporphyrinogen decarboxylase (URO-D)	IPR006361; IPR038071; IPR000257	OG0003210	ASHEFFEVC(Ca)R;LSPSVDVNK;LTAEGVPVPPLILFAK;VALQGNM(Ox)DPNVLYGGR;YLPEFR;YVFDAITQTR
AB1N83_002326-R1	Mitochondrial genome maintenance protein MGM101	MGM101 family		quant	23.8051			notSig	notSig	notSig	270	2	2	51	0.0777778	151-183	3				IPR009446	OG0000580	AFGPGGWGLAPR;EYALVC(Ca)HGR
AB1N83_002317-R1	NADH-ubiquinone oxidoreductase	complex I NDUFA8 subunit family		quant	25.3234		25.3325	Up	notSig	notSig	156	8	6	49	0.371795	27-126	31	oxidoreductases	Membrane		IPR016680	OG0001495	C(Ca)ATDLINK;DYNEDFM(Ox)LC(Ca)K;DYNEDFMLC(Ca)K;SAAFFIGAYC(Ca)K;TDPGHC(Ca)LK;TLNAC(Ca)M(Ox)FEK;TLNAC(Ca)MFEK;VQELGVTSAPLK
AB1N83_002334-R1	Beta-mannosidase glycosyl hydrolase	Beta-mannosidase glycosyl hydrolases	GH2	quant	24.0514	24.4703	24.5873	notSig	notSig	notSig	863	28	20	172	0.294322	23-815	75		Intracellular	Mannosidase Ig/CBM-like domain; Glycoside hydrolase, family 2, immunoglobulin-like beta-sandwich	IPR050887; IPR017853; IPR054593; IPR008979; IPR041447; IPR013783; IPR036156; IPR006102	OG0000213	ASPYSGQGKPTTDR;ATLEVTSFDLR;DGEWVPASSFPTTVHVELLK;ELRPYTVGLTR;EVALAPNASTELHKGELPGQPR;FVSEFGM(Ox)QGYPNIR;FVSEFGMQGYPNIR;GELPGQPR;IPDPFVGLHEWDVQWVGESQWAFK;KATLEVTSFDLR;LHTYDVSVQDVDIR;LLDVDGSILAR;LNLWNGDSSR;PAYFAIAR;TVDYWIGEDK;VGASADGEFVELSASRPVK;VGTNELLLEFENAFK;VLPEVVGK;YINFPSVEEVGLK;YSNIYYHR;YSNWPEPFK
AB1N83_003755-R1	Uncharacterized protein			quant	24.6567	24.9963	24.4358	notSig	notSig	notSig	327	9	4	28	0.192661	108-276	56	uncharacterized	Extracellular;GPI			OG0004860	(Gl)QPALYTAITDK;NDN(De)GDFC(Ca)VTK;NDNGDFC(Ca)VTK;SHLANFYSAC(Ca)SAELTSQPN(De)PDVVR;SHLANFYSAC(Ca)SAELTSQPNPDVVR;TYDVLYM(Ox)LKPLQSALC(Ca)SK;TYDVLYMLKPLQSALC(Ca)SK
AB1N83_003739-R1	NAD(P)-binding domain-containing protein	NAD(P)-binding domain superfamily		quant	25.6419	24.3484	25.9857	notSig	notSig	notSig	245	33	21	72	0.783673	4-245	247	oxidoreductases	Intracellular	NAD(P)-binding domain	IPR016040; IPR036291	OG0004875	DAAADVVVWSAGAGGK;DDVAQVLALLVDR;DPAQADDIEK;HTVTSIIR;HTVTSIIRDPAQADDIEK;KGETDFLG;KVIGTYM(Ox)K;KVIGTYMK;LLLVSAIDVR;NPDKIPAHYNEEDVALSER;NVVIVGGHGK;TEKVDYQGAVK;THLSPTISR;VDYQGAVK;VFDAIEAIN(De)GKVPR;VFDAIEAINGK;VFDAIEAINGKVPR;VIGTYM(Ox)K;VSATPVVLSVEDDSQSAFTQAFK;WKYEADKNLVK;WTILRPGGLTDEPGK;WTILRPGGLTDEPGKGTASIGR;YEADKNLVK
AB1N83_003742-R1	Glycoside hydrolase family 115 protein	Glycosyl hydrolase family 115	GH115	quant	24.7817	25.5565	24.4548	notSig	notSig	notSig	1034	105	43	169	0.469052	84-1034	798		Extracellular	Gylcosyl hydrolase 115 C-terminal domain	IPR031924; IPR042301; IPR029018; IPR041437	OG0003371	(Gl)QYFLEGAQR;AKN(De)FESVFTVGM(Ox)R;AKN(De)FESVFTVGMR;ATPQGQPSSTVTVNAAITR;AYVM(Ox)IGADKR;AYVMIGADK;AYVMIGADKR;DASTAMYN(De)SLPSAMKPAFFQMVQHPVVASDIVGR;DASTAMYNSLPSAMKPAFFQMVQHPVVASDIVGR;EAESVIDNWTR;EFDLSASDAGK;EVEGYYEDGM(Ox)R;EVEGYYEDGM(Ox)RVPDDITLLWSDDN(De)WGNIR;EVEGYYEDGMR;FPIESER;GAGDEPLSEDTNIALLQR;GFVEGGGVISM(Ox)EAAHASR;GFVEGGGVISMEAAHASR;GIFLN(De)DEQPALQNWAAEK;GIFLNDEQPALQNWAAEK;GRLPIVIGTLGK;G…
AB1N83_003766-R1	Uncharacterized protein			quant	24.3291	24.9038	24.0569	notSig	notSig	notSig	618	35	21	82	0.519417	30-554	214	uncharacterized	Extracellular;GPI			OG0000511	AQGFTIVHPVPTFGSPDALK;ASASSLAFALPK;AVWTVPQAFGLETYWK;DEFAINAILIDTPVR;EFIVQSLLGVN(De)HGGLGIVPWDDPTPADIK;EFIVQSLLGVNHGGLGIVPWDDPTPADIK;FAQFPN(De)SEPISSTSGSGSSLK;FAQFPNSEPISSTSGSGSSLK;GGDFAPVFPIGFYTQFDSYLAK;GLKPQASPYNLSC(Ca)TATLDSGSPAQTFR;GTYM(Ox)N(De)ASSVTAQVN(De)DIKSR;HALSFSLR;IAQVFDSAAR;LFVN(De)GWDR;LFVNGWDR;M(Ox)DEFADR;M(Ox)TPFIFNPNASFQR;MDEFADR;MQEVGLYLMYDMR;MTPFIFNPNASFQR;N(De)YM(Ox)STSPIVPPGGQF…
AB1N83_003765-R1	glycosyl hydrolase 18 family protein	glycosyl hydrolase 18 family	GH18	quant	25.8826		21.302	Up	Up	notSig	557	9	6	75	0.13465	212-522	23		Intracellular	Chitinase II; Glycoside hydrolase family 18, catalytic domain; Phox homology	IPR017853; IPR050314; IPR011583; IPR001223; IPR036871; IPR029070; IPR001683; IPR001579	OG0003362	KSDGTYGQGAGYTM(Ox)AWDDC(Ca)SDTPFLFNVSR;LLLGLPLYGYVSQSTR;NAGFPANK;RLVTSAR;SDGTYGQGAGYTM(Ox)AWDDC(Ca)SDTPFLFN(De)VSR;SDGTYGQGAGYTM(Ox)AWDDC(Ca)SDTPFLFNVSR;SDGTYGQGAGYTMAW(Ox)DDC(Ca)SDTPFLFNVSR;TVVTYDDTWSLGDK
AB1N83_003764-R1	Extracellular membrane protein CFEM domain-containing protein			quant	27.0658	24.8905		notSig	Up	notSig	183	3	2	8	0.185792	36-105	23		Extracellular;GPI			OG0001414	C(Ca)AC(Ca)ADTFQAAFPQC(Ca)VDC(Ca)FIR;TDPFFPEEPPSC(Ca)PK
AB1N83_000860-R1	Voltage-dependent anion channel-forming protein YneE/VCCN1/2-like protein	Voltage-dependent anion channel-forming protein YneE/VCCN1/2-like; Bestrophin-like		det	23.1278		22.4069				431	3	3	91	0.0742459	288-431	3		Membrane		IPR044669; IPR021134	OG0003797	LPEGGEGAHGYDDGEGDD;TIYEFR;VANTPIPK
AB1N83_000835-R1	SHQ1 family protein	SHQ1 family		det							496	2		103	0.0201613		12		Intracellular	Shq1, C-terminal domain; SHQ1-like, CS domain; CS domain	IPR039742; IPR007009; IPR008978; IPR048696; IPR007052	OG0003790
AB1N83_000838-R1	CBP4 family protein	CBP4 family		det		24.0354					107	1	1	29	0.140187	84-98	1	oxidoreductases	Membrane		IPR012420	OG0007674	EADVQLSN(De)PDPDAAK
AB1N83_000839-R1	Oxoprolinase family protein	Oxoprolinase family		quant	23.9138	24.2055	24.1462	notSig	notSig	notSig	768	19	16	199	0.257812	2-671	28		Intracellular	Hydantoinase A/oxoprolinase; Hydantoinase/oxoprolinase, N-terminal; Acetophenone carboxylase-like, C-terminal domain	IPR045079; IPR002821; IPR008040; IPR049517	OG0003706	AAFEPLVK;AIIVDDIK;IFDLNIR;ILEALTGEK;KQPVIGLDVGGTSTDVSR;LDKLTDEVK;LLSQDPGNYEDAPTEGIR;LYADGYR;PSQIPDR;RPAPLYSSVVEVDER;SEFGFVLEGK;SLAIVLVHSYTYPDHER;TDKIDYIR;VTLVGYTSDPHAEEHAIQFDEDGK;VTLVGYTSDPHAEEHAIQFDEDGKVK;YSSILSAYGLALADR
AB1N83_000877-R1	E3 ubiquitin-protein ligase	E3 ubiquitin-protein ligase, SMURF1 type; E3 ubiquitin-protein ligase		quant	22.6761		25.4017	notSig	Down	notSig	858	3	2	165	0.025641	15-97	5		Intracellular	HECT domain; C2 domain; WW domain	IPR024928; IPR050409; IPR000569; IPR035983; IPR035892; IPR000008; IPR036020; IPR001202	OG0003800	DQGFLGVVNVK;VTVVAADGLSK
AB1N83_000856-R1	NADP-dependent oxidoreductase domain superfamily protein	Aldo/Keto Reductase Detoxification and Biosynthesis		det	22.6961						330	4	1	93	0.10303	53-65	3	oxidoreductases	Intracellular	NADP-dependent oxidoreductase domain	IPR036812; IPR050523; IPR023210	OG0000553	VYAGGTSEEYLGK
AB1N83_000857-R1	NADP-dependent oxidoreductase domain superfamily protein	Aldo/Keto Reductase Detoxification and Biosynthesis		det							329	3		97	0.0425532		1	oxidoreductases	Intracellular	NADP-dependent oxidoreductase domain	IPR036812; IPR050523; IPR023210	OG0000553
AB1N83_000885-R1	MDM20/NAA25 family protein	MDM20/NAA25 family		det	24.372	22.1987					945	3	2	231	0.0179894	209-485	2		Intracellular		IPR019183; IPR011990	OG0000833	SNASFLM(Ox)R;VLLDHDVGK
AB1N83_000822-R1	ATP-binding cassette transporter C	ATP-binding cassette transporter C		det			23.9791				1557	9	4	288	0.0263327	558-1484	4		Membrane	ABC transporter type 1, transmembrane domain; ABC transporter-like, ATP-binding domain; AAA+ ATPase domain	IPR050173; IPR027417; IPR036640; IPR011527; IPR003439; IPR003593; IPR017871	OG0000301	GNIVFGAPFDEVR;IDVYTR;IQNVTEALSVIR;TDEIIQSSIR
AB1N83_000836-R1	Nucleotide-sugar transporter-related	Nucleotide-sugar transporter-related; Nucleotide-sugar transporter		quant	23.4313		24.2269	notSig	notSig	notSig	449	1	1	37	0.0178174	284-291	4		Membrane		IPR012404; IPR007271	OG0003789	STFFDLPR
AB1N83_000879-R1	Aminopeptidase	peptidase M1 family		quant	26.3	23.9595	26.0859	notSig	notSig	notSig	905	129	70	217	0.798895	2-905	957	peptidases	Intracellular	ERAP1-like C-terminal domain; Peptidase M1, membrane alanine aminopeptidase; Aminopeptidase N-like , N-terminal domain	IPR034016; IPR050344; IPR027268; IPR024571; IPR042097; IPR014782; IPR045357; IPR001930	OG0002804	(Ac)TSTAIPGATDEYR;AEYDAVM(Ox)EIN(De)DKPK;AEYDAVM(Ox)EINDKPK;AEYDAVMEINDKPK;AHLDVIK;AHLDVIKETSK;ALALDAK;ALFVPLVDK;ALFVPLVDKLGFEYADDESADIR;AN(De)TVSLSNM(Ox)PSVSEEVYKPGSVEADSALGK;ANTVSLSN(De)MPSVSEEVYKPGSVEADSALGK;ANTVSLSNM(Ox)PSVSEEVYKPGSVEADSALGK;ANTVSLSNMPSVSEEVYKPGSVEADSALGK;AQFQIPFSGPLTGSM(Ox)TGYYK;AQFQIPFSGPLTGSMTGYYK;ATFEITM(Ox)VSR;ATFEITMVSR;AVFHFPTPLPAGSK;DDALLQETFQYILNK;DNETIWNVPLSILSVDAN(…
AB1N83_000832-R1	Ribosome-associated molecular chaperone SSB1	heat shock protein 70 family		quant	23.4262	24.117	24.4507	notSig	notSig	notSig	612	25	18	161	0.354575	39-578	62		Intracellular		IPR013126; IPR043129; IPR029047; IPR029048; IPR018181	OG0003792	ARFEEINAALFK;ATAGDTHLGGEDFDNALLEHFK;DAGAISGLDVLR;DKVDDIVLVGGSTR;DM(Ox)VHWPFEVVEK;FEEINAALFK;IINEPTAAAIAYGLDR;IQALVSEYFGGR;KASISIVNSVGR;LDIADDAR;LSSAEIEQMIK;NTPIPTNK;NTVFDAK;RFDDPDVK;SQVEAELAR;TFTPQEISSM(Ox)VLTK;TKLDIADDAR;TTPSYVAFAAEER
AB1N83_000873-R1	MOG1 family protein	MOG1 family		quant	22.6051			notSig	notSig	notSig	182	3	3	39	0.159341	11-123	6		Intracellular		IPR016123; IPR007681	OG0006658	DLFGGAIK;FNQSAADDVR;VEATDNTDAVR
AB1N83_000843-R1	Calcium-transporting ATPase	cation transport ATPase (P-type) (TC 3.A.3) family		det	21.8541						971	4	1	177	0.00720906	722-728	1		Membrane	P-type ATPase, haloacid dehalogenase domain; Cation-transporting P-type ATPase, C-terminal; Cation-transporting P-type ATPase, N-terminal	IPR044492; IPR023214; IPR023299; IPR005782; IPR023298; IPR036412; IPR006068; IPR001757; IPR004014; IPR008250; IPR018303	OG0005329	LIYNNTK
AB1N83_000849-R1	Alanine--tRNA ligase	class-II aminoacyl-tRNA synthetase family		quant	23.6727		23.9993	notSig	notSig	notSig	951	7	7	266	0.0799159	581-780	11		Intracellular	Alanyl-tRNA synthetase, class IIc, N-terminal; Threonyl/alanyl tRNA synthetase, SAD; DHHA1 domain; Alanyl-tRNA synthetase, class IIc, core domain	IPR050058; IPR002318; IPR018164; IPR045864; IPR018162; IPR018163; IPR012947; IPR009000; IPR003156; IPR018165; IPR023033	OG0005328	AVFGETYPDPVR;ELDLTTAR;FIDQLTGK;GFVLTEESGIAK;IVAVTGHEAHEVTR;VADNLEAK;VGDQVVSSYDELRR
AB1N83_000846-R1	Plant Cell Wall Expansin	Plant Cell Wall Expansin	EXPN	quant		23.37	25.4552	notSig	notSig	notSig	286	8	3	35	0.318182	53-152	12		Extracellular		IPR036908; IPR051477	OG0000464	GIIYGEWNFVGDSAPEPK;TATATIVDEC(Ca)PGC(Ca)PYGGLDLSPGLFAFFDSPDK;WSFYATGLGAC(Ca)GGHNNDGDFIVALN(De)SPQYGGGYPGPQC(Ca)FK;WSFYATGLGAC(Ca)GGHNNDGDFIVALNSPQYGGGYPGPQC(Ca)FK
AB1N83_000845-R1	Plant Cell Wall Expansin	Plant Cell Wall Expansin	EXPN	quant	26.0172	25.8455	27.0379	notSig	notSig	notSig	261	10	3	39	0.187739	102-150	72		Extracellular		IPR051477; IPR036908	OG0000464	GVITGSWVFGAGSEAK;IM(Ox)DLC(Ca)PGC(Ca)PYGGLDLTPALFAHFDN(De)LDK;IM(Ox)DLC(Ca)PGC(Ca)PYGGLDLTPALFAHFDNLDK;IMDLC(Ca)PGC(Ca)PYGGLDLTPALFAHFDN(De)LDK;IMDLC(Ca)PGC(Ca)PYGGLDLTPALFAHFDNLDK;SAQAKIM(Ox)DLC(Ca)PGC(Ca)PYGGLDLTPALFAHFDNLDK
AB1N83_000821-R1	exportin family protein	exportin family		det		24.4966					1072	7	1	212	0.0335821	721-732	4		Intracellular	Exportin-1, C-terminal; Exportin-1/Importin-beta-like; Importin-beta, N-terminal domain	IPR011989; IPR045065; IPR014877; IPR016024; IPR013598; IPR041235; IPR040485; IPR041123; IPR001494	OG0000301	AVSGIISETVAK
AB1N83_002550-R1	Cytochrome c1, heme protein, mitochondrial	Cytochrome c1		quant	24.057		23.9574	notSig	notSig	notSig	331	17	11	68	0.537764	102-329	37	oxidoreductases	Membrane	Cytochrome c-like domain	IPR002326; IPR036909; IPR021157; IPR009056	OG0006705	AM(Ox)AEEVEYEDGPNDQGEM(Ox)FQRPGK;ASNAGAM(Ox)PPDLSLIIK;DVVTFLNWAAEPEHDER;EGM(Ox)NYNPYFPGGAISMAR;EGMNYNPYFPGGAISMAR;GLLDTFDHASIR;GYQVYR;HGGADYVFSLLTGYIDPPAGVEIR;KILYNPPGNK;LADYM(Ox)PRPYPNEEAAR;NLVGVSHTADEAR;VLFDGLVEYDDGTPATTSQMAK
AB1N83_002557-R1	WSC domain-containing protein	Galactose oxidase, central domain superfamily; Galactose oxidase/kelch, beta-propeller; Immunoglobulin E-set; Immunoglobulin-like fold	AA5_1	quant	25.8041	20.441	22.7934	Up	notSig	notSig	1376	119	25	75	0.34811	80-1376	435	oxidoreductases	Extracellular	Galactose oxidase-like, Early set domain; Glyoxal oxidase, N-terminal; Carbohydrate-binding WSC	IPR037293; IPR015202; IPR011043; IPR009880; IPR014756; IPR002889; IPR013783	OG0005585	(Gl)QGQAGFGLAIEPVLTALLYDPYQPLHER;(Gl)QLNVGGWSLDSTYGLR;ALPEGW(Ox)AELGC(Ca)MSDGPGPR;ALPEGWAELGC(Ca)M(Ox)SDGPGPR;ALPEGWAELGC(Ca)MSDGPGPR;ASLIGAETSTHGN(De)NM(Ox)GQR;ASLIGAETSTHGN(De)NMGQR;ASLIGAETSTHGNN(De)M(Ox)GQR;ASLIGAETSTHGNNM(Ox)GQR;ASLIGAETSTHGNNMGQR;EC(Ca)YC(Ca)GDPEDVTTHATLAPEADC(Ca)N(De)IAC(Ca)NADPAAIC(Ca)GGPLR;EC(Ca)YC(Ca)GDPEDVTTHATLAPEADC(Ca)NIAC(Ca)NADPAAIC(Ca)GGPLR;EM(Ox)HVLTDIFC(Ca)SAGS…
AB1N83_002565-R1	class-V pyridoxal-phosphate-dependent aminotransferase family protein	class-V pyridoxal-phosphate-dependent aminotransferase family		quant	25.2377	23.1495	25.1039	Up	notSig	Down	388	22	15	66	0.407216	56-386	82		Intracellular	Aminotransferase class V domain	IPR015422; IPR015421; IPR024169; IPR015424; IPR000192; IPR020578	OG0001277	AEIGSAVSLSEVEK;AIAEVVR;AIAEVVRK;AYESGAAAYFATPPVNLIYAYHASLTSITK;DAAAELGLK;EVLFSK;GDVSTVIEALK;GDVSTVIEALKEAFAEIK;GLGTPPGLSILAASQK;ILTFTHVDTSTAVLSDAK;KTPVSSYYASWK;LGHM(Ox)GVTAVDAQR;LGHMGVTAVDAQR;SSPSLPDR;TPVSSYYASWK;WLPIM(Ox)K;WLPIMK
AB1N83_002548-R1	Large ribosomal subunit protein eL30A	eukaryotic ribosomal protein eL30 family		quant	22.8836	25.8939	23.1538	Down	notSig	notSig	115	9	7	31	0.695652	12-115	26		Intracellular	Ribosomal protein eL8/eL30/eS12/Gadd45	IPR029064; IPR039109; IPR004038; IPR022991	OG0004179	KSEIEYYAM(Ox)LSK;LILIAANC(Ca)PPLR;SEIEYYAM(Ox)LSK;SSESIAAR;TTVHHFSGTNVALGTAAGK;VGVM(Ox)TITDPGDSDLLNFAGAEAA;YSLGYK
AB1N83_003051-R1	MICOS complex subunit MIC10	MICOS complex subunit Mic10 family		det			22.8422				94	1	1	26	0.159574	2-16	1		Membrane		IPR007512	OG0005363	(Ac)STSKPSSSEDIIGQK
AB1N83_003052-R1	Nudix hydrolase domain-containing protein	NUDIX hydrolase-like domain superfamily		quant	24.0085	25.1994	23.441	notSig	notSig	notSig	377	11	8	91	0.318302	66-363	28		Intracellular	NUDIX hydrolase domain	IPR015797; IPR000086	OG0005364	ANC(Ca)GVAIIDLLIR;AVGAISYFFR;DPFGPHDHPTR;ENQSSAQLNKPPLWDIR;LGYVTADNETDFMK;SNFAFEM(Ox)ER;TDGGTGALTPSVSFQPWLDTHTK;WRDTGVFPDVC(Ca)GPK
AB1N83_003076-R1	cerato-platanin family protein	cerato-platanin family		quant	24.5769		20.6195	notSig	Up	notSig	137	15	7	22	0.70073	23-128	38		Extracellular		IPR036908; IPR010829	OG0005366	AM(Ox)NDLTGGQAVPLGTAQISAK;AMNDLTGGQAVPLGTAQISAK;KAM(Ox)NDLTGGQAVPLGTAQISAK;N(De)ADSYVVSK;NADSYVVSK;NADSYVVSKK;TIYITAVDQAR;VPSFPHIGAVPGASW(Ox)N(De)SPLC(Ca)GSC(Ca)WELK;VPSFPHIGAVPGASWNSPLC(Ca)GSC(Ca)WELK;WDDTYGNPSGSM(Ox)SSVSC(Ca)SDGAN(De)GLSSR;WDDTYGNPSGSM(Ox)SSVSC(Ca)SDGANGLSSR
AB1N83_003078-R1	Choice-of-anchor B domain-containing protein			quant	26.5921	23.3404	26.838	Up	notSig	Down	469	22	7	84	0.336887	53-398	86		Extracellular	Choice-of-anchor B domain	IPR027589; IPR013211	OG0000388	C(Ca)SNIDLYSFYSHADLGSK;EAAGVFNSAR;GYIVSVGSAPR;TGQGSSSWGWVHEGR;TPEAATAIWR;TPGVTIDHNQYISN(De)GK;TPGVTIDHNQYISNGK;VYQSNYGAGLR
AB1N83_003088-R1	Serine-rich & Multicopper Oxidase-related	Serine-rich & Multicopper Oxidase-related		quant	23.0451	21.9608	25.1559	notSig	notSig	notSig	241	26	2	2	0.170124	108-148	133	oxidoreductases	Extracellular;GPI		IPR052953; IPR008972	OG0002048	(Gl)QLIPAPHC(Ca)SAGM(Ox)VGAIN(De)APTSGSNTLANFVSAAR;(Gl)QLIPAPHC(Ca)SAGM(Ox)VGAINAPTSGSNTLANFVSAAR;(Gl)QLIPAPHC(Ca)SAGMVGAIN(De)APTSGSNTLANFVSAAR;(Gl)QLIPAPHC(Ca)SAGMVGAINAPTSGSNTLAN(De)FVSAAR;(Gl)QLIPAPHC(Ca)SAGMVGAINAPTSGSNTLANFVSAAR;PIWFYC(Ca)K;QLIPAPHC(Ca)SAGM(Ox)VGAIN(De)APTSGSNTLANFVSAAR;QLIPAPHC(Ca)SAGM(Ox)VGAINAPTSGSN(De)TLANFVSAAR;QLIPAPHC(Ca)SAGM(Ox)VGAINAPTSGSNTLAN(De)FVSAAR;QLIPAPHC(Ca…
AB1N83_003083-R2	YTH domain-containing protein	YTH domain containing protein		det	22.0438						808	4	1	116	0.0148515	388-399	1		Intracellular	YTH domain	IPR045168; IPR007275	OG0002915	FNNAQQQASVPR
AB1N83_003064-R1	AB hydrolase superfamily protein	Diverse Carboxylesterases and Gibberellin Receptors		quant	25.3603			notSig	notSig	notSig	334	10	8	65	0.290419	23-334	14	esterases	Intracellular	Alpha/beta hydrolase fold-3	IPR029058; IPR013094; IPR050466	OG0006872	GTFHVADK;GVVALLPK;LLESGVSTEIHNYR;LWNANVTR;QTPENPFPAPFNDAYQVLR;RQDIVDALQSLL;TLGYAVPALAK;WLTESSEVGQYLIDPTR
AB1N83_003067-R1	peptidase M20A family protein	peptidase M20A family		quant	25.0727	23.0201	23.0076	notSig	notSig	notSig	476	29	20	106	0.560924	2-465	81	peptidases	Intracellular	Peptidase M20, dimerisation domain	IPR017153; IPR051458; IPR002933; IPR011650; IPR001261	OG0003949	AVGVETQLVDLGK;DLHSGVFGR;GDDGAHSTNEKLDR;GLTYFK;GSSDDKGPILGWLNVLQYHFQTGK;HWNFEAAK;LSDAVAIPSISGDASHR;LSDAVAIPSISGDASHRK;LVPPQTPEAVNPLVIAYLQSEFAK;M(Ox)ADWLNDQLK;M(Ox)RYPSLSLHGIEGAFSGVGAK;MADWLNDQLK;PAPTEFLEFVDQNADAFIQR;QSPDLTR;RATEAVYK;SNFIEGTK;TDGWDTDPFTLVAHPTN(De)GQLIGR;TPALTYGLR;TVHEPMTDLIHLMGQLVSPTGK;TVLLYGHFDVQPANK;YPSLSLHGIEGAFSGVGAK
AB1N83_003069-R1	UDP-glucose 6-dehydrogenase	UDP-glucose/GDP-mannose dehydrogenase family		quant		24.4146	25.0289	notSig	notSig	notSig	470	33	25	117	0.63617	44-467	170	oxidoreductases	Intracellular	UDP-glucose/GDP-mannose dehydrogenase, N-terminal; UDP-glucose/GDP-mannose dehydrogenase, C-terminal; UDP-glucose/GDP-mannose dehydrogenase, dimerisation	IPR028356; IPR017476; IPR001732; IPR036291; IPR014027; IPR036220; IPR014026; IPR008927	OG0003950	(Gl)QVVDM(Ox)NEYQK;AEAVVIATEWK;AINEADLIFVSVNTPTK;AINEADLIFVSVNTPTKK;ALVQIYDPK;ASVGFGGSC(Ca)FQK;DFKLPIYEPGLEDVVR;ESAAITLIK;ESAAITLIKDFVAEK;IDAWNSK;IGFHVTTIGR;ILTVGLWSSELSK;ISSINALSAIC(Ca)EATGANIDEVANAIGFDSR;KIGFHVTTIGR;LAANAM(Ox)LAQR;LAANAMLAQR;LLLDAEK;LPIYEPGLEDVVR;NLFFSTDVDK;QVTIC(Ca)ASPVEAASK;QVVDMNEYQK;SGVGAGFAADLNYVELATR;TVVDTLFK;VEHEQIWLDLAEAIPGIPIESIK;VEHEQIWLDLAEAIPGIPIESIKK;VLIGSLQTPEGIDA…
AB1N83_000502-R1	peptidase S8 family protein	peptidase S8 family		quant	25.2962	27.0576	26.6384	notSig	notSig	notSig	386	58	8	38	0.445596	163-386	1652	peptidases	Extracellular	Proteinase K-like catalytic domain; Peptidase S8/S53 domain; Peptidase S8 propeptide/proteinase inhibitor I9	IPR034193; IPR050131; IPR036852; IPR000209; IPR015500; IPR037045; IPR010259; IPR023827; IPR022398; IPR023828	OG0001690	APSAITVGASTIADAR;ASFSN(De)FGSVVDVFAPGQDVISSW(Ox)IGSTTATNR;ASFSN(De)FGSVVDVFAPGQDVISSWIGSTTATN(De)R;ASFSN(De)FGSVVDVFAPGQDVISSWIGSTTATNR;ASFSNFGSVVDVFAPGQDVISSW(Ox)IGSTTATN(De)R;ASFSNFGSVVDVFAPGQDVISSW(Ox)IGSTTATNR;ASFSNFGSVVDVFAPGQDVISSWIGSTTATNR;GVLTGIPSSTLN(De)DLAHHA;GVLTGIPSSTLNDLAHHA;ISGTSM(Ox)ATPHVAGLAAYLIGLN(De)GN(De)SSPAALSTTIK;ISGTSM(Ox)ATPHVAGLAAYLIGLN(De)GNSSPAALSTTIK;ISGTSM(Ox)ATPHVAGL…
AB1N83_000500-R1	universal ribosomal protein uS17 family protein	universal ribosomal protein uS17 family		quant	23.748	25.5115	24.7177	notSig	notSig	notSig	206	10	6	71	0.330097	64-184	39		Extracellular	Small ribosomal subunit protein uS17, N-terminal	IPR000266; IPR012340; IPR028333; IPR032440; IPR019979	OG0006930	C(Ca)PFTGDVSIR;DYLHYIPK;NLAAHVSPAFR;QHLFQNAK;TPADAIN(De)GTYIDKK;VDIGDVVTVGQC(Ca)RPLSK
AB1N83_000451-R1	Large ribosomal subunit protein eL15B	eukaryotic ribosomal protein eL15 family		quant	23.6717	24.5981	24.8801	notSig	notSig	notSig	237	16	11	93	0.375527	42-234	111		Intracellular		IPR000439; IPR024794; IPR012678; IPR020925	OG0000274	(Gl)QGVNHLK;(Gl)QLNVIHR;GATFGKPVR;HNTLSLR;ISWITKPVHK;KHNTLSLR;QGYVIYR;QLNVIHR;VLNSYWVNQDGVYK;YVGELYK;YVGELYKK;YYEVILVDPNHK
AB1N83_000452-R1	Glycosyl Hydrolase Family 16	Glycosyl Hydrolase Family 16	GH16_1	quant	23.4485	26.7861	26.9145	Down	Down	notSig	394	25	10	50	0.286802	72-364	242		Extracellular;GPI	Glycoside hydrolase family 16	IPR050546; IPR013320; IPR000757	OG0002449	(Gl)QHLDC(Ca)DGNLPGNPGC(Ca)GITEWSR;(Gl)QYNTGLFILDVDK;ASYGPLFDAQGGGVYAM(Ox)K;ASYGPLFDAQGGGVYAMK;DAAFAQGLAFVTDDDK;KTMLNTR;QHLDC(Ca)DGNLPGNPGC(Ca)GITEWSR;QYNTGLFILDVDK;TFFDNFDFFK;VN(De)YIDKDAAFAQGLAFVTDDDK;VNYIDK;VNYIDKDAAFAQGLAFVTDDDK;WADPTN(De)GR;WADPTNGR;WDEN(De)GISVWSFYR;WDENGISVWSFYR
AB1N83_000453-R1	Probable tubulin-tyrosine ligase	Probable tubulin-tyrosine ligase		quant	23.8032			notSig	notSig	notSig	340	3	2	60	0.0647059	12-33	6			Survival protein SurE-like phosphatase/nucleotidase	IPR027746; IPR036523; IPR002828	OG0005030	DSPYIYGLFR;ILLTNDDGPPSR
AB1N83_000436-R1	Uncharacterized protein			det	22.908						238	1	1	16	0.0756303	183-200	1	uncharacterized	Membrane			OG0000275	AVQDFNNSILAQGAQGPK
AB1N83_000437-R1	polysaccharide lyase 8 family protein	polysaccharide lyase 8 family;dermatan-sulfate isomerase family	PL8_4	quant		23.8612	23.2008	notSig	notSig	notSig	760	15	4	58	0.135526	253-752	50		Extracellular	Polysaccharide lyase family 8, central domain; Polysaccharide lyase 8, N-terminal alpha-helical; Polysaccharide lyase family 8, C-terminal	IPR003159; IPR008929; IPR014718; IPR038970; IPR011013; IPR011071; IPR012970; IPR004103	OG0000275	ADGSFGQHAGLLYN(De)GNYGK;ADGSFGQHAGLLYNGNYGK;SGDVLVN(De)GVNR;SGSWSSISSSK;SVTFSLPSGGQAGK
AB1N83_000438-R1	polysaccharide lyase 8 family protein	polysaccharide lyase 8 family;dermatan-sulfate isomerase family	PL8_4	det							848	6		120	0.0129717		14		Extracellular	Polysaccharide lyase family 8, central domain; Polysaccharide lyase 8, N-terminal alpha-helical; Polysaccharide lyase family 8, C-terminal	IPR038970; IPR003159; IPR008929; IPR014718; IPR011013; IPR011071; IPR012970; IPR004103	OG0000275
AB1N83_000439-R1	polysaccharide lyase 8 family protein	polysaccharide lyase 8 family;dermatan-sulfate isomerase family	PL8_4	quant	24.3178	25.9241	23.5127	notSig	notSig	notSig	857	43	26	86	0.354726	141-809	179		Extracellular	Polysaccharide lyase family 8, central domain; Polysaccharide lyase 8, N-terminal alpha-helical; Polysaccharide lyase family 8, C-terminal	IPR003159; IPR008929; IPR038970; IPR014718; IPR011013; IPR011071; IPR012970; IPR004103	OG0000275	AASISSWISTLGPDGK;AASISSWISTLGPDGKWPDSEVDYTTAC(Ca)AAR;ADGSFGQHAGILYN(De)GNYGK;AFHFQK;ANWPAQEHWQR;ASVETLWHGGVGYVFPK;AYGTFTR;DVHQAISYTALPGIDK;DVHQAISYTALPGIDKDAFQIK;ELVIQN(De)AIK;ELVIQNAIK;IGVAAM(Ox)R;IVVM(Ox)AGAFHGGLEGTSQFVK;LHVGEVSIDGAPLR;LSTIVGGLSLDR;NPTFLTGANTLDVAK;NVLSGINYWDFAALGR;NYVTSVK;RANWPAQEHWQR;RLSTIVGGLSLDR;SNTNLPLHIQVGNK;SNTNLPLHIQVGNKK;SSGNVALVFNR;SVQNDGHISAVYDPVSDVVMSVFWDTTGGSTSFTSNS…
AB1N83_000494-R1	IPP isomerase type 1 family protein	IPP isomerase type 1 family		quant	23.3506	23.585	23.8541	notSig	notSig	notSig	252	5	4	59	0.18254	13-85	11		Intracellular	NUDIX hydrolase domain	IPR011876; IPR015797; IPR000086	OG0000897	AALASVDLSTYDPEQSR;AFSAFVFRPSDGK;LLLQQR;TC(Ca)HLMENINK
AB1N83_000496-R1	HIT family protein	HIT family		quant	23.9277			notSig	notSig	notSig	321	6	5	75	0.161994	17-216	11		Intracellular		IPR008594; IPR036265; IPR011145	OG0001828	GHIQILK;GSVGPSQPSSEDGERDK;ILNEDPLGK;RPFDGLIER;SYIDAFPAAR
AB1N83_000469-R1	Uncharacterized protein			quant			22.1914	notSig	notSig	notSig	169	1	1	13	0.0591716	106-115	4	uncharacterized	Membrane			OG0005025	GAQFSGLGIR
AB1N83_000465-R1	Protein PriA/CPL1	Protein PriA/CPL1		quant	24.4877	24.5278	24.8266	notSig	notSig	notSig	237	19	9	47	0.50211	36-237	103		Extracellular	Protein CPL1-like	IPR038955; IPR048661	OG0000384	EYEC(Ca)IDASTDLESC(Ca)GGC(Ca)ASTGQGQDC(Ca)TAIR;GAWN(De)VGC(Ca)EAGQC(Ca)AIYTC(Ca)AGGYR;GAWNVGC(Ca)EAGQC(Ca)AIYTC(Ca)AGGYR;GWEWVPALR;KGWEWVPALR;NPAPPN(De)NPPPQC(Ca)R;NPAPPNN(De)PPPQC(Ca)R;NPAPPNNPPPQC(Ca)R;QGC(Ca)C(Ca)VPR;SASLC(Ca)PQGLDAC(Ca)YIGGLGSR;SSC(Ca)IHL;TEFWYK
AB1N83_000467-R1	Glucose-6-phosphate 1-epimerase	glucose-6-phosphate 1-epimerase family		quant	21.7771		25.2598	notSig	notSig	notSig	298	7	7	57	0.365772	82-280	30		Intracellular		IPR025532; IPR014718; IPR011013; IPR008183	OG0006134	APANEVAVSNLQALNYYDKTEATEEAR;DVVVWNPQAEAGSK;FTDSVYENAPQHYYVTWLEGGVEIK;GFFSLEPGK;LSQHGFAR;LTLSPTPAIR;SDKPLEFQALLHNYIR
AB1N83_000466-R1	Protein Phosphatase 2A Regulatory Subunit A	Protein Phosphatase 2A Regulatory Subunit A		det		23.6089	24.6395				551	3	2	131	0.0526316	147-356	3		Intracellular		IPR051023; IPR011989; IPR016024; IPR054573; IPR000357; IPR021133	OG0005026	AALANQISGLAPLLGK;TSSAALFAAAYPK
AB1N83_000462-R1	40S ribosomal protein S24	eukaryotic ribosomal protein eS24 family		quant	24.4926	23.8206	23.7155	notSig	notSig	notSig	158	5	4	53	0.278481	46-107	38		Intracellular		IPR053709; IPR001976; IPR012678; IPR018098	OG0005027	(Gl)QFVLDVLHPSRPNVSKEELSEK;QFVLDVLHPSRPNVSK;QFVLDVLHPSRPNVSKEELSEK;STGFALIYDDEASQK;VVTFGFR
AB1N83_000448-R1	MYG1 family protein	MYG1 family		quant	25.1959	23.4397	24.3859	notSig	notSig	notSig	373	32	21	98	0.670241	51-338	101				IPR003226	OG0001691	(Gl)QLFDHHQR;AIYVVYPDEM(Ox)AAAWR;ASALTGEEFLGR;EFIEAIDAIDN(De)GIAQYPADIKPLYR;EFIEAIDAIDNGIAQYPADIKPLYR;EHLFELEAQQQTPEDAK;EVISNVTK;EVISNVTKLPTDDEKVETLWLK;GFTEVFGHGFATK;GLRDDELSK;IIVFEQFLPWK;IIVFEQFLPWKEHLFELEAQQQTPEDAK;IQAVPVSPESFQSR;LPTDDEKVETLWLK;LSSAGLVYK;LTNTYR;NLLIDSIAASK;QLFDHHQR;TRDPAILQTC(Ca)DIVVDVGAVYDESK;VGHLNPNW(Ox)NESVDAQGVDILFGK;VGHLNPNWNESVDAQGVDILFGK;VIGTHN(De)GTFHC(Ca)DEALAVFLLR;VIG…
AB1N83_000440-R1	Small ribosomal subunit protein uS3z	universal ribosomal protein uS3 family		quant	24.3588	25.3771	25.5533	notSig	notSig	notSig	263	24	14	85	0.612167	10-217	103		Intracellular	Small ribosomal subunit protein uS3, C-terminal; K Homology domain, type 2	IPR005703; IPR036419; IPR015946; IPR001351; IPR009019; IPR004044; IPR018280	OG0001614	AELNEFFTR;DFVDYAVR;ELSEEGYSGC(Ca)DVR;ELTSLVQK;FKFPDNSLELFAEK;FTDGFM(Ox)IHSGQPAR;FVADGVFR;GHDPEGQTGPR;GLSAVAQC(Ca)ESLR;IRELTSLVQK;KFVADGVFR;KPLPDSVQIFEPPVDK;QGVLGIK;TQEVLGEK
AB1N83_000445-R1	Plant Cell Wall Expansin	Plant Cell Wall Expansin	EXPN	quant	25.247	24.4786	27.912	notSig	notSig	Down	295	1	1	46	0.0305085	140-148	8		Extracellular		IPR036908; IPR051477	OG0002728	SVQATIVDR
AB1N83_000485-R1	ClpA/ClpB family protein	ClpA/ClpB family		quant	24.4572	24.1695	24.5446	notSig	notSig	notSig	910	46	36	266	0.498901	2-841	151	peptidases	Intracellular	ATPase, AAA-type, core; Clp ATPase, C-terminal; ClpA/ClpB, AAA lid domain; AAA+ ATPase domain; Clp, repeat (R) domain	IPR050130; IPR027417; IPR003959; IPR036628; IPR001270; IPR019489; IPR041546; IPR003593; IPR004176; IPR028299; IPR018368	OG0002727	(Ac)SVDNFDFTDK;(Ac)SVDNFDFTDKAR;AGGDPAVVK;ASEDGGPGVILFVDELHLIMAGR;DATIQAVIK;DITTASDLK;DVPASLISR;DYANAQVHPVHIASSLLNDSGEEEQSSGGGLGDASSR;EAGLTEATLK;FAQVLVNEPSVLETISILR;FYAVPEVQAR;GAEGGGM(Ox)DAANLFKPLLAR;GAEGGGMDAANLFKPLLAR;IDEIVIFR;IDGSEYSEK;IEQLEAK;ILDGALIQAATLAHR;ILTENVVGQPEAVK;ITIDIDDVAK;KITIDIDDVAK;KYIETDAALER;LIGAPPGYIGHDAGGQLTEYVR;LKEVLER;LPTQDPPPEEVYFSGPALK;M(Ox)RGDELNVLR;NNPVLIGEPGVGK;PIASFL…
AB1N83_000489-R1	ribose-phosphate pyrophosphokinase family protein	ribose-phosphate pyrophosphokinase family		det		21.3735					304	2	1	74	0.0263158	191-198	2		Intracellular	Ribose-phosphate pyrophosphokinase, N-terminal domain; Phosphoribosyltransferase domain	IPR005946; IPR029057; IPR029099; IPR000836; IPR000842	OG0006616	M(Ox)VLVGHVK
AB1N83_002435-R1	peptidase C19 family protein	peptidase C19 family		det			24.2752				1102	10	7	296	0.0689655	197-947	8	peptidases	Intracellular	Ubiquitin carboxyl-terminal hydrolase 7, ICP0-binding domain; Ubiquitin carboxyl-terminal hydrolase, C-terminal; Peptidase C19, ubiquitin carboxyl-terminal hydrolase; MATH/TRAF domain; Ubiquitin specific protease domain	IPR038765; IPR024729; IPR050164; IPR029346; IPR001394; IPR008974; IPR002083; IPR028889; IPR018200	OG0003890	AFYHLQTSDQPVGTTELTK;ETGFVGLK;LWVLVNR;QVTLSPGGTGK;SQPWVYK;VAQHFHYPENQIR;VGDLM(Ox)TVVNER
AB1N83_002437-R1	Citrate synthase	citrate synthase family		quant	24.9462		21.8133	notSig	Up	notSig	464	29	22	98	0.5	32-459	70				IPR010109; IPR016142; IPR016143; IPR002020; IPR036969; IPR019810	OG0002859	ALGAITQLVWSR;ALGLPLER;ALGLPLERPK;EIPAIDKDLDLVGN(De)YTNLLGFGGNQNLTEYLR;EIPAIDKDLDLVGNYTNLLGFGGNQNLTEYLR;ELGDNVTHDQIK;ETLQDVIPAK;ETLQDVIPAKQEQFK;FHGLTIPDC(Ca)QK;KTYEVAPDVLK;LKTEHAQTVVGDIK;LPALAAR;NVYHPGK;SGQVVPGYGHGVLR;SLSM(Ox)DALEK;SLSMDALEK;SMLWEASVLDPNEGIR;TEHAQTVVGDIK;TYEVAPDVLK;TYEVAPDVLKEHGK;VENIIGGM(Ox)R;VLPSAPGGK;WQQAM(Ox)QK;YYTVIFGVSR
AB1N83_002445-R1	Probable succinate dehydrogenase [ubiquinone] flavoprotein subunit, mitochondrial	FAD-dependent oxidoreductase 2 family		quant	23.6722		23.6722	notSig	notSig	notSig	640	9	5	154	0.121875	66-618	15	oxidoreductases	Membrane	FAD-dependent oxidoreductase 2, FAD binding domain; Fumarate reductase/succinate dehydrogenase flavoprotein-like, C-terminal	IPR030664; IPR011281; IPR014006; IPR036188; IPR027477; IPR003953; IPR037099; IPR015939; IPR003952	OG0001164	AAFGLAEAGFK;HTLSFQR;NPETPDVELSYR;TQQTLDEGVVK;TVLATGGYGR
AB1N83_002440-R1	Heat shock protein HSS1	heat shock protein 70 family		quant	24.9686	24.121	25.4553	notSig	notSig	notSig	654	72	30	161	0.678899	37-609	384		Intracellular		IPR013126; IPR043129; IPR029047; IPR029048; IPR018181	OG0003888	(Gl)QGKPYIR;(Gl)QKELEAIANPIM(Ox)QK;ANVHEIVLVGGSTR;ARFEELC(Ca)QDLFR;DAGTISGLNVLR;ELEAIANPIM(Ox)QK;ELEAIANPIMQK;FDDVEVQSDIK;FEELC(Ca)QDLFR;GEDKEFSPEEISSM(Ox)VLNK;GEDKEFSPEEISSMVLNK;HFPFTVFSK;IAAKN(De)GLESYAYNLR;IDKANVHEIVLVGGSTR;KFDDVEVQSDIK;KSETFSTYSDNQPGVLIQVYEGER;LAGKFEADDKTK;LETAVNETISWLDASQEGSKEEYEEK;LSKEEIER;LVSDFFN(De)GKEPNK;LVSDFFNGK;LVSDFFNGKEPNK;MKETAEAYLGTTVNNAVVTVPAYFNDSQR;N(De)GLESYAYN…
AB1N83_002424-R1	Asparagine Synthetase	Asparagine Synthetase; Asparagine synthase, glutamine-hydrolyzing		quant		22.8086	23.0522	notSig	notSig	notSig	597	4	4	150	0.102178	50-597	6		Intracellular	Asparagine synthase, N-terminal domain; Asparagine synthase; Glutamine amidotransferase type 2 domain	IPR050795; IPR014729; IPR033738; IPR001962; IPR006426; IPR029055; IPR017932	OG0002862	ASTPMYLLSR;EIFDNLFPTETAAATAVR;LAIVGVDTGAQPLVSEDGK;SVSIHN(De)AAYQAVDS
AB1N83_002428-R1	syntaxin family protein	syntaxin family		quant	21.7761			notSig	notSig	notSig	311	4	2	65	0.0643087	139-266	5		Membrane	Syntaxin, N-terminal domain; Target SNARE coiled-coil homology domain	IPR010989; IPR045242; IPR006011; IPR000727	OG0003893	AGDEQVAIAVK;YQQVEQQSR
AB1N83_002454-R1	Gfo/Idh/MocA Oxidoreductase	Gfo/Idh/MocA Oxidoreductase		quant	23.8198		24.4246	notSig	notSig	notSig	466	2	2	109	0.0515021	1-107	4	oxidoreductases	Intracellular	Oxidoreductase putative, C-terminal; Gfo/Idh/MocA-like oxidoreductase, N-terminal	IPR052515; IPR013944; IPR000683; IPR036291	OG0001163	(Ac)MN(De)SPPFSPLSSRR;VVALIDPAVER
AB1N83_002451-R1	Small ribosomal subunit protein eS21A	eukaryotic ribosomal protein eS21 family		quant	22.1861	22.869		notSig	notSig	notSig	86	4	3	21	0.383721	1-86	12		Intracellular		IPR038579; IPR001931; IPR018279	OG0001257	(Ac)M(Ox)ENDQGVLVDLYVPR;NVWSYQK;SQGESDDSLNR
AB1N83_000609-R1	RNA-binding domain superfamily protein	RNA-binding domain superfamily; Nucleotide-binding alpha-beta plait domain superfamily		quant	24.3899	24.0306	24.3888	notSig	notSig	notSig	156	17	6	21	0.576923	5-102	48		Intracellular	NsCP33-like, RNA recognition motif 2; RNA recognition motif domain	IPR048289; IPR035979; IPR012677; IPR000504	OG0000667	(Gl)QAFSEFGNVVDSIVM(Ox)R;(Gl)QAFSEFGNVVDSIVMR;GFGFVTFEGPQEADAAISALN(De)EQELDGRR;GFGFVTFEGPQEADAAISALNEQELDGRR;IKVNLANAR;IYVGNLSWNTTDDTLR;PSGGGGGGGYGGGGGYGGGR;QAFSEFGNVVDSIVM(Ox)R;QAFSEFGNVVDSIVMR;VN(De)LAN(De)AR;VNLANAR
AB1N83_000605-R1	Versatile peroxidase VPL1	peroxidase family	AA2	det							341	1		38	0.0557185		1	oxidoreductases	Extracellular	Fungal ligninase, C-terminal; Haem peroxidase	IPR001621; IPR010255; IPR024589; IPR002016; IPR044831; IPR019794; IPR019793	OG0000137
AB1N83_000606-R1	Uncharacterized protein			det			24.3647				114	4	1	33	0.0614035	45-51	1	uncharacterized	Intracellular			OG0014778	IDSQTWR
AB1N83_000602-R1	Queuosine 5'-phosphate N-glycosylase/hydrolase	QNG1 protein family		det							402	7		88	0.0721393		20		Intracellular		IPR019438	OG0005785
AB1N83_000599-R1	YtcJ like protein	YtcJ like		quant	24.4025			notSig	notSig	notSig	665	14	8	148	0.130827	325-545	23	amidases		Amidohydrolase 3	IPR033932; IPR011059; IPR013108; IPR032466	OG0005787	(Gl)QAGLGDLPIR;DGWQVNVHAIGDR;FGLTSIHDAGLDPISLK;GLYAFR;IFADGALR;LEHAQLM(Ox)TK;LEHAQLMTK;LSADTLSTVIGR;QAGLGDLPIR;QPPVTEADLSKR
AB1N83_000621-R1	Carbohydrate-binding module family 12 protein	Carbohydrate-binding module superfamily 5/12	CBM12	quant	24.4738	23.4256	24.4962	notSig	notSig	notSig	337	22	15	79	0.560831	19-326	71			Carbohydrate binding module family 5/12	IPR006616; IPR036573; IPR003610	OG0004344	AFM(Ox)DGGIQLGK;AFMDGGIQLGK;AQAWGAQNWLADAQAR;DAILVGQEK;ENDGTPLYVAK;GGVIGYGGEENHVGTYEILLGDM(Ox)R;GGVIGYGGEENHVGTYEILLGDMR;GLVWVATHGK;HPEQTVEVTHEEK;IIQPHSSQGDWTPDVTPALWGR;LDGAYIPYDGDEK;LNVASLGK;N(De)GPSGPATWVLTEGK;NGPSGPATWVLTEGK;NWFDLDDDRKK;RPVEGGRENDGTPLYVAK;SWNLYIC(Ca)R;YN(De)GANYR
AB1N83_000624-R1	universal ribosomal protein uL11 family protein	universal ribosomal protein uL11 family		quant	24.8536	26.0619	25.3281	notSig	notSig	notSig	165	7	4	46	0.333333	17-114	35		Intracellular	Large ribosomal subunit protein uL11, N-terminal; Large ribosomal subunit protein uL11, C-terminal	IPR000911; IPR036769; IPR036796; IPR020784; IPR020783; IPR020785	OG0004342	(Gl)QAAVSVVPSASSLVIR;ATGGEVGASSALAPK;HTGNIPLDEIYDIAR;IGPLGLSPK;QAAVSVVPSASSLVIR
AB1N83_000641-R1		Type 1 protein exporter		det	26.7767		22.4489				1115	5	4	207	0.0538117	188-1023	4		Membrane	ABC transporter type 1, transmembrane domain; ABC transporter-like, ATP-binding domain; AAA+ ATPase domain	IPR039421; IPR027417; IPR036640; IPR011527; IPR003439; IPR003593; IPR017871	OG0005784	EIISPAQTPGVTFESSVNTPPR;FLQGSGGLSALR;SMNQSLVDTER;VLLLVPLSFALFAPR
AB1N83_000640-R1	Uncharacterized protein			det	22.4358						389	1	1	44	0.033419	129-141	1	uncharacterized	Intracellular			OG0005783	EGLIGLAIAEAAR
AB1N83_000643-R1	glycosyl hydrolase 51 family protein	glycosyl hydrolase 51 family	GH51_2	quant	22.3075	26.463	23.0235	Down	notSig	Up	644	58	17	58	0.374224	103-569	420		Extracellular	Alpha-L-arabinofuranosidase, C-terminal	IPR051563; IPR017853; IPR010720; IPR013780	OG0000817	AN(De)GM(Ox)RDDVATALAEM(Ox)QPK;AN(De)GM(Ox)RDDVATALAEMQPK;AN(De)GMRDDVATALAEM(Ox)QPK;AN(De)GMRDDVATALAEMQPK;ANGM(Ox)RDDVATALAEM(Ox)QPK;ANGMRDDVATALAEM(Ox)QPK;ANGMRDDVATALAEMQPK;DDVATALAEM(Ox)QPK;DDVATALAEMQPK;FN(De)VPTGSTGQVGFANSGFFGM(Ox)K;FNVPTGSTGQVGFAN(De)SGFFGM(Ox)K;FNVPTGSTGQVGFAN(De)SGFFGMK;FNVPTGSTGQVGFANSGFFGM(Ox)K;FNVPTGSTGQVGFANSGFFGMK;FPTASSFR;GNLIVGLR;GSTTSW(Ox)QQINVSLTPR;GSTTSWQQINVS…
AB1N83_000668-R1	Dimeric alpha-beta barrel	Secondary metabolite biosynthesis-associated protein		det		24.0182					112	3	3	34	0.348214	25-63	6		Intracellular	YCII-related	IPR051807; IPR011008; IPR005545	OG0001735	KNIAEGVIR;LSVRPEHVEM(Ox)AK;VGGFLLTPESIATADAPK
AB1N83_000665-R1	enoyl-CoA hydratase/isomerase family protein	enoyl-CoA hydratase/isomerase family		quant	23.4145	22.4368		notSig	notSig	notSig	296	11	9	85	0.398649	79-288	24	peptidases			IPR029045; IPR001753; IPR014748; IPR018376	OG0005766	AFAAGADIK;EGM(Ox)AAFAEK;EGMAAFAEK;EVVNAAYELSLPEGLR;FGQPEINLGVIPGGGGSQR;IFHGM(Ox)FATNDQK;KADEDPEVGAIVLTGSER;QFSALEAEQWGVVSK;SQIAVQAAK;VVDEGEGQVVK
AB1N83_000663-R1	glycosyl hydrolase 38 family protein	glycosyl hydrolase 38 family	GH38	quant	25.2692		23.5269	Up	Up	notSig	1133	50	35	239	0.362754	104-1049	124			Glycoside hydrolase family 38, N-terminal domain; Glycosyl hydrolase family 38, C-terminal; Glycoside hydrolase family 38, central domain; Glycosyl hydrolases family 38, C-terminal beta sandwich domain	IPR000602; IPR011013; IPR011330; IPR027291; IPR011682; IPR015341; IPR037094; IPR028995; IPR054723; IPR041147	OG0005767	(Gl)QFLFGQR;AATAPDAEQDQGK;ALSTANEIMNVFNK;DVEHASTLATLLC(Ca)SK;EIADTLPGNTPLQNK;ELPPVSM(Ox)GHSVDEFFEDLNESSK;ELPPVSMGHSVDEFFEDLNESSK;FELPLN(De)IHNDNASYETQFGFVQRPTHK;FELPLNIHNDNASYETQFGFVQRPTHK;FEVC(Ca)GHK;FHLVGGSWVENDSNM(Ox)PSGEALVR;FTC(Ca)SSAQQYK;FVENTVAQLNYPK;GAAIYDEGPK;GAAIYDEGPKK;GTYTSHGSIK;HSEILLR;IDEC(Ca)WEK;ITSLLDLK;KDGDAMLDEAFSVLFPDSR;KLAEEVFGEGWESK;LAEEVFGEGWESK;LYAEVR;M(Ox)LENLR;MLENLR;NIVL…
AB1N83_000661-R1	Versatile peroxidase VPL1	peroxidase family	AA2	quant	25.7027	26.0049		notSig	notSig	notSig	357	13	6	41	0.291317	146-317	37	oxidoreductases	Extracellular	Fungal ligninase, C-terminal; Haem peroxidase	IPR001621; IPR010255; IPR024589; IPR044831; IPR002016; IPR019794; IPR019793	OG0000137	AASPN(De)GLIPEPFDTVTDILAR;AASPNGLIPEPFDTVTDILAR;GTAFPGVGGNQGEVESPLAGEIR;IQSDHDLAR;LIDC(Ca)SDVIPVPKPLSSK;LNFLLGR;TAC(Ca)EWQSFVNNQAK
AB1N83_000617-R1	major facilitator superfamily protein	major facilitator superfamily		quant	23.8136		24.5038	notSig	notSig	notSig	623	5	4	97	0.0609952	57-366	12		Membrane	Major facilitator superfamily domain	IPR050814; IPR036259; IPR005828; IPR003663; IPR020846	OG0004345	AYDSLSR;FLELFVVPR;FVLGLGIGPK;KYGLGELSDVFR
AB1N83_000633-R1	MST50-interacting protein 11	WD repeat G protein beta family		quant	24.6352	24.7038	24.7611	notSig	notSig	notSig	314	19	15	70	0.544586	7-282	72		Intracellular		IPR045223; IPR015943; IPR036322; IPR001680; IPR020472; IPR019775	OG0005775	DEDTYGYPK;DEDTYGYPKR;DGITM(Ox)LWDLNEGK;DKTIIVWQLTR;FLGTM(Ox)EGHK;FSPNVSNPVIVSC(Ca)GWDK;GWVTAIATSSENPDM(Ox)ILTASR;GWVTAIATSSENPDMILTASR;IFDLESK;LWDLNTGM(Ox)TTR;LWDLNTGMTTR;LWNTLGEC(Ca)K;SIVDELKPTYTDVGEDSR;TIIVWQLTR;TNHYGHTGYINTVSVSPDGSLAASGGK;VWELSK;YWLC(Ca)AATSSC(Ca)VK
AB1N83_000653-R1	Phosphoenolpyruvate carboxykinase (ATP)	phosphoenolpyruvate carboxykinase (ATP) family		quant	25.1109	24.4684	24.6871	notSig	notSig	notSig	564	20	3	120	0.31383	95-449	68		Intracellular		IPR001272; IPR013035; IPR008210; IPR015994	OG0000972	IVYEETSKDDIWWGSVNIK;YAEM(Ox)LAER;YAEMLAER;YGSILENVVYNPVSR
AB1N83_000650-R1	Methyltransferase ausD	Fungal Meroterpenoid Biosynthesis Methyltransferases		det							306	1		75	0.0261438		1		Intracellular		IPR051654; IPR029063	OG0000367
AB1N83_000654-R1	Phosphoenolpyruvate carboxykinase (ATP)	phosphoenolpyruvate carboxykinase (ATP) family		quant	22.4741	21.3643		notSig	notSig	notSig	620	17	1	138	0.230645	498-505	63				IPR001272; IPR013035; IPR008210; IPR015994	OG0000972	YAEM(Ox)LADR
AB1N83_000658-R1	Uncharacterized protein			quant	23.7405		23.7629	notSig	notSig	notSig	272	4	3	16	0.0882353	78-272	10	uncharacterized	Membrane			OG0005771	LDDEERAPLVGSS;VIIDGVSWR;VRLDDEERAPLVGSS
AB1N83_000677-R1		Homologous Recombination Repair RAD51 Paralog		det							110	2		21	0.345455		1		Intracellular		IPR051988; IPR027417	OG0001286
AB1N83_001188-R1	Small ribosomal subunit protein uS9B	universal ribosomal protein uS9 family		quant	24.4478	24.2281	23.5009	notSig	notSig	notSig	144	15	9	51	0.604167	7-123	85		Intracellular		IPR014721; IPR000754; IPR020568; IPR020574	OG0001613	ALVAYYAK;AVQTFGK;GGGHTSQVYAM(Ox)R;IN(De)GSPINLVQPEILR;INGSPINLVQPEILR;IYEPVLVAGEDAFSPLDIR;LVAYDR;TLLIADPR;YIDAYSAM(Ox)ELK;YIDAYSAM(Ox)ELKK;YIDAYSAMELK
AB1N83_001181-R1	60S ribosomal protein L13	eukaryotic ribosomal protein eL13 family		quant	25.0862	24.8805	25.0628	notSig	notSig	notSig	208	19	13	76	0.538462	2-177	103				IPR001380; IPR018256	OG0003541	APLPLPTAYPAESPR;ATTLGVRPLTLLR;ATTLGVRPLTLLRPAVR;GFAHNNVLHANHFR;GFTLAELK;GVGIVVDHR;KGDSSPEDLTAETTR;KITEEEREFDAYK;LIVFPR;PLTLLR;SVNVER;TW(Ox)FDQPGR;TWFDQPGR;TWFDQPGRK
AB1N83_001140-R1	Pyruvate kinase	pyruvate kinase family		quant	23.4102	24.2192	26.8757	notSig	Down	notSig	533	67	32	128	0.626642	2-533	387		Intracellular	Pyruvate kinase, barrel; Pyruvate kinase, C-terminal	IPR001697; IPR040442; IPR036918; IPR015806; IPR015793; IPR015813; IPR015795; IPR011037; IPR018209	OG0000159	(Ac)PYPADGIR;AGHEFIISTDPK;APVTTEATK;DGIDIAIR;ETDGVM(Ox)VAR;EVLGPDGANIK;GC(Ca)YPFWYPEPR;GDLGIEIPASQVFLAQK;GGLGHTNTLR;GIQEHQWQTDVDNR;GQDVVDIR;IENEQGVEN(De)FDEILKETDGVMVAR;IENEQGVENFDEILK;IENEQGVENFDEILKETDGVM(Ox)VAR;IENEQGVENFDEILKETDGVMVAR;KM(Ox)VAEDPNGRPVAIALDTK;KTAIIATIGPK;LIYVDDGILSLLVLTIDGSNVHVR;M(Ox)NFSHGSYEYHQSVIDNTR;M(Ox)NFSHGSYEYHQSVIDNTRK;M(Ox)VAEDPN(De)GRPVAIALDTK;M(Ox)VAEDPNGRPVAIALDTK;…
AB1N83_001147-R1	D-isomer specific 2-hydroxyacid dehydrogenase family protein	D-isomer specific 2-hydroxyacid dehydrogenase family		det	22.4707						320	1	1	75	0.025	141-148	1	oxidoreductases	Intracellular	D-isomer specific 2-hydroxyacid dehydrogenase, NAD-binding domain; D-isomer specific 2-hydroxyacid dehydrogenase, catalytic domain	IPR050857; IPR036291; IPR006140; IPR006139; IPR029753	OG0002033	IPLGLVGK
AB1N83_001146-R1	26S proteasome regulatory subunit RPN2	proteasome subunit S1 family		det	22.8321	23.7614					998	11	5	183	0.0891784	136-712	11		Intracellular	26S proteasome non-ATPase regulatory subunit 1/RPN2, N-terminal domain; 26S proteasome regulatory subunit RPN2, C-terminal	IPR016642; IPR011989; IPR048570; IPR040623; IPR016024; IPR002015	OG0004995	AAVTALAFLLFK;DSVDFVR;FGAALGQGLIDAGGR;IVSDKHEDPVAR;LQSIIENLFLK
AB1N83_001149-R1	U6 snRNA-associated Sm-like protein LSm5	snRNP Sm proteins family		quant	23.7254			notSig	notSig	notSig	87	2	1	17	0.137931	2-13	3		Intracellular	Sm-like protein LSm5; Sm domain, eukaryotic/archaea-type; Sm domain	IPR033871; IPR001163; IPR010920; IPR047575	OG0006833	(Ac)ASQILPLELIDR
AB1N83_001148-R1	Importin subunit alpha	importin alpha family		quant	23.4484	23.4406	23.4406	notSig	notSig	notSig	536	6	5	86	0.110075	107-251	7		Intracellular	Importin-alpha, importin-beta-binding domain	IPR024931; IPR011989; IPR016024; IPR002652; IPR032413; IPR036975; IPR000225	OG0002033	FVEFLK;LLSSPVLDVR;NPPIER;SPQPDWELISPALTVLTK;VIEC(Ca)GVVPR
AB1N83_001152-R1	Succinate--CoA ligase [ADP-forming] subunit alpha, mitochondrial	succinate/malate CoA ligase alpha subunit family		det			22.1543				333	3	1	73	0.033033	308-318	1			CoA-binding; ATP-citrate synthase/succinyl-CoA ligase, C-terminal domain	IPR005810; IPR016102; IPR036291; IPR003781; IPR005811; IPR033847; IPR017440	OG0002180	AGVIVTDSPAK
AB1N83_001153-R1	Armadillo-like helical	Importin beta-like nuclear transport receptors		det							929	1		126	0.01507		2		Intracellular	Exportin-1/Importin-beta-like; Importin-beta, N-terminal domain	IPR011989; IPR051345; IPR016024; IPR013598; IPR001494	OG0004996
AB1N83_001154-R1	TRAFAC class TrmE-Era-EngA-EngB-Septin-like GTPase superfamily protein	TRAFAC class TrmE-Era-EngA-EngB-Septin-like GTPase superfamily		quant	22.9919	24.055	23.906	notSig	notSig	notSig	444	8	3	118	0.128378	263-398	23		Intracellular	Septin-type guanine nucleotide-binding (G) domain	IPR016491; IPR027417; IPR030379	OG0006130	IPFAVVGSNQVVETPDGR;LKQSEEELYAR;TYM(Ox)EELREYTNDVLYENWR
AB1N83_001179-R1				quant			23.2028	notSig	notSig	notSig	516	2	2	43	0.0348837	74-144	4		Membrane			OG0005000	PYTFSGYDR;TQLPFEATK
AB1N83_001134-R1	major facilitator superfamily protein	major facilitator superfamily		det			24.2531				526	2	1	70	0.0190114	294-303	1		Membrane	Major facilitator superfamily domain	IPR050360; IPR036259; IPR005828; IPR003663; IPR020846; IPR005829	OG0003535	VFEEAGWIGR
AB1N83_002361-R1	Altered inheritance of mitochondria protein 6	AIM6 family		quant	23.8511	23.7681	23.8518	notSig	notSig	notSig	311	7	4	31	0.254019	105-285	18	esterases	Extracellular	Altered inheritance of mitochondria protein 6, PI-PLC-like catalytic domain	IPR039559; IPR051236; IPR017946	OG0005038	FWNTPEWPVFAR;NAFTEGQTRPN(De)GVWDTASGIPLQLLVDMK;TDGEATLPPVLEALSPLR;TFDSLYVQPLVQILEQMNPR
AB1N83_002365-R1	universal ribosomal protein uL13 family protein	universal ribosomal protein uL13 family		quant	24.7438	25.2026	25.1127	notSig	notSig	notSig	200	13	11	80	0.505	2-194	92		Intracellular		IPR005822; IPR036899; IPR005755	OG0000875	(Ac)ATFSSTPIIIDGK;AVSDNASSFEK;C(Ca)EEINISGSFFR;DVVDRLEEK;HIVNPK;LASIISK;LSHEVGWGYK;M(Ox)VVPEALR;MVVPEALR;QILSGQK;VFEGVPPPYDR;YHNFLHK
AB1N83_002368-R1	Mitochondrial presequence protease	Metalloenzyme, LuxS/M16 peptidase-like		quant	25.8869	24.8769	24.0472	notSig	Up	notSig	1105	112	60	253	0.662443	55-1105	361	peptidases		Peptidase M16, C-terminal; Peptidase M16, N-terminal	IPR011249; IPR007863; IPR011765	OG0005041	(Gl)QIQFIPTLAK;(Gl)QTLSELGKNPIR;AAIASFSNQALK;AEHDVPIPTEILK;AESSVAVAVTAPSK;AGFVTEVHHIDGK;ALDLLGSYLTSSAVAPLNR;ATM(Ox)TNLPIYIGSVPTEHLETFSEK;ATMTNLPIYIGSVPTEHLETFSEK;AVAWIR;AVVM(Ox)SLPTVESSYVM(Ox)HTTK;AVVM(Ox)SLPTVESSYVMHTTK;DGNTVLVSTWHDLIYDESSTER;DLVYGLVFDKER;DVPQNFQIDLLEK;DYHHTYYVPHNLVLIATGK;ELEEGSESSEGSEDDDSDSDHEGR;ENTSGDLM(Ox)ALR;ENTSGDLMALR;EQVLEVLKK;EYVEIESPLC(Ca)SYIYFSEDTR;FSVAGNVLALPNPR;GDTFS…
AB1N83_002358-R1	MARVEL domain-containing protein			quant	23.083			notSig	notSig	notSig	387	3	1	53	0.0568475	115-128	3		Membrane			OG0001765	QSC(Ca)ITNFFPDEASR
AB1N83_002353-R1	Plant Cell Wall Expansin	Plant Cell Wall Expansin	EXPN	quant	21.9454	22.5651	25.5633	notSig	Down	notSig	248	28	8	56	0.403226	136-248	247		Extracellular	RlpA-like protein, double-psi beta-barrel domain	IPR036908; IPR051477; IPR009009	OG0006619	C(Ca)VGC(Ca)APTDLDFSPSAFAQLASFDLGR;DTDFIC(Ca)AVSM(Ox)K;DTDFIC(Ca)AVSMK;LFDAVPGASGN(De)PNNNPIC(Ca)GK;LFDAVPGASGN(De)PNNNPIC(Ca)GKK;LFDAVPGASGNPN(De)NNPIC(Ca)GK;LFDAVPGASGNPN(De)NNPIC(Ca)GKK;LFDAVPGASGNPNN(De)NPIC(Ca)GK;LFDAVPGASGNPNNN(De)PIC(Ca)GK;LFDAVPGASGNPNNNPIC(Ca)GK;LFDAVPGASGNPNNNPIC(Ca)GKK;LQGVTW(Ox)TW(Ox)V;LQGVTW(Ox)TWV;LQGVTWTW(Ox)V;LQGVTWTWV;PFGDFFAGQQTGEGTFYATGLTAC(Ca)GETN(De)KDTDFIC(C…
AB1N83_002355-R1	glycosyl hydrolase 5 (cellulase A) family protein	glycosyl hydrolase 5 (cellulase A) family	GH5_7	quant	25.9052	24.3101	24.7164	notSig	notSig	notSig	430	23	13	79	0.318605	36-387	73		Extracellular|Lysosome/Vacuole	Glycoside hydrolase, family 5	IPR045053; IPR017853; IPR001547	OG0006136	C(Ca)LGDLPAGPNC(Ca)VPFSGTISR;FAFVGAN(De)SYWLPLLTEQDDVESTFQSMQDAGIK;FAFVGANSYW(Ox)LPLLTEQDDVESTFQSMQDAGIK;FAFVGANSYWLPLLTEQDDVESTFQSM(Ox)QDAGIK;GRDFVLDGK;GRDFVLDGKK;IVASYQR;LDKVIETAGR;LGLTESGGNR;RIVASYQR;SSPNIFAWELINEAR;SWGVDWIDHHAK;TDIYPTWVK;VIETAGR;WYEEQAN(De)FVR;WYEEQANFVR
AB1N83_002357-R1	Phosphatidylglycerol/phosphatidylinositol transfer protein	NPC2 family		quant	26.5218	24.4157	22.642	Up	Up	notSig	161	13	8	30	0.490683	58-147	85		Extracellular	ML domain, phosphatidylinositol/phosphatidylglycerol transfer protein; MD-2-related lipid-recognition domain	IPR033917; IPR003172; IPR039670; IPR014756; IPR036846	OG0003562	(Gl)QFDLC(Ca)EEAR;ATAIERVEEGAYADVIVK;FVVNVR;GYTADDEDLVC(Ca)LDLK;N(De)ADTDVQC(Ca)PVEPGDYEVEQTVELPK;N(De)ADTDVQC(Ca)PVEPGDYEVEQTVELPKEIPK;NADTDVQC(Ca)PVEPGDYEVEQTVELPK;NADTDVQC(Ca)PVEPGDYEVEQTVELPKEIPK;QFDLC(Ca)EEAR;VEEGAYADVIVK;VKATAIER
AB1N83_002373-R1	UPF0047 family protein	UPF0047 family		quant	25.1803			Up	Up	notSig	137	9	6	29	0.50365	6-124	28		Intracellular		IPR001602; IPR035917	OG0008514	ASLVGSSISIPVTN(De)GR;ASLVGSSISIPVTNGR;DM(Ox)DM(Ox)ALDNIVPEHLNWR;DMDM(Ox)ALDNIVPEHLNWR;EFTLSK;HTDEGPDDSVSHTK;LNLGTWQGIYLTEFR;RDM(Ox)DM(Ox)ALDNIVPEHLNWR
AB1N83_002379-R1	Ras-related C3 botulinum toxin substrate 1	Small GTPase; Small GTPase Rho		quant	23.7226	23.4588	25.1094	notSig	notSig	notSig	194	7	6	40	0.35567	50-182	14		Membrane	Small GTP-binding domain	IPR001806; IPR003578; IPR027417; IPR005225	OG0000233	AVLNPPPK;LDLREDQTTIEK;M(Ox)APIQYSQGVAM(Ox)SK;TISLGLWDTAGQEDYDR;TVFDEAIR;YLEC(Ca)SALTQK
AB1N83_002378-R1	Uncharacterized protein			det			23.4129				996	3	1	148	0.0130522	980-992	1	uncharacterized	Membrane			OG0000765	VADVVASFTSTTK
AB1N83_003503-R1	Glycogen debranching enzyme	Glycogen debranching enzyme	GH133|GH13_25	quant	24.4118	24.4759	24.0196	notSig	notSig	notSig	1603	43	35	329	0.259513	90-1529	90		Intracellular	Glycogen debranching enzyme, glucanotransferase domain; Glycogen debranching enzyme, C-terminal; Glycogen debranching enzyme, central domain; Eukaryotic glycogen debranching enzyme, N-terminal domain	IPR010401; IPR032792; IPR032790; IPR032788; IPR008928; IPR017853; IPR029436; IPR012341	OG0004189	AALESGEIVAWDGSNVAGK;ADGEERDATQGEFGTYDVPGLGK;AFSSLDLVDLNVVLHR;DATQGEFGTYDVPGLGK;DDTWVAWDDQR;DGAPVEITGLLK;DGPWALDYIVNR;DSPLVESYFTR;DVFISLR;EVIVWGDC(Ca)VK;GEGFDIDIR;GHSDSPYSIR;GLFLTTGNFEGAK;GLN(De)YHN(De)GPEWGWPLGYFLQAYLHFDTR;GVNATIN(De)GEEQLVTYQK;GYFNIDPILR;GYLTPVR;HAEGITFR;HALGSLLIADQVLR;IDGLGLFSGR;LLNLVGEK;LPPAYTPYILR;LSPHSDADPLK;LYEVPGVGDGSGISK;QLDDLPNLK;QLDDLPNLKQPAEWFK;RGYFNIDPILR;SASLDPSKPTPS…
AB1N83_003502-R1				quant	26.1317	23.6272	26.2758	Up	notSig	notSig	196	16	8	39	0.464286	54-159	80		Extracellular		IPR043708	OG0000129	AQPVEFLR;DHFYTTNPQER;DSYVYR;QTVPLFR;SYHVANTDHFYTTDVN(De)EM(Ox)NTAATTHGYGR;SYHVANTDHFYTTDVN(De)EMNTAATTHGYGR;SYHVANTDHFYTTDVNEM(Ox)NTAATTHGYGR;SYHVANTDHFYTTDVNEMNTAATTHGYGR;VC(Ca)GSIPLYR;VYSTQWK;YTDEGVAGHVFQSR
AB1N83_003493-R1	Hypoxanthine-guanine phosphoribosyltransferase	Phosphoribosyltransferase-like		quant	24.9548			notSig	notSig	notSig	208	2	1	52	0.0673077	129-142	2		Intracellular	Phosphoribosyltransferase domain	IPR029057; IPR000836	OG0004190	DVEEELAKRPESER
AB1N83_003495-R1	NUXM, NADH-ubiquinone oxidoreductase 21 kDa subunit	NADH-ubiquinone oxidoreductase subunit		det			23.5306				169	2	1	44	0.12426	108-128	1	oxidoreductases	Membrane	NADH-ubiquinone oxidoreductase, 21kDa subunit, N-terminal; NADH-ubiquinone oxidoreductase, 21kDa subunit, C-terminal, fungi	IPR019721; IPR053229; IPR024549	OG0003021	EGKPLYGESHQPEWVQASAYR
AB1N83_002712-R1	Mitochondrial glycoprotein	Mitochondrial glycoprotein		det		22.9832					254	3	1	52	0.0748031	237-249	2				IPR003428; IPR036561	OG0001541	EQLEYVQWLESVK
AB1N83_002717-R1	glycosyltransferase 20 family protein	glycosyltransferase 20 family;trehalose phosphatase family	GT20	quant		23.054	23.054	notSig	notSig	notSig	931	5	3	190	0.0354458	27-724	4		Intracellular		IPR001830; IPR003337; IPR036412; IPR023214; IPR006379	OG0006194	GSAEWVNFTEK;SGDDVSLDQVR;SQITALENELR
AB1N83_002738-R1	FAD-linked Oxidoreductase in Biosynthetic Pathways	FAD-linked Oxidoreductases in Biosynthetic Pathways		quant	25.5075	25.1461	27.6791	notSig	Down	Down	491	47	18	46	0.706721	29-491	452	oxidoreductases	Extracellular	FAD linked oxidase, N-terminal; FAD-binding domain, PCMH-type	IPR050416; IPR016169; IPR036318; IPR006094; IPR016166	OG0001773	(Gl)QIEDSVSSASDVYYPGQIHYSQGIK;APDPIC(Ca)K;C(Ca)VVEPGTPEDVAITLQIVGSTR;EQSFLPLNLYFAWGLSIFDSDFHDAIK;FDQVVYDQASQTATIGAGLVW(Ox)DDVYSALEPYAVN(De)VVGGR;FDQVVYDQASQTATIGAGLVW(Ox)DDVYSALEPYAVNVVGGR;FDQVVYDQASQTATIGAGLVWDDVYSALEPYAVN(De)VVGGR;FDQVVYDQASQTATIGAGLVWDDVYSALEPYAVNVVGGR;FSNEVIDPK;GAFHTVPLVSYSEN(De)LLK;GAFHTVPLVSYSENLLK;GGFN(De)NFGIVTK;GGFNN(De)FGIVTK;GGFNNFGIVTK;GGGHASNPGFSSTTGVHITM(Ox)TR;HWASS…
AB1N83_002736-R1	Neutral protease 2	peptidase M35 family		quant	24.3543	24.3701	23.8141	notSig	notSig	notSig	381	10	5	62	0.259843	102-363	22	peptidases	Extracellular		IPR050414; IPR024079; IPR001384	OG0001382	DGVDVPFTGIR;GGTTLHELTHAVGR;TLASLGSSYISSR;TTDVGYGC(Ca)AFDQGLSAAQSIR;TVTVSHAVAPLFDFASVGTGK
AB1N83_002735-R1	Class I glutamine amidotransferase-like protein	Isonitrile Hydratase and Quaternary Amine Regulator		quant	24.1143		22.938	notSig	notSig	notSig	233	3	3	55	0.0987124	64-117	5		Intracellular	DJ-1/PfpI	IPR029062; IPR052158; IPR002818	OG0000802	SLEPVTATAGPR;VPPSLLEFLK;VPPSLLEFLKR
AB1N83_002733-R1	Uncharacterized protein			det							296	3		41	0.0641892		12	uncharacterized	Extracellular			OG0000644
AB1N83_002732-R1	Small ribosomal subunit protein uS15	universal ribosomal protein uS15 family		quant	24.5733	25.5238	24.1719	notSig	notSig	notSig	151	12	8	53	0.503311	10-121	108		Intracellular	Small ribosomal subunit protein uS15, N-terminal	IPR023029; IPR012606; IPR000589; IPR009068	OG0005195	DSHGIPQVR;GISSSALPYR;GLTPSQIGVTLR;KGLTPSQIGVTLR;LILIESR;RAPPTWLK;SHGLGPSIPEDLWHLIK;TTPDDVIDHIIK
AB1N83_002731-R1	40S ribosomal protein S6	eukaryotic ribosomal protein eS6 family		quant	24.0875	25.1496	24.2446	notSig	notSig	notSig	237	14	10	83	0.481013	3-218	58		Intracellular		IPR014401; IPR001377; IPR018282	OG0005196	(Gl)QGDAEIPGLTDSVQPK;(Gl)QGVLLPHR;GC(Ca)IVGPDIAVLSLVIVK;IFYDKK;ISQEVAADAIGDEWK;KFFNLSKEDDVR;LIDIDDER;LLLSDGHSC(Ca)YR;LNIAHPATGNQK;QGDAEIPGLTDSVQPK;QGVLLPHR;SEYDALIAK
AB1N83_002730-R1	NADP-dependent oxidoreductase domain superfamily protein	Aldo-keto reductase		quant	24.3257	22.0504		notSig	notSig	notSig	311	6	5	77	0.141479	69-289	7	oxidoreductases	Intracellular	NADP-dependent oxidoreductase domain	IPR036812; IPR020471; IPR023210; IPR018170	OG0005197	EIVVLPK;IASNLSGAVSASTK;LDGLAAAGK;LVEYLR;SDIFITSK
AB1N83_002741-R1	Aldehyde dehydrogenase	aldehyde dehydrogenase family		det			23.4128				517	4	2	120	0.040619	276-323	2	oxidoreductases		Aldehyde dehydrogenase domain	IPR012394; IPR016162; IPR016163; IPR016161; IPR015590; IPR016160; IPR029510	OG0001900	FYPESAK;GTIVFGGETDEATK
AB1N83_002729-R1	Inositol oxygenase	myo-inositol oxygenase family		det	26.4403		24.0507				341	3	1	76	0.0175953	33-38	3	oxidoreductases	Intracellular		IPR007828	OG0001698	RLIPFR
AB1N83_004746-R1	Pyruvate dehydrogenase E1 component subunit alpha	Pyruvate Dehydrogenase E1 Alpha Subunit; Pyruvate dehydrogenase (acetyl-transferring) E1 component, alpha subunit, subgroup y		quant	22.3597		22.2276	notSig	notSig	notSig	397	6	5	105	0.115869	121-310	7	oxidoreductases		Dehydrogenase, E1 component	IPR050642; IPR017597; IPR001017; IPR029061	OG0000773	GVIAELLGR;KWTVEDK;SSSNTEYFTR;VITAYR;YGGHSM(Ox)SDPGTTYR
AB1N83_004748-R1	Amidohydrolase-related domain-containing protein	Dihydroorotase/Allantoinase Hydrolase		quant	22.7874			notSig	notSig	notSig	972	5	2	196	0.0277778	495-910	4	amidases	Membrane	Amidohydrolase-related	IPR050138; IPR032466; IPR011059; IPR006680	OG0000581	ALESVTTTPAK;FDAEWAR
AB1N83_004737-R1	glycosyl hydrolase 5 (cellulase A) family protein	glycosyl hydrolase 5 (cellulase A) family	GH5_9	quant	24.7774	25.5814	26.2395	notSig	notSig	notSig	752	71	24	91	0.476064	166-599	916		Membrane	Glycoside hydrolase, family 5	IPR050386; IPR017853; IPR001547	OG0000347	AC(Ca)GAWGSSM(Ox)R;AC(Ca)GAWGSSMR;AGLQAFIEASMDALGDYFFWTWK;DVVPIFGIM(Ox)NEALTR;DVVPIFGIMNEALTR;EM(Ox)TGIGAGN(De)GPFM(Ox)AIHDGFR;EM(Ox)TGIGAGN(De)GPFMAIHDGFR;EM(Ox)TGIGAGNGPFM(Ox)AIHDGFR;EM(Ox)TGIGAGNGPFMAIHDGFR;EMTGIGAGN(De)GPFM(Ox)AIHDGFR;EMTGIGAGN(De)GPFMAIHDGFR;EMTGIGAGNGPFM(Ox)AIHDGFR;EMTGIGAGNGPFMAIHDGFR;GVPGSHTYGGDC(Ca)GDWEDSR;GVPGSHTYGGDC(Ca)GDWEDSRNWTPGTK;IGN(De)STAGFVEAPLWSYK;IGNSTAGFVEAP…
AB1N83_004503-R1	Carboxylic ester hydrolase	type-B carboxylesterase/lipase family		det		23.5704					575	3	1	77	0.0365217	367-372	7	esterases	Extracellular	Carboxylesterase, type B	IPR029058; IPR050309; IPR002018; IPR019826	OG0000483	ILLFPR
AB1N83_004494-R1	glycosyl hydrolase 3 family protein	glycosyl hydrolase 3 family	GH3	quant	25.1586	21.4033	25.33	Up	notSig	Down	745	67	34	133	0.53557	27-737	433		Extracellular	Glycoside hydrolase family 3 C-terminal domain; Glycoside hydrolase, family 3, N-terminal; Fibronectin type III-like domain	IPR050288; IPR036962; IPR017853; IPR036881; IPR002772; IPR013783; IPR001764; IPR026891	OG0000432	C(Ca)N(De)GDTHPVAR;C(Ca)NGDTHPVAR;DRSIWDVVTQK;ERGAAIGDELR;EYGLPVTK;GAAIGDELR;GAAIGDELRGK;GFSDVALTVGSSK;GIHVWFGPAQDLM(Ox)R;GIHVWFGPAQDLMR;GRLPFSIADSEAAYGTEIVYDK;GWESFGPDPYLN(De)GEGGYETIVGIQSK;HFTAN(De)NQEHNR;HFTANNQEHNR;IANM(Ox)AVIGEDAK;IANMAVIGEDAK;LDEM(Ox)VK;LDEMVK;LGIPALC(Ca)LM(Ox)DGPAGVRPGTGVTGWPSGIN(De)AASTFSR;LGIPALC(Ca)LM(Ox)DGPAGVRPGTGVTGWPSGINAASTFSR;LGIPALC(Ca)LMDGPAGVRPGTGVTGWPSGIN(De)A…
AB1N83_004489-R1	major facilitator superfamily protein	major facilitator superfamily		det							490	1		65	0.0142857		1		Membrane	Major facilitator superfamily domain	IPR050360; IPR036259; IPR005828; IPR003663; IPR020846; IPR005829	OG0002081
AB1N83_004485-R1	NADP-dependent oxidoreductase domain superfamily protein	Aldo/Keto Reductase		quant	26.8283	25.6785	24.4953	notSig	notSig	notSig	316	2	2	85	0.028481	76-84	8	oxidoreductases	Intracellular	NADP-dependent oxidoreductase domain	IPR050791; IPR036812; IPR023210	OG0000325	RSEIFIATK;SEIFIATK
AB1N83_004496-R1	Glycine-rich domain-containing protein-like protein	Glycine-rich domain-containing protein-like		quant	22.6577	24.233		notSig	notSig	notSig	480	10	4	70	0.122917	147-374	14		Intracellular		IPR009836	OG0000093	FDAIDSM(Ox)SNDATR;FDAIDSMSNDATR;LSTADALRPESLPILLR;SLAAAQFWQSTTQLK;VIHIQR
AB1N83_004488-R1	Autophagy protein	PROPPIN		quant	24.4475		24.4475	notSig	notSig	notSig	426	3	2	76	0.0469484	199-230	4		Intracellular		IPR048720; IPR036322; IPR015943; IPR001680	OG0001455	SPLSIVQISQN(De)GTR;VWSVPK
AB1N83_004045-R1	Histone H3.2	histone H3 family		det							137	6	3	47	0.248175	75-124	14		Intracellular	Histone H2A/H2B/H3	IPR000164; IPR009072; IPR007125	OG0000440	EIAQDFK;EIAQDFKTDLR;RVTIQPK
AB1N83_004050-R1	glycosyl hydrolase 28 family protein	glycosyl hydrolase 28 family	GH28	quant	25.8868	23.933	21.908	Up	Up	notSig	447	28	10	57	0.290828	148-447	85		Extracellular		IPR012334; IPR011050; IPR000743	OG0002028	AGLVRPF;EVAIFDLYPDTAVN(De)VVAQNIVAK;EVAIFDLYPDTAVNVVAQNIVAK;GGQVADVQNVLIENVVMK;ITN(De)GVIR;ITNGVIR;KITN(De)GVIR;KITNGVIR;N(De)AYC(Ca)EGGHGLSIGSLGK;NAYC(Ca)EGGHGLSIGSLGK;NFAGSIR;SSLYGAR;SWTGGQGLAR;TQTGRPVSVM(Ox)C(Ca)DPATVEN(De)DVGFVC(Ca)QNGR;TQTGRPVSVM(Ox)C(Ca)DPATVENDVGFVC(Ca)QN(De)GR;TQTGRPVSVMC(Ca)DPATVEN(De)DVGFVC(Ca)QN(De)GR;TQTGRPVSVMC(Ca)DPATVENDVGFVC(Ca)QN(De)GR
AB1N83_002854-R1	Histidine phosphatase superfamily protein	Histidine acid phosphatase, eukaryotic; Histidine phosphatase superfamily, clade-2		quant	24.3443		23.3791	notSig	notSig	notSig	441	24	14	87	0.444444	36-418	54		Extracellular		IPR029033; IPR016274; IPR000560	OG0000481	(Gl)QELFDHGVNFR;APVPTGVK;AVYLEFGHDTTIDM(Ox)ALTALGLAK;DSPPLSPTGPVRPK;EVLPADC(Ca)K;FTDADTHGALYAC(Ca)AYDYAALR;LGNLSPYHK;N(De)GYTSTLGHDDLTAIGR;QELFDHGVNFR;SHGTC(Ca)SFDTFVSK;TSEQVPFAAQM(Ox)VWEK;VDQVM(Ox)LTGR;VDQVMLTGR;VIESAQWFGQGYFGR;YLPSITK;YQHLTADAILAGDQDR
AB1N83_002482-R1		Rho-type GTPase guanine nucleotide-exchange factors		det			21.5592				1580	7	1	351	0.00759494	1093-1104	1		Intracellular	Citron homology (CNH) domain; Dbl homology (DH) domain; Pleckstrin homology domain 5; Pleckstrin homology domain; DEP domain	IPR052233; IPR001180; IPR035899; IPR000219; IPR011993; IPR041675; IPR001849; IPR000591	OG0003044	SVYPM(Ox)TVHHN(De)GR
AB1N83_002487-R1	AB hydrolase superfamily protein	Secreted Mono/Diacylglycerol Lipase		quant	22.85	26.0667	23.6056	notSig	notSig	notSig	302	17	10	31	0.410596	114-243	126	esterases	Extracellular	Fungal lipase-like domain	IPR029058; IPR051218; IPR002921	OG0000293	EDFVPILPGR;GKLDASLFPGVPSAVTVHDGFR;IQALLTDAEAVR;LDASLFPGVPSAVTVHDGFR;TAPTILAAVQR;TIGYGM(Ox)PR;TIGYGMPR;TLSAHPASK;VGNQDFAN(De)YVDSHISLTHINNREDFVPILPGR;VGNQDFANYVDSHISLTHIN(De)NR;VGNQDFANYVDSHISLTHINNR;VGNQDFANYVDSHISLTHINNREDFVPILPGR;VTVVGHSLGAALALLDGVYLPLHISGVTFR
AB1N83_002486-R1	AB hydrolase superfamily protein	Secreted Mono/Diacylglycerol Lipase		quant	24.491	23.7269	27.1219	notSig	Down	Down	301	32	12	33	0.631229	28-255	311	esterases	Extracellular	Fungal lipase-like domain	IPR029058; IPR051218; IPR002921	OG0000293	(Gl)QSISVLSGAQISAFKPYSFYASTAYC(Ca)KPATTK;AAM(Ox)TQFSATR;AAMTQFSATR;AAPSVLAAVK;FLGFHHPN(De)GEVHIR;FLGFHHPNGEVHIR;GDIVPIVPGR;LIPLLTDADFFFDSLNPTLFPGISR;SIQVHN(De)GFSEAQAR;SIQVHNGFSEAQAR;SVVVAHQGTDTSK;TVTFGM(Ox)PR;VGN(De)QAFANYVDSHVTSLTHINNK;VGNQAFAN(De)YVDSHVTSLTHINNKGDIVPIVPGR;VGNQAFANYVDSHVTSLTHIN(De)NK;VGNQAFANYVDSHVTSLTHIN(De)NKGDIVPIVPGR;VGNQAFANYVDSHVTSLTHINNK;VGNQAFANYVDSHVTSLTHINNKGDIVPIVPGR…
AB1N83_002488-R1	glycosyl hydrolase 5 (cellulase A) family protein	glycosyl hydrolase 5 (cellulase A) family	GH5_15	quant	26.8087	22.66		Up	Up	notSig	461	58	19	56	0.444685	76-461	304		Extracellular		IPR050386; IPR017853	OG0004235	(Gl)QLHDAGIVAILDHHALPGVQTAQQM(Ox)FTGR;(Gl)QLHDAGIVAILDHHALPGVQTAQQMFTGR;(Gl)QW(Ox)SYTEGVK;(Gl)QWSYTEGVK;(Gl)QWSYTEGVKR;ALVW(Ox)TAVM(Ox)TGLAHLDPM(Ox)FK;ALVW(Ox)TAVMTGLAHLDPM(Ox)FK;ALVWTAVM(Ox)TGLAHLDPM(Ox)FK;ALVWTAVM(Ox)TGLAHLDPMFK;ALVWTAVMTGLAHLDPM(Ox)FK;ALVWTAVMTGLAHLDPMFK;DVEFYTDYN(De)YHR;DVEFYTDYNYHR;DWADAQK;GAVSIQAVN(De)EPIM(Ox)DATLTPGYGEFQK;GAVSIQAVNEPIM(Ox)DATLTPGYGEFQK;GEFFPK;GQGW(Ox)IFW(O…
AB1N83_002479-R1	Amino Acid-Polyamine-Organocation Superfamily YAT	Amino Acid-Polyamine-Organocation Superfamily YAT		quant	24.7866		21.8681	notSig	notSig	notSig	549	1	1	60	0.0145719	361-368	5		Membrane	Amino acid permease/ SLC12A domain	IPR050524; IPR004841; IPR004840	OG0001047	ILYGLALR
AB1N83_003141-R1	AIR synthase family protein	AIR synthase family;GARS family		quant		23.6371	23.6489	notSig	notSig	notSig	786	9	6	123	0.101781	14-779	14		Intracellular	Phosphoribosylglycinamide synthetase, ATP-grasp (A) domain; Phosphoribosylglycinamide synthetase, C-domain; PurM-like, C-terminal domain; Phosphoribosylglycinamide synthetase, N-terminal; PurM-like, N-terminal domain; ATP-grasp fold	IPR004733; IPR000115; IPR020561; IPR036921; IPR036676; IPR020560; IPR010918; IPR037123; IPR016185; IPR020562; IPR011054; IPR013815; IPR016188; IPR011761; IPR020559	OG0003518	EHALAWK;GMSHITGGGFIENIPR;GVLLPNTVEEAIAGLEEIM(Ox)VK;GVLLPNTVEEAIAGLEEIMVK;HGAVEPLEMAR;ILQEN(De)GDAQVYR;VGEVTSTPGVEM(Ox)R
AB1N83_003147-R1	Cyanovirin-N domain-containing protein			det			22.5324				109	1	1	15	0.110092	37-48	1		Extracellular			OG0007057	LSFQFDGYC(Ca)EDR
AB1N83_003156-R1	Guanyl-specific ribonuclease Po1	Guanine-specific ribonuclease N1-like; Guanyl-specific ribonuclease N1/T1		quant	25.3153	23.7808	24.4088	notSig	notSig	notSig	126	10	6	19	0.428571	38-126	53		Extracellular		IPR016191; IPR000026; IPR051386	OG0000214	FC(Ca)AC(Ca)LTHTGAPTTN(De)GFVEC(Ca)R;FC(Ca)AC(Ca)LTHTGAPTTN(De)GFVEC(Ca)RF;FC(Ca)AC(Ca)LTHTGAPTTNGFVEC(Ca)R;FC(Ca)AC(Ca)LTHTGAPTTNGFVEC(Ca)RF;GSVYN(De)GGSPGADR;GSVYN(De)GGSPGADRVIYDQSGR;GSVYNGGSPGADR;SFTTTDVTN(De)AIR;SFTTTDVTNAIR;VIYDQSGR
AB1N83_003150-R1	CN hydrolase domain-containing protein	Apolipoprotein N-acyltransferase		quant	23.9087			notSig	notSig	notSig	612	5	4	88	0.0833333	324-543	4		Membrane		IPR004563; IPR036526	OG0002110	DIGIPYPLR;LASAHIILWPEGAVSFR;TGMALVAPNDPNPR;TVGLAMWEQAK
AB1N83_003151-R1	Phenylacetyl-CoA ligase	AMP-binding enzyme, C-terminal domain superfamily		quant	23.2947			notSig	notSig	notSig	567	4	1	100	0.0405644	277-288	4			AMP-dependent synthetase/ligase domain; AMP-binding enzyme, C-terminal domain	IPR000873; IPR045851; IPR025110; IPR020845	OG0001075	FNFTDFLGSIVR
AB1N83_003152-R1	proteasome subunit p55 family protein	proteasome subunit p55 family		quant	21.3017	22.1041	23.0252	notSig	notSig	notSig	570	5	3	166	0.0473684	142-483	6		Intracellular	Proteasome component (PCI) domain; 26S proteasome regulatory subunit RPN5, C-terminal domain	IPR040134; IPR054559; IPR036390; IPR000717; IPR036388; IPR040896	OG0001524	IIAEYYSR;NAADLASTSR;SFHTHELM(Ox)R
AB1N83_003132-R1	RNase T2 family protein	RNase T2 family		quant	25.2686	19.6856	25.1173	Up	notSig	Down	318	21	13	52	0.540881	38-318	105		Extracellular		IPR036430; IPR033697; IPR001568; IPR033130; IPR018188	OG0007111	(Gl)QDLLDFMQK;(Gl)QFDPTPSPAILPDGTVVPAWK;GIPDTFSSIASC(Ca)VDEPLTYSC(Ca)ENTAPIK;GPGIDTFVAQFGR;GQLLPEK;HATC(Ca)TSTFDVAC(Ca)YQPYK;HATC(Ca)TSTFDVAC(Ca)YQPYKK;HQDVVNFFDAVVR;KGQLLPEK;NTC(Ca)C(Ca)SPTPGGLVLQTQFWSTWTGLER;QDLLDFM(Ox)QK;QDLLDFMQK;QFDPTPSPAILPDGTVVPAWK;SSEHEVRV;TAGIWYYER;YWINQGAPNVDFWGHEFSK
AB1N83_003133-R1	SnoaL-like domain-containing protein			quant	24.3935		23.9785	notSig	notSig	notSig	171	5	3	35	0.245614	79-157	15		Extracellular			OG0000150	EVVSEMR;FPQFNWIVVHVK;HGDGGFINWAFQGNLK
AB1N83_003164-R1	Guanine-specific ribonuclease N1-like protein	Guanine-specific ribonuclease N1-like; Guanyl-specific ribonuclease N1/T1		quant			24.2025	notSig	notSig	notSig	142	4	3	28	0.267606	54-93	9		Extracellular		IPR016191; IPR000026; IPR051386	OG0000214	LDAANQQVGFK;NPYPHYFGN(De)GEGLAFTGTGC(Ca)AKPNLR;RLDAANQQVGFK
AB1N83_002869-R1	Gamma-glutamyltransferase-like enzyme	Gamma-glutamyltransferase-like enzyme		quant	24.0065	23.5401	24.5761	notSig	notSig	notSig	179	11	9	35	0.597765	2-163	32	peptidases	Intracellular		IPR052896; IPR029055	OG0002725	FGSGNLSVAEVLAPAIR;GVVSSSQPLATEAGLEILR;IPATDLNSVTVPGAAAAWVDTVVK;LTLEYAK;SRLPGGDLR;SVVYGTK;VDQPELTPGR;VDQPELTPGRFPSR;VSPVQIDWAK
AB1N83_002902-R1	Methylmalonate-semialdehyde dehydrogenase	Methylmalonate-semialdehyde dehydrogenase		quant	24.8586	22.7288	25.9512	notSig	notSig	Down	546	48	25	109	0.677656	40-529	364	oxidoreductases		Aldehyde dehydrogenase domain	IPR010061; IPR016162; IPR016163; IPR016161; IPR015590; IPR016160	OG0001337	AASEAFK;AGLPPGVVNVIHGGVPTVNAIC(Ca)DHPAIK;AISFVGGDR;ASFLGDIGFYGK;AYKEEIFGPVLVVLTADTLDDALDIIN(De)ANK;AYKEEIFGPVLVVLTADTLDDALDIINANK;DPGAAM(Ox)IIAELC(Ca)QR;DPGAAMIIAELC(Ca)QR;EEIFGPVLVVLTADTLDDALDIINANK;ENSDALAASIVLEQGK;ERIEGLIASVQEEGGEIVLDGR;FVIELQQLIR;GADFGPVISPK;GGINFYTQNK;GLQVVESAIAIPSNLM(Ox)GDKLEVAK;GLQVVESAIAIPSNLMGDKLEVAK;GYTVEGYPEGNFVGPTIVK;IEGLIASVQEEGGEIVLDGR;KFEHEVEVGQIGIN(De)VPIPVPLPM(Ox…
AB1N83_002896-R1	Pericyclase pydY-like protein	Pericyclase pydY-like		quant	24.2941	22.162	25.3629	notSig	notSig	notSig	191	23	14	48	0.633508	21-191	72		Intracellular		IPR053037	OG0001688	(Gl)QIWGTEVIDGVTR;AISM(Ox)GSLHLTVK;AISMGSLHLTVK;DSEGVEHIDIDQVVAGLAGTR;DSEGVEHIDIDQVVAGLAGTREER;HYKDSEGVEHIDIDQVVAGLAGTR;IPVADVEEEFLK;IPVADVEEEFLKK;LVYDYAGPLPESSA;RAISM(Ox)GSLHLTVK;RIPVADVEEEFLK;RIPVADVEEEFLKK;SGTSWIAK;SLSDSTDAILTAQGVGWLK;THNDHVFGHVIGK
AB1N83_002897-R1	Adipose-regulatory protein-domain-containing protein	Seipin family		det	26.2728						359	1	1	64	0.0250696	194-202	2		Membrane		IPR009617	OG0001610	AIAYVEVGR
AB1N83_002874-R1	AB hydrolase superfamily protein	Epoxide hydrolase-like		det	23.5728	23.6949					331	6	2	83	0.117825	210-259	12		Intracellular	Alpha/beta hydrolase fold-1	IPR029058; IPR000073; IPR000639	OG0000447	TAAIGPWVSEEEGR;VLTSGSSSDDDKGVAIR
AB1N83_002875-R1	AB hydrolase superfamily protein	Epoxide hydrolase-like		quant	24.611		24.7602	notSig	notSig	notSig	330	11	8	66	0.430303	14-322	27		Intracellular	Alpha/beta hydrolase fold-1	IPR029058; IPR000639; IPR000073	OG0000447	DLVEVLDAEGAK;GFNYHYLAVAPK;GGLAGPLC(Ca)WYK;KDEVNQELGAWLK;NFESFDSILYADDASLWK;TDM(Ox)APTGVLR;TDMAPTGVLR;TTAVGPWVTEEDRK;VATSGIM(Ox)N(De)DDDKGVPIQSPAVSKPVFFGATSK
AB1N83_002882-R1	Histidine phosphatase superfamily protein	Histidine phosphatase superfamily, clade-1; Phosphoglycerate Mutase/Phosphatase		det			23.1786				219	5	2	56	0.0821918	28-158	7		Intracellular		IPR029033; IPR013078; IPR050275	OG0004983	(Gl)QYHEEGLNTR;QYHEEGLNTR;SDIPLTAR
AB1N83_002887-R1	Cyanide hydratase	carbon-nitrogen hydrolase superfamily		quant	23.0939	23.0716	23.1737	notSig	notSig	notSig	351	6	3	53	0.125356	2-308	13		Intracellular	Carbon-nitrogen hydrolase	IPR044149; IPR036526; IPR003010; IPR000132	OG0001030	IVADTM(Ox)GNYSR;IVADTMGNYSR;PFTLNPSNSDTR;TIFGDGSAPSIHNVVQTEWGR
AB1N83_002593-R1	FAD-dependent oxidoreductase 2	FAD-dependent oxidoreductase 2; Flavocytochrome c		quant	24.6221	24.7407	22.663	notSig	notSig	notSig	583	44	30	142	0.610635	2-582	97	oxidoreductases	Intracellular	FAD-dependent oxidoreductase 2, FAD binding domain; Cytochrome b5-like heme/steroid binding domain	IPR050315; IPR036188; IPR027477; IPR010960; IPR003953; IPR036400; IPR001199; IPR018506	OG0005758	(Ac)AQVIVVGGGLAGLSAAHTLLER;AIM(Ox)LYAGR;ATSGIN(De)GSGTQAQQELGIPDTTK;ATSGINGSGTQAQQELGIPDTTK;DDSGAVIGAEYTHGGK;DLARDDLIR;EFGLKPEVLK;EFGLKPEVLKK;EIEWHC(Ca)K;FALDLSK;FFSGEWK;GASVLLLDK;GDAQFPGM(Ox)VITYAQLER;GVGGLLLDNTGK;GVGGLLLDNTGKR;IWEN(De)GKFPIR;KTFEDYNQSVR;LEDLSVSDPDR;LEDLSVSDPDRVK;LGGSSLLGC(Ca)VVFGR;LVLN(De)GPASK;LVLNGPASK;RFENGDELSK;SGDAVNWLQDK;TETAYGPVILATGGYAADFSEDSLLKK;TFEDYNQSVR;TFFEDTK;VIGH…
AB1N83_002571-R1	Carbohydrate-binding module family 13 protein	Ricin B-like lectins; Osmotin/thaumatin-like superfamily	CBM13	quant	25.1247	22.6565	24.1569	Up	Up	notSig	341	105	20	53	0.527859	89-340	2085		Extracellular	Ricin B, lectin domain	IPR035992; IPR000772; IPR037176	OG0006409	(Gl)QAQTW(Ox)EC(Ca)AGN(De)NQNQLWR;(Gl)QAQTW(Ox)EC(Ca)AGNNQNQLWR;(Gl)QAQTWEC(Ca)AGN(De)NQNQLWR;(Gl)QAQTWEC(Ca)AGNN(De)QNQLWR;(Gl)QAQTWEC(Ca)AGNNQN(De)QLWR;(Gl)QAQTWEC(Ca)AGNNQNQLW(Ox)R;(Gl)QAQTWEC(Ca)AGNNQNQLWR;AGFFGDSN(De)YYYIVK;AGFFGDSNYYYIVK;AGFFGDSNYYYIVKDVN(De)WLNVGVSIAPIDRAPK;AGFFGDSNYYYIVKDVNWLNVGVSIAPIDRAPK;AKIWTC(Ca)YDNLPAQQWTYTPDDYIR;C(Ca)LDVPYLAN(De)GAPVW(Ox)IYDC(Ca)STAGEGYQN(De)WVIK;C(…
AB1N83_002579-R1	Small GTPase	Small GTPase; Small GTPase Rho		quant	24.0419		24.8691	notSig	notSig	notSig	227	7	6	58	0.387665	36-222	20			Small GTP-binding domain	IPR001806; IPR003578; IPR027417; IPR005225	OG0005762	AGPQAEEPSN(De)GWK;EYQPTVFDNYVAEIR;IEGVDEVFEAATR;LDDKPVQLALWDTAGQEEYER;VAQIIGAR;WIEEVR
AB1N83_002595-R1	Dipeptidase	metallo-dependent hydrolases superfamily		quant	24.2993		22.9483	notSig	notSig	notSig	446	21	14	111	0.347534	160-433	40	peptidases	Membrane		IPR008257; IPR032466	OG0004327	(Gl)QYHALGVR;APVIWSHSSAR;AVHDVPR;DIQISGR;DTLEQIDVAR;EHVGIGSDFDGIGDTPK;IASLLGVEGGHQLGNSLAVLR;LGVLVDLSHTSDDTAR;LLIDKYPETFHYAATSEDVK;NVPDDILALIGSGR;QALQYSK;QYHALGVR;SLIEEM(Ox)NR;SLIEEMNR;VFEGAER;VRDTLEQIDVAR
AB1N83_002567-R1	group II decarboxylase family protein	group II decarboxylase family		det			24.3982				501	1	1	103	0.0259481	332-344	1		Intracellular		IPR015424; IPR002129; IPR015421; IPR010977; IPR015422; IPR021115	OG0005764	SAEGDAGTVIDYR
AB1N83_002568-R1	Very-long-chain 3-oxoacyl-CoA reductase	short-chain dehydrogenases/reductases (SDR) family		quant	23.2802	23.4287		notSig	notSig	notSig	338	2	2	64	0.0502959	100-123	4	oxidoreductases	Membrane		IPR036291; IPR002347; IPR027533; IPR020904	OG0006410	STAQEIEQK;VHSIDFSK
AB1N83_004273-R1	mitochondrial carrier family protein	mitochondrial carrier (TC 2.A.29) family		det			22.884				289	2	1	84	0.0311419	246-254	1		Membrane		IPR049563; IPR023395; IPR018108	OG0003353	IATEEGILR
AB1N83_004270-R1	SKN1/KRE6 family protein	SKN1/KRE6 family	GH16_2	det			23.4097				577	8	1	57	0.0155979	235-243	2		Membrane	Glycoside hydrolase family 16	IPR005629; IPR013320; IPR000757	OG0000112	SGM(Ox)IQSWNK;SGMIQSWNK
AB1N83_004271-R1	SKN1/KRE6 family protein	SKN1/KRE6 family	GH16_2	quant		23.3619	23.1679	notSig	notSig	notSig	576	5	3	50	0.0677083	234-371	10		Membrane	Glycoside hydrolase family 16	IPR005629; IPR013320; IPR000757	OG0000112	GAPEIDIFEATIER;LSAC(Ca)TC(Ca)PGEAHPGPVR;SGMIQTWNK
AB1N83_003342-R1	Large ribosomal subunit protein uL5	universal ribosomal protein uL5 family		quant	23.9057	24.3218	24.0822	notSig	notSig	notSig	216	11	8	79	0.305556	60-216	56		Intracellular	Large ribosomal subunit protein uL5, N-terminal; Large ribosomal subunit protein uL5, C-terminal	IPR002132; IPR022803; IPR031310; IPR031309; IPR020929	OG0004227	(Gl)QRFDGIILK;AEEILER;EDTMSWFK;FDGIILK;IAVHVTIR;LVINISVGESGDR;QRFDGIILK;VKEYELR;VLEQLTGQTPVTSK
AB1N83_003337-R1	Laccase	multicopper oxidase family	AA1_1	det		22.4328	23.6167				533	9	2	70	0.0863039	282-505	7	oxidoreductases	Extracellular	Multicopper oxidase, second cupredoxin domain; Multicopper oxidase, C-terminal; Multicopper oxidase-like, N-terminal	IPR045087; IPR008972; IPR001117; IPR011706; IPR011707	OG0000061	AN(De)PN(De)VGAQGFDGGINSAILR;ANPNVGAQGFDGGINSAILR;TANPVPEAWSK
AB1N83_003353-R1	Aldolase-type TIM barrel	Aldolase-type TIM barrel		quant	22.4806			notSig	notSig	notSig	350	3	2	74	0.117143	2-206	5	oxidoreductases		Nitronate monooxygenase	IPR013785; IPR004136	OG0004228	(Ac)ATITTPLTELFGIK;SPLTGKPVYVVGAGAVYDGR
AB1N83_003355-R1	Beta-galactosidase	glycosyl hydrolase 35 family	GH35	quant	24.4876	24.6063	23.2939	notSig	notSig	notSig	1022	39	23	139	0.317025	127-1022	114		Extracellular	Glycoside hydrolase 35, catalytic domain; Beta-galactosidase, domain 2; Beta-galactosidase jelly roll domain; Beta-galactosidase, domain 3	IPR017853; IPR001944; IPR031330; IPR037110; IPR018954; IPR008979; IPR025300; IPR036833; IPR025972; IPR019801	OG0000241	AQIYLN(De)GWQFGK;EAPDSFR;FIDEAR;FKDVDAPDFVAQSR;FSNDLTDQHFETIFYK;GRPAALSVEPM(Ox);GSLLIPK;GYEIIGGQVPFSEWR;GYLNEGGLYAER;IGAHLPGFPDDSWSSGSPTTGLK;ILVTDYTFGSK;LQGLFLR;LSITPSEISSR;NPQTQAGFYM(Ox)VR;NPQTQAGFYMVR;PGPYINAETTGGGFPGWVGNIAGSLR;QAWTPYMTVISK;SN(De)GVVVPITHN(De)DQHAGQAGNFSPDLPGQGR;SN(De)GVVVPITHNDQHAGQAGN(De)FSPDLPGQGR;SN(De)GVVVPITHNDQHAGQAGNFSPDLPGQGR;SNGVVVPITHNDQHAGQAGNFSPDLPGQGR;TSFNLNLPDGFD…
AB1N83_003346-R1	UQCRH/QCR6 family protein	UQCRH/QCR6 family		quant	21.1308			notSig	notSig	notSig	116	2	1	16	0.112069	60-72	3	oxidoreductases		Ubiquinol-cytochrome C reductase hinge domain	IPR036811; IPR023184; IPR003422	OG0006378	EQC(Ca)QTGQC(Ca)ASLTK
AB1N83_003328-R1	Uncharacterized protein			det		24.9015					234	2	1	14	0.119658	31-58	2	uncharacterized	Extracellular;GPI			OG0000066	N(De)VTIDDEYGDEVTHVVPAFTPLGGWSLK
AB1N83_005695-R2	TRAFAC class dynamin-like GTPase superfamily protein	TRAFAC class dynamin-like GTPase superfamily		quant	22.6464		22.7243	notSig	notSig	notSig	701	11	4	198	0.119829	140-318	13		Intracellular	Dynamin, GTPase domain; Dynamin stalk domain; Dynamin, N-terminal; Dynamin GTPase effector; GTPase effector domain; Dynamin-type guanine nucleotide-binding (G) domain	IPR022812; IPR001401; IPR027417; IPR000375; IPR045063; IPR003130; IPR020850; IPR030381; IPR019762	OG0002795	LGYVPVVNR;LN(De)MILMHHIR;NAGISPQPINLR;VPVGDQPR
AB1N83_005694-R1	Beta-xylanase	glycosyl hydrolase 10 (cellulase F) family	GH10|CBM1	quant	25.2122	23.7187	19.9364	notSig	Up	Up	383	66	16	42	0.464752	96-383	576		Extracellular	Glycoside hydrolase family 10 domain; Cellulose-binding domain, fungal	IPR001000; IPR017853; IPR044846; IPR000254; IPR035971; IPR031158	OG0002119	AAYN(De)AVIQALS;AAYNAVIQALS;ASSTPLLFDGSYRPK;ATDSTAKLYINDYNLDSNNAK;ATLTSVIQN(De)HITNVAGR;ATLTSVIQNHITN(De)VAGR;ATLTSVIQNHITNVAGR;FWGSC(Ca)ADANTLNIAANVAVLK;GHTLVW(Ox)HSQLPGW(Ox)VSSINDK;GHTLVWHSQLPGW(Ox)VSSINDK;GHTLVWHSQLPGWVSSIN(De)DK;GHTLVWHSQLPGWVSSIN(De)DKATLTSVIQN(De)HITNVAGR;GHTLVWHSQLPGWVSSIN(De)DKATLTSVIQNHITNVAGR;GHTLVWHSQLPGWVSSINDK;GM(Ox)VALVNR;GMVALVN(De)R;GMVALVNR;KFWGSC(Ca)ADAN(De)TLNI…
AB1N83_005684-R1	MIF family protein	MIF family		quant	24.3005	24.6844	25.0182	notSig	notSig	notSig	120	6	5	28	0.458333	2-119	27		Intracellular		IPR014347; IPR001398	OG0007212	AFALEFSK;DRGYIEFGDPGR;GTTFGTIFGK;PTLTLLTNVK;SLDNINYEVNEQYSK
AB1N83_005685-R1	Glutathione reductase	class-I pyridine nucleotide-disulfide oxidoreductase family		quant	25.5524	20.9107	24.8583	Up	notSig	Down	472	62	30	120	0.802966	2-472	240	oxidoreductases	Intracellular	FAD/NAD(P)-binding domain; Pyridine nucleotide-disulphide oxidoreductase, dimerisation domain	IPR046952; IPR006322; IPR036188; IPR001100; IPR023753; IPR016156; IPR004099; IPR012999	OG0003757	(Gl)QDFDDTVAIHPTSSEELVTLR;ALLTPVAIAAGR;APVDRPAHDKYDYVVIGGGSGGVAGSR;ATKQDFDDTVAIHPTSSEELVTLR;EKYGDDQVK;GDVIVDEYQN(De)SSVPGIYAVGDVQGK;GDVIVDEYQNSSVPGIYAVGDVQGK;HANTENLGLEELGVK;HANTENLGLEELGVKLDK;IM(Ox)HHAPGYNFTDLPK;IM(Ox)WHAADLR;IMHHAPGYNFTDLPK;IMW(Ox)HAADLR;IMWHAADLR;IMWHAADLRDK;KGDVIVDEYQN(De)SSVPGIYAVGDVQGK;KGDVIVDEYQNSSVPGIYAVGDVQGK;KIM(Ox)WHAADLR;KIMWHAADLR;KLN(De)GIYSN(De)NLTK;KLN(De)GIYSNNLT…
AB1N83_004387-R1	Ran binding protein RanBP1-like protein	Ran binding protein RanBP1-like		quant		23.362	24.2742	notSig	notSig	notSig	204	7	5	65	0.294118	33-143	10		Intracellular	Ran-specific GTPase-activating protein 1, Ran-binding domain; Ran binding domain	IPR045256; IPR045255; IPR011993; IPR000156	OG0003297	FANADNAGEFK;FDSGASEWK;LQPNIGSDR;TM(Ox)EEDEEVLFK;TMEEDEEVLFKM(Ox)R
AB1N83_004381-R1	Factor arrest protein 11	Far11/STRP		det	22.1444						1060	12	1	215	0.0320755	349-382	11		Intracellular	Far11/STRP, C-terminal; Far11/STRP, N-terminal	IPR040185; IPR021819; IPR012486	OG0004771	HHYHTDDTESHN(De)ANQPSNSQNPFHYQQPPHN(De)QYR;HHYHTDDTESHNAN(De)QPSNSQN(De)PFHYQQPPHN(De)QYR
AB1N83_004383-R1	ubiquitin-activating E1 family protein	ubiquitin-activating E1 family		quant	21.8831	23.0288	24.2878	notSig	Down	notSig	1011	11	9	202	0.105836	58-917	32		Intracellular	Ubiquitin-activating enzyme, SCCH domain; Ubiquitin-activating enzyme E1, C-terminal; THIF-type NAD/FAD binding fold; Ubiquitin-activating enzyme E1, FCCH domain; Ubiquitin-activating enzyme E1, four-helix bundle	IPR018075; IPR042063; IPR045886; IPR035985; IPR042302; IPR019572; IPR018965; IPR000011; IPR000594; IPR038252; IPR042449; IPR032418; IPR032420	OG0001888	ENPEYFVTDFAK;ETEWTLWDR;GLFGSVFNDFGPK;LAELNTYVPVR;N(De)GEDAAILVDLAK;NIVLAGVK;SVTIFDPEPVTIQDLSTQFFLR;TGGIFTQVK;YDGQIAVFGK
AB1N83_004388-R1	EMP24/GP25L family protein	EMP24/GP25L family		quant	22.625		23.4108	notSig	notSig	notSig	204	4	4	45	0.210784	38-157	10		Membrane	GOLD domain	IPR009038; IPR015720; IPR036598	OG0004774	DEQEYIVVR;EC(Ca)FFEDLHQHDK;QSTGSISITAER;SLASGLAAVKDEQEYIVVR
AB1N83_004394-R1	metallo-dependent hydrolases superfamily protein	metallo-dependent hydrolases superfamily		quant	24.9288	23.1941	24.1315	notSig	notSig	notSig	364	19	13	64	0.497253	21-355	44	amidases	Intracellular	Amidohydrolase-related	IPR004721; IPR032466; IPR006680; IPR002195	OG0001752	(Gl)QGPM(Ox)SSLVTPHVR;AAIEAVK;DGGDGGVVLR;EGGFSLAYVM(Ox)PN(De)LK;EGGFSLAYVMPNLKPPITTTEQALAYK;FFLGSDSAPHPSHAK;IDPSVHYLMTLYLSPELTPDEIRK;IVLEHATTR;LQDNRVPER;QGPM(Ox)SSLVTPHVR;QGPMSSLVTPHVR;RAGIVGVK;SC(Ca)GNTVGC(Ca)TITPHHLALTVDDWAGQALNFC(Ca)KPVAK;VDGFVSR;YVSANGQEDVIPFWAGR
AB1N83_001253-R1	allantoicase family protein	allantoicase family		det		22.923					592	3	2	94	0.0523649	259-528	2	amidases	Intracellular	Allantoicase domain; Ureidoglycolate amidohydrolase, cupin domain	IPR005164; IPR008979; IPR024060; IPR015908; IPR007247; IPR047233; IPR011051	OG0004383	LGAPGALEYVELDTLHFK;N(De)GADDKPDVATIR
AB1N83_001258-R1	Phosphatase PHOSPHO-type	Phosphatase PHOSPHO-type; HAD hydrolase, subfamily IA, Pyridoxal phosphate phosphatase-like		det		26.2341	22.2055				245	2	1	67	0.0326531	68-75	3		Intracellular		IPR016965; IPR006384; IPR023214; IPR036412	OG0005836	AEIENTLR
AB1N83_001277-R1	Delta-aminolevulinic acid dehydratase	ALAD family		quant	23.6584	23.9716	24.0823	notSig	notSig	notSig	328	9	9	70	0.329268	60-265	42		Intracellular		IPR001731; IPR013785; IPR030656	OG0005843	ALIDGGYGNR;DAAGSAPSFGDR;DAAGSAPSFGDRK;DVGEGADIIM(Ox)VKPALPYLDIISHASR;FASGLYGPFR;GTPADDTEGPVISAIR;LQGFLDPLIR;SVILFGVPLK;TDGTIETEPSVAR
AB1N83_001275-R1	Protein kinase domain-containing protein	Protein kinase-like domain superfamily		det							373	4		103	0.107239		2			Protein kinase domain	IPR011009; IPR000719	OG0000255
AB1N83_001273-R1	peptidylprolyl isomerase	Cyclophilin-like domain superfamily		quant	25.4424	25.5238	23.8003	notSig	notSig	notSig	321	15	8	73	0.271028	34-181	28		Membrane	Cyclophilin-type peptidyl-prolyl cis-trans isomerase domain	IPR029000; IPR002130; IPR020892	OG0006431	DFM(Ox)IQGGDFTR;HTGPGTLSM(Ox)ANAGK;HTGPGTLSMANAGK;NKDGEELGFGYK;SIYGDKFPDENFK;VIEGMDIVHQVENVAK;VIKDFMIQGGDFTR;VVM(Ox)GLYGGTVPK;VVMGLYGGTVPK;VYFDLK
AB1N83_001270-R1	Formate dehydrogenase	D-isomer specific 2-hydroxyacid dehydrogenase family		quant	26.1525	20.6281	25.4211	Up	notSig	Down	388	99	31	100	0.842784	31-383	934	oxidoreductases	Intracellular	D-isomer specific 2-hydroxyacid dehydrogenase, NAD-binding domain; D-isomer specific 2-hydroxyacid dehydrogenase, catalytic domain	IPR033689; IPR036291; IPR006140; IPR006139; IPR029752; IPR029753	OG0005841	ALESGHLSGYAGDVW(Ox)NVQPAPK;ALESGHLSGYAGDVWN(De)VQPAPK;ALESGHLSGYAGDVWNVQPAPK;DFVSQC(Ca)DVVTVNC(Ca)PLHEGTK;EGPDSDFQK;EGPDSDFQKHISDAEILITTPFHPGYLTADLFEK;ELLYYDYAALPQAAADAVK;GAIC(Ca)DKDAVAK;GAW(Ox)LVNTAR;GAWLVNTAR;GDW(Ox)QVSDIAR;GLVN(De)EELLSHFK;GLVN(De)EELLSHFKK;GLVNEELLSHFK;GLVNEELLSHFKK;HISDAEILITTPFHPGYLTADLFEK;HKVQVLEVSGSN(De)VVSVAEHVIM(Ox)SMLLLVR;HKVQVLEVSGSN(De)VVSVAEHVIMSMLLLVR;HKVQVLEVSGSNV…
AB1N83_001244-R1	Methylthioribose-1-phosphate isomerase	eIF-2B alpha/beta/delta subunits family		quant	23.5906	23.902	23.058	notSig	notSig	notSig	387	7	7	63	0.258398	2-369	20		Intracellular		IPR005251; IPR037171; IPR011559; IPR027363; IPR000649; IPR042529	OG0004378	(Ac)SQSPFTLQSFK;AYYTQTAPYHQGSR;EAEDVSNEDVGR;GLTGIYNPSFDVTPAELITAIVTEK;IGTYNAAVLAAR;IPIEQRPPVEAC(Ca)IIR;LGGEWLIEQVK
AB1N83_001249-R1	PRA1 family protein	PRA1 family		quant	24.409			notSig	notSig	notSig	164	3	2	20	0.176829	24-45	6		Membrane		IPR004895	OG0004381	GPQEFFDVQR;ISRPADLNDATR
AB1N83_001262-R1	Su(H) family protein	Su(H) family		det		21.956	21.3861				976	4	2	159	0.0440574	312-475	4		Intracellular	Beta-trefoil DNA-binding domain; RBP-J/Cbf11/Cbf12, DNA binding; RBP-Jkappa, IPT domain	IPR040159; IPR015350; IPR015351; IPR037095; IPR036358; IPR008967; IPR013783; IPR038007	OG0004384	ITAPASDDEPER;M(Ox)RIHGHSVMGASNDLQTFIR
AB1N83_001267-R1	class-I aminoacyl-tRNA synthetase family protein	class-I aminoacyl-tRNA synthetase family		quant	23.3805	23.2017	23.2017	notSig	notSig	notSig	1079	19	11	266	0.105653	130-837	21		Intracellular	Aminoacyl-tRNA synthetase, class Ia; Isoleucyl tRNA synthetase type 2, anticodon-binding domain; Methionyl/Valyl/Leucyl/Isoleucyl-tRNA synthetase, anticodon-binding	IPR023586; IPR002301; IPR002300; IPR014729; IPR033709; IPR009080; IPR009008; IPR013155; IPR001412	OG0005839	AVPVWFIR;EVPDFQGQHVK;FGNWLANAR;MQTIIELTR;SGTPLLYR;TFIPEDPSAGDTR;VLLPWLNSFR;VQPIIDQLVANNQETR;WVPQSVGDGR;YNPHAAVSNNVM(Ox)DR;YNPHAAVSNNVMDR;YSSEWR
AB1N83_001281-R1	Protein kinase domain-containing protein	Protein kinase-like domain superfamily		det							378	3		113	0.026455		1		Intracellular	Protein kinase domain	IPR011009; IPR000719	OG0000255
AB1N83_004300-R1	Uncharacterized protein			quant		22.8104		notSig	notSig	notSig	234	2	2	11	0.15812	49-136	5	uncharacterized	Extracellular			OG0000230	ADFGDIGLGTC(Ca)LESLEGGNHFR;SGGLGEPLNVIISAK
AB1N83_004291-R1	Carboxypeptidase	peptidase S10 family		quant	23.6216	26.6681	24.5239	notSig	notSig	notSig	523	40	17	58	0.418738	61-517	481	peptidases	Extracellular		IPR029058; IPR001563; IPR018202	OG0000514	(Gl)QTPTASFAN(De)AR;(Gl)QTPTASFANAR;AREFFVDGK;DQSVASTLSVLPN(De)VIEK;DQSVASTLSVLPNVIEK;DQSVASTLSVLPNVIEKSER;EFFVDGK;EFFVDGKK;GGRDQSVASTLSVLPNVIEK;GIW(Ox)IADPSLTWGVVQQEIPALR;GIWIADPSLTWGVVQQEIPALR;GVNLLN(De)PVFNTYR;GVNLLNPVFN(De)TYR;GVNLLNPVFNTYR;IHNLIQR;IPLVNFDAGPSW(Ox)AGLLPISGAR;IPLVNFDAGPSWAGLLPISGAR;KIPLVN(De)FDAGPSWAGLLPISGAR;KIPLVNFDAGPSWAGLLPISGAR;KLFFWFWPATNPEHAK;LTYVEFLFSGHM(Ox)TPQFVPWAAFN…
AB1N83_004279-R1	snRNP Sm proteins family protein	snRNP Sm proteins family		det							56	2		15	0.303571		6		Intracellular	Sm domain, eukaryotic/archaea-type; Sm domain	IPR016654; IPR010920; IPR001163; IPR047575	OG0014820
AB1N83_004286-R1	Small ribosomal subunit protein uS7	universal ribosomal protein uS7 family		quant	23.9487	24.2608	23.5024	notSig	notSig	notSig	201	20	13	63	0.552239	22-156	105		Intracellular	Small ribosomal subunit protein uS7 domain	IPR005716; IPR036823; IPR000235; IPR023798; IPR020606	OG0005847	AQM(Ox)PIVER;AQMPIVER;DISLTDYIQVR;HAVYLPHTAGR;IGSQGTVR;IVAHSFEIIHLLTDQN(De)PIQVLVDAIVNTGPR;IVAHSFEIIHLLTDQNPIQVLVDAIVNTGPR;KAQM(Ox)PIVER;LVDSLM(Ox)M(Ox)K;LVDSLMMK;QAVDVSPLR;QAVDVSPLRR;RQAVDVSPLR;RVNQAISLLTIGTR;VNQAISLLTIGTR;WDTQDVEVK
AB1N83_003599-R1	glycosyl hydrolase 12 (cellulase H) family protein	glycosyl hydrolase 12 (cellulase H) family	GH12	quant	21.6682	25.4115		Down	notSig	notSig	261	10	4	8	0.249042	82-261	75		Extracellular		IPR002594; IPR013319; IPR013320	OG0006319	FLTSSQGVSSSQYLK;SYSN(De)IQQNQNAGR;SYSNIQQN(De)QNAGR;SYSNIQQNQN(De)AGR;SYSNIQQNQNAGR;TAQAGTEPTSGSATLTTSAYSLVIN;TTWTWTGGSGVK
AB1N83_003604-R1	Calmodulin	Calmodulin and Centrin Calcium-Binding Families		quant	25.324	24.8229	24.3081	notSig	notSig	notSig	149	30	8	33	0.95302	2-144	162		Intracellular	EF-hand domain	IPR011992; IPR050145; IPR002048; IPR018247	OG0000264	(Ac)ADQLSEEQISEFK;(Ac)ADQLSEEQISEFKEAFSLFDKDGDGTITTK;DTDSEEEIKEAFK;LTDN(De)EVDEM(Ox)IREADVDGDGQINYEEFVK;LTDN(De)EVDEMIR;LTDN(De)EVDEMIREADVDGDGQINYEEFVK;LTDNEVDEM(Ox)IR;LTDNEVDEM(Ox)IREADVDGDGQINYEEFVK;LTDNEVDEMIR;LTDNEVDEMIREADVDGDGQINYEEFVK;M(Ox)RDTDSEEEIKEAFK;MRDTDSEEEIKEAFK;SLGQNPTEAELQDM(Ox)INEVDADGN(De)GTIDFPEFLTM(Ox)MAR;SLGQNPTEAELQDM(Ox)INEVDADGNGTIDFPEFLTM(Ox)M(Ox)AR;SLGQNPTEAELQDM(Ox)IN…
AB1N83_003583-R1	Hydrophobin	fungal hydrophobin family		quant	24.1333	24.2605		notSig	notSig	notSig	108	5	3	17	0.5	39-92	12		Extracellular		IPR001338; IPR019778	OG0000050	SALAALIPIEIGDITGK;SEDAETFK;VYSQC(Ca)SPIVGLIGGSSC(Ca)SAQTVC(Ca)C(Ca)EN(De)AK;VYSQC(Ca)SPIVGLIGGSSC(Ca)SAQTVC(Ca)C(Ca)ENAK
AB1N83_003586-R1	Ribose-5-phosphate isomerase	ribose 5-phosphate isomerase family		quant	24.1308	22.6921	25.3184	notSig	notSig	notSig	289	6	4	74	0.128028	50-166	17		Intracellular		IPR004788; IPR037171	OG0006317	EKVLAEAAR;LAAYTAVDR;TFILVADYR;VFIPTGFQSK
AB1N83_003595-R1	SMP-30/Gluconolactonase/LRE-like region domain-containing protein	Oryzine biosynthesis lactonohydrolase		quant	23.7335	24.2201	24.6615	notSig	notSig	notSig	471	10	4	61	0.146497	203-471	46	esterases	Extracellular	SMP-30/Gluconolactonase/LRE-like region	IPR052988; IPR011042; IPR013658	OG0000535	IAAEGFDLGGN;ISM(Ox)AEVEAALAR;ISMAEVEAALAR;PAPLIPNQVYR;SQLLLVN(De)SGR;SQLLLVNSGR
AB1N83_003617-R1	WD40/YVTN repeat-like-containing domain superfamily protein	Cycloisomerase 2; Lactonase, 7-bladed beta propeller		quant	22.7978		22.7978	notSig	notSig	notSig	363	6	2	38	0.0606061	167-188	6	esterases	Intracellular		IPR015943; IPR050282; IPR019405	OG0006881	GQIDVDAGAGPR;TGAPGNFEVR
AB1N83_003612-R1	Hydantoinase B/oxoprolinase	Oxoprolinase family		quant	23.2788	22.7952	23.2689	notSig	notSig	notSig	590	15	10	127	0.220339	14-527	40		Intracellular	Hydantoinase B/oxoprolinase	IPR003692; IPR045079	OG0005517	ADGDLVDGGPTER;AGTNVLEAIDYLDDGSPIQLK;DIIFFTASR;GPDPILLTLFANR;GSAVLDFAGTGC(Ca)EVR;IGDVEILER;QPYGM(Ox)EGGGPGGLGR;SLQQTSISTNIK;TRQPYGM(Ox)EGGGPGGLGR;VDINVEK
AB1N83_003591-R1	HMG box domain-containing protein	High Mobility Group Box (HMGB)		quant	24.4989			notSig	notSig	notSig	296	3	2	104	0.0540541	122-239	5			High mobility group box domain	IPR036910; IPR050342; IPR009071	OG0002985	PLSAYFR;VTLAM(Ox)APPR
AB1N83_003593-R1	complex I NDUFA2 subunit family protein	complex I NDUFA2 subunit family		quant	20.965			notSig	notSig	notSig	91	1	1	27	0.153846	16-29	3	oxidoreductases	Membrane	Ribosomal protein/NADH dehydrogenase domain	IPR016464; IPR007741; IPR036249	OG0006946	ILC(Ca)SQSGQASAGTR
AB1N83_003603-R1	SMP domain-containing protein			quant	27.5732			Up	Up	notSig	106	3	2	8	0.0849057	98-106	10		Intracellular			OG0006320	QEELNKLN;RQEELNKLN
AB1N83_003834-R1	TCP-1 chaperonin family protein	TCP-1 chaperonin family		quant	24.1434	23.4229	24.5037	notSig	notSig	notSig	560	4	3	152	0.05	364-453	5		Intracellular		IPR012720; IPR027413; IPR027410; IPR027409; IPR017998; IPR002423; IPR054827; IPR053374; IPR002194	OG0000458	ALEIIPR;GGAEQFIEEVER;YNLFQN(De)C(Ca)PK
AB1N83_003813-R1	Guanine nucleotide-binding protein subunit beta	WD repeat G protein beta family		quant	22.922		22.7671	notSig	notSig	notSig	350	8	6	67	0.162857	2-324	14		Intracellular	G-protein, beta subunit	IPR016346; IPR015943; IPR036322; IPR001632; IPR001680; IPR020472	OG0001520	(Ac)SQSQGDIQER;AM(Ox)AAEVDPLPR;ESSADTSLR;HLVSASQDGK;VGVLTGHEN(De)R;VGVLTGHENR;VHAIPLR
AB1N83_002679-R1	Histidine biosynthesis trifunctional protein	histidinol dehydrogenase family		quant	22.1279	22.6162	23.1014	notSig	notSig	notSig	821	13	7	133	0.142509	296-627	28	oxidoreductases	Intracellular	Phosphoribosyl-AMP cyclohydrolase domain	IPR016298; IPR012131; IPR016161; IPR038019; IPR002496; IPR021130; IPR008179; IPR001692	OG0003256	AGGAQAIAALAYGTETVPK;FARPVAR;IRGDAALLELTAK;LESAPEGSYTSR;LFGPGNQWVTAAK;TFDLATIDQEER;VDKLFGPGNQWVTAAK
AB1N83_002702-R1	AP complex subunit sigma	adaptor complexes small subunit family		det							162	2		45	0.0432099		1		Intracellular	AP complex, mu/sigma subunit	IPR044733; IPR016635; IPR022775; IPR011012	OG0002626
AB1N83_002698-R1	histone H3 family protein	histone H3 family		det							183	2		57	0.0491803		3		Intracellular	Histone H2A/H2B/H3	IPR000164; IPR009072; IPR007125	OG0004671
AB1N83_002696-R1	ribosomal protein eL6 family protein	eukaryotic ribosomal protein eL6 family		quant	24.208	24.3188	22.9168	notSig	notSig	notSig	201	21	14	73	0.621891	53-201	80		Intracellular	Large ribosomal subunit protein eL6, KOW domain	IPR041997; IPR000915; IPR008991; IPR014722	OG0001314	(Gl)QLDSGLLLVTGPFK;(Gl)QSAETEFFEDGKPKPK;ASFGLSK;EVDKAIIAAVK;FTDSYFAK;GQYPHQLAF;GSITPGTVLILLAGR;LDDKFTDSYFAK;QLDSGLLLVTGPFK;RVNQAYTIATSTK;RVVFLK;VELADFK;VN(De)QAYTIATSTK;VNGVPLR;VNGVPLRR;VNQAYTIATSTK
AB1N83_002689-R1	vitamin-B12 independent methionine synthase family protein	vitamin-B12 independent methionine synthase family		quant	25.2817	25.2867	25.2804	notSig	notSig	notSig	765	113	62	208	0.789542	2-758	930		Intracellular	Cobalamin-independent methionine synthase MetE, C-terminal/archaeal; Cobalamin-independent methionine synthase MetE, N-terminal	IPR006276; IPR038071; IPR002629; IPR013215	OG0004669	(Ac)VSSSVLGFPR;(Gl)QADGVDVPASEM(Ox)K;(Gl)QADGVDVPASEM(Ox)KK;(Gl)QADGVDVPASEMK;(Gl)QADGVDVPASEMKK;(Gl)QLALALRDEVVDLEK;(Gl)QYGYSNQIGPGVYDIHSPR;AAGVEWVQIDEPILVLDK;ADWDGYLK;AFEQN(De)SDDSVR;AFEQNSDDSVRK;AGEVATIAAVLSGSQDASVK;AGISAIQVDEPAIR;AIDALGQDR;ALEEYKEAK;ASPFAVR;ASTLEQAYATAYAELAPVAPK;AVEAYWGGK;DEVVDLEK;DWFSFALEK;EAGVTTRPVVLGPVSFLVLGK;EAGVTTRPVVLGPVSFLVLGKPSK;EIETVVR;ETEAALINVVAAAR;FPTTTIGSFPQTK;GE…
AB1N83_002681-R1	Argonaute-like protein	Ribonuclease H superfamily; Ribonuclease H-like superfamily; PAZ domain superfamily		quant	23.2967			notSig	notSig	notSig	903	5	2	247	0.0221484	288-726	3		Intracellular	Argonaute-like, PIWI domain; Piwi domain; Protein argonaute, N-terminal; Argonaute, linker 1 domain; Protein argonaute, Mid domain; Argonaute linker 2 domain; PAZ domain	IPR045246; IPR036397; IPR003165; IPR012337; IPR036085; IPR032474; IPR014811; IPR032473; IPR032472; IPR003100	OG0001313	DGVSEGQFSQVLEK;FITNLR
AB1N83_002680-R2	Argonaute-like protein	Ribonuclease H superfamily; Ribonuclease H-like superfamily; PAZ domain superfamily		quant	23.6614			notSig	notSig	notSig	912	6	2	229	0.0219298	219-249	3		Intracellular	Argonaute-like, PIWI domain; Piwi domain; Protein argonaute, N-terminal; Protein argonaute, Mid domain; Argonaute, linker 1 domain; PAZ domain	IPR045246; IPR036397; IPR003165; IPR012337; IPR036085; IPR032474; IPR032473; IPR014811; IPR003100	OG0001313	GYFQSVRPVIGR;SFFTDRER
AB1N83_002685-R1	Glutamine synthetase	glutamine synthetase family		det	23.1497	29.9976					353	3	2	76	0.0453258	169-230	2		Intracellular	Glutamine synthetase, catalytic domain; Glutamine synthetase, N-terminal domain	IPR050292; IPR014746; IPR008146; IPR036651; IPR008147; IPR027302; IPR027303	OG0001404	DLIEAHYR;IAEQWGIK
AB1N83_002684-R1	adaptor complexes small subunit family protein	adaptor complexes small subunit family		det							254	2		58	0.0275591		1		Intracellular	AP complex, mu/sigma subunit	IPR044733; IPR016635; IPR022775; IPR011012	OG0002626
AB1N83_002703-R1	DnaJ-domain-containing protein	DnaJ domain-containing protein		det	23.1766						312	4	1	76	0.0288462	88-96	1		Membrane	DnaJ domain	IPR052606; IPR036869; IPR001623	OG0004673	LGVVSTILR
AB1N83_002700-R1	sphingosine N-acyltransferase family protein	sphingosine N-acyltransferase family		quant	23.6246			notSig	notSig	notSig	411	2	1	76	0.0462287	107-118	3		Membrane	TRAM/LAG1/CLN8 homology domain	IPR016439; IPR006634	OG0003257	NPFAPLFLLSHR
AB1N83_002706-R1	zinc-containing alcohol dehydrogenase family protein	zinc-containing alcohol dehydrogenase family		quant		24.5845	24.1667	notSig	notSig	notSig	375	10	7	84	0.234667	11-347	24	oxidoreductases	Intracellular	Alcohol dehydrogenase-like, N-terminal; Alcohol dehydrogenase-like, C-terminal; Polyketide synthase, enoylreductase domain	IPR045306; IPR011032; IPR036291; IPR013154; IPR013149; IPR020843; IPR002328	OG0001315	AIEDVAYEQRPIPDINDDEVLVEVK;FAFDDAIAAFK;M(Ox)VEGESRPEYSR;NYAATDVYLPAK;RVIGVDIVQAR;VIGVDIVQAR;YGPGSYPLAIALVAQGK
AB1N83_002708-R1	universal ribosomal protein uL6 family protein	universal ribosomal protein uL6 family		quant	24.7892	24.6574	24.5333	notSig	notSig	notSig	191	14	9	59	0.455497	24-184	173		Intracellular	Large ribosomal subunit protein uL6, alpha-beta domain	IPR000702; IPR036789; IPR020040	OG0004676	AVYAHFPIN(De)C(Ca)IIQDDGK;AVYAHFPINC(Ca)IIQDDGK;DQVSLAVWQGGR;FLDGIYVSEK;HVNM(Ox)DIR;HVNMDIR;HVSM(Ox)LDGVVISESK;KFLDGIYVSEK;LITVTGPR;NFLGEK;SLINNM(Ox)ITGVTK;SLINNMITGVTK
AB1N83_003666-R1	Glycosyl Hydrolase Family 16	Glycosyl Hydrolase Family 16	GH16_1	quant	22.2218	23.847	25.9645	notSig	notSig	notSig	318	38	10	29	0.493711	52-225	445		Extracellular	Glycoside hydrolase family 16	IPR050546; IPR013320; IPR000757	OG0000103	FELGQDATFDC(Ca)N(De)VFANSNSGC(Ca)GTR;FELGQDATFDC(Ca)NVFANSNSGC(Ca)GTR;GYGPEFN(De)AN(De)GGGWYAIER;GYGPEFN(De)ANGGGWYAIER;GYGPEFNAN(De)GGGW(Ox)YAIER;GYGPEFNAN(De)GGGWYAIER;GYGPEFNANGGGWYAIER;HM(Ox)PQGC(Ca)GTW(Ox)PAVW(Ox)EVTK;HM(Ox)PQGC(Ca)GTW(Ox)PAVWEVTK;HM(Ox)PQGC(Ca)GTWPAVWEVTK;HMPQGC(Ca)GTWPAVWEVTK;NTWPDGGEIDILEGVN(De)DQGPN(De)VVSLHTSPGC(Ca)TM(Ox)PANR;NTWPDGGEIDILEGVN(De)DQGPNVVSLHTSPGC(Ca)TM(Ox…
AB1N83_003662-R1	TRAFAC class myosin-kinesin ATPase superfamily protein	TRAFAC class myosin-kinesin ATPase superfamily	GT2	det	24.0021	26.4593					1994	10	4	374	0.0275827	257-1200	6	oxidoreductases	Membrane	Class XVII myosin, motor domain; Myosin head, motor domain; DEK, C-terminal; Cytochrome b5-like heme/steroid binding domain	IPR036037; IPR004835; IPR027417; IPR036961; IPR001609; IPR029044; IPR036400; IPR014876; IPR001199	OG0005653	(Gl)QSGKDVTESLNR;KDIQAQASDEDIQK;LPSGPFSDDSIAMSDLR;QSGKDVTESLNR;VLASLDPQTASR
AB1N83_003660-R1	Iminophenyl-pyruvate dimer synthase domain-containing protein	Ferritin-like		quant	25.0648	22.9543	23.5612	Up	notSig	notSig	409	13	11	62	0.290954	6-405	37		Intracellular	Iminophenyl-pyruvate dimer synthase	IPR012347; IPR026820	OG0001993	AVGGNPTLYPK;GHLEYFPK;IAM(Ox)NNLLPK;IAMNNLLPK;KGHLEYFPK;KLEVNLHPVK;LLQAPPPAVIK;NISDAVDSLK;NISDAVDSLKK;TAAAAFDTIIEQGEGAGGSSHDEDPSELAHFFQFAK;TPDYKDPK;YGNVVLGQHPTWLPR
AB1N83_003661-R1	Glycosyl Hydrolase Family 16	Glycosyl Hydrolase Family 16	GH16_1	quant	23.6492	24.3811	25.9643	notSig	Down	notSig	396	47	11	34	0.479798	28-319	331		Extracellular	Glycoside hydrolase family 16	IPR050546; IPR013320; IPR000757	OG0002062	DYSGSTFFDHWTFFDQTDAGLTN(De)GDVQFLGQSAATSQR;GTN(De)GKW(Ox)PDVGEIDIIEGVNR;GTN(De)GKW(Ox)PDVGEIDIIEGVNRR;GTN(De)GKWPDVGEIDIIEGVN(De)R;GTN(De)GKWPDVGEIDIIEGVN(De)RR;GTN(De)GKWPDVGEIDIIEGVNR;GTN(De)GKWPDVGEIDIIEGVNRR;GTNGKW(Ox)PDVGEIDIIEGVNR;GTNGKW(Ox)PDVGEIDIIEGVNRR;GTNGKWPDVGEIDIIEGVNR;GTNGKWPDVGEIDIIEGVNRR;LAFTN(De)GAGN(De)TIIK;LAFTN(De)GAGNTIIK;LAFTNGAGN(De)TIIK;LAFTNGAGNTIIK;LEGNEAYGVGSLIIIDIVHMP…
AB1N83_003669-R1	histidine acid phosphatase family protein	histidine acid phosphatase family		quant	24.5362		25.2563	notSig	notSig	notSig	470	20	15	89	0.355319	85-458	59		Extracellular		IPR029033; IPR016274; IPR000560; IPR033379	OG0006388	FPTTSAGTR;GFEYSGDLDK;ILVN(De)DAVQPLDFC(Ca)GGGELC(Ca)SLDAFIESQAFAR;KLQAAPAFADPR;LAC(Ca)GDGGEEFVR;LQAAPAFADPR;LWAQYSPWFAADEYR;QSPFC(Ca)EIFDREEFR;RLWAQYSPWFAADEYR;RPPSTC(Ca)HITQVNILQR;SLDPLHM(Ox)DPRPSR;SLDPLHMDPR;TLDGDPATFPLDR;TWVTSR;YAHLVTPDQLPFVR
AB1N83_003649-R1	Coatomer subunit beta'	WD repeat COPB2 family		quant	24.3821		24.9318	notSig	notSig	notSig	841	17	11	185	0.156956	50-271	52	oxidoreductases	Intracellular	Coatomer, WD associated region	IPR016453; IPR006692; IPR050844; IPR015943; IPR036322; IPR011048; IPR001680; IPR020472	OG0003053	AWDWEK;DTNTFASAC(Ca)LDR;GVNYVEFYPGADKPYLVTTGDDK;IETTLSYALER;IWNSGTYR;KNWFVAGSDDFQLR;NIQIYEGHTHYIMNLAFNPK;TFEVAEVPVR;VFNYNTHEK;VTTFEAHPDYIR;VWDYLSK
AB1N83_000524-R1	Transmembrane protein			quant	26.7902	25.4252	27.5085	notSig	notSig	notSig	306	8	2	11	0.140523	39-81	67		Membrane			OG0000397	GPDPTAAN(De)SC(Ca)R;GPDPTAANSC(Ca)R;N(De)QSPC(Ca)EITESLGGVC(Ca)N(De)GGVFTVPPLGEDQVYR;N(De)QSPC(Ca)EITESLGGVC(Ca)NGGVFTVPPLGEDQVYR;NQSPC(Ca)EITESLGGVC(Ca)N(De)GGVFTVPPLGEDQVYR;NQSPC(Ca)EITESLGGVC(Ca)NGGVFTVPPLGEDQVYR
AB1N83_000525-R1	Uncharacterized protein			quant	24.195	20.4184	24.3458	notSig	notSig	notSig	291	9	4	22	0.268041	41-150	34	uncharacterized	Extracellular|Cell membrane			OG0000397	(Gl)QSPC(Ca)LVAAYLLGTC(Ca)N(De)GGAHDVPPLPDNK;(Gl)QSPC(Ca)LVAAYLLGTC(Ca)NGGAHDVPPLPDNK;AN(De)DAFNVDLAK;ANDAFN(De)VDLAK;ANDAFNVDLAK;QSPC(Ca)LVAAYLLGTC(Ca)N(De)GGAHDVPPLPDNK;TISGW(Ox)GEW(Ox)SANC(Ca)PHVDISIFPGEIPSGTR;TISGWGEWSANC(Ca)PHVDISIFPGEIPSGTR;VPGWAYLDVK
AB1N83_000526-R1	Aldo-keto reductase family 3C2/3	Aldo-keto reductase family 3C2/3; Aldo-keto reductase		quant	24.0608	23.088		notSig	notSig	notSig	292	11	9	68	0.421233	38-292	21	oxidoreductases	Intracellular	NADP-dependent oxidoreductase domain	IPR044494; IPR036812; IPR020471; IPR023210; IPR018170	OG0005341	GAIVVTTSSKEDR;GKPVSVGQVLTK;LAIDSGVTHLDGAQM(Ox)YNNEESIAQGVK;LAIDSGVTHLDGAQMYNNEESIAQGVK;SELFIVTK;SIGVSNFK;SIGVSNFKVEDLK;SVQPIVALGAEHGITTASYGGLSPVVR;VFLPHLFGE;VPEGPLTPVLETIR
AB1N83_000527-R1	universal ribosomal protein uL30 family protein	universal ribosomal protein uL30 family		quant	24.7827	24.3539	24.8205	notSig	notSig	notSig	250	29	18	80	0.66	34-244	202		Intracellular	Large ribosomal subunit protein uL30, eukaryotic/archaeal; Large ribosomal subunit protein uL30, N-terminal, eukaryotes; Large ribosomal subunit protein uL30-like, ferredoxin-like fold domain	IPR039699; IPR005998; IPR035808; IPR036919; IPR012988; IPR016082; IPR018038	OG0003822	(Gl)QASNFLWPFK;ATQQM(Ox)LR;EYLAHEKEEIR;GINEIAPK;GINEIAPKPR;HYVQGGDFGDR;HYVQGGDFGDRETNINK;ILQLLR;IPLAN(De)NAVIEGALGK;IPLANNAVIEGALGK;IPLANNAVIEGALGKYDILSVEDLVHEIITAGPNFK;KILQLLR;LLAATAAR;LLQIN(De)NGVFVK;LLQINN(De)GVFVK;LLQINNGVFVK;LSNPTGGWR;LVEPYITYGEPNLK;QASNFLWPFK;SSGDFYVPAQPK;VYFVIR;YDILSVEDLVHEIITAGPNFK
AB1N83_000521-R1	glycosyl hydrolase 43 family protein	glycosyl hydrolase 43 family	GH43_1	quant	24.2272	24.0143		notSig	notSig	notSig	327	11	8	56	0.321101	2-327	21		Intracellular		IPR023296; IPR052176; IPR006710	OG0003327	DKEGVFR;EPSGAGVYALTPR;IGVAIGDKPEGPFTPDPEPIK;ILEPVLGWTTHHSIVEFK;IVTAKPE;PPLITHLYTADPSAHVFEGK;VKEIFYDKDGK;YYLYFPAR
AB1N83_000523-R1	Uncharacterized protein			det	24.9591						345	3	1	28	0.0492754	107-123	2	uncharacterized	Extracellular|Cell membrane			OG0000397	TIIPWTTWSAQC(Ca)SDSM(Ox)K;TIIPWTTWSAQC(Ca)SDSMK
AB1N83_000548-R1	Guanine deaminase	metallo-dependent hydrolases superfamily		quant	24.4936	23.2782	22.9717	notSig	notSig	notSig	483	20	15	70	0.389234	20-474	58	amidases	Intracellular	Amidohydrolase-related	IPR011059; IPR051607; IPR014311; IPR032466; IPR006680	OG0002493	AGISHC(Ca)PTSNFNLSSGVAPVGDLLDR;AYQALPR;DTPDVVK;EN(De)TILAHAVHLRDDEK;ENTILAHAVHLRDDEK;ETYSEVVR;FLFC(Ca)GDDR;ILAEIIHAK;KAGISHC(Ca)PTSNFNLSSGVAPVGDLLDR;N(De)SPDYYVEPSPEASVAGTQELISYIR;NSPDYYVEPSPEASVAGTQELISYIR;QIGNFSVGK;SFDALVVNVGK;TLSPSPNTTTPLVHPILTPR;VGLGTDVSGGFSPSILTAVQHASIASK;VIAM(Ox)NAR;VIAMNAR;VYVQGR
AB1N83_000549-R1	ATG15 Lipase	ATG15 Lipase		det	22.276						457	2	1	84	0.0175055	180-187	1	esterases	Extracellular	Fungal lipase-like domain	IPR050805; IPR029058; IPR002921	OG0000362	VDFSWVFR
AB1N83_000564-R1	metallo-dependent hydrolases superfamily protein	metallo-dependent hydrolases superfamily		det			23.606				578	3	1	134	0.0259516	166-180	1		Extracellular	Adenosine deaminase domain	IPR006331; IPR032466; IPR006330; IPR001365	OG0001441	ETFPAELGGAQGFDK
AB1N83_000595-R1	MFS transporter superfamily protein	Major facilitator superfamily		det	24.5088						515	4	1	73	0.0213592	272-282	1		Membrane	Major facilitator superfamily domain	IPR036259; IPR011701; IPR020846	OG0001147	EQFLETLGDPK
AB1N83_000597-R1	NADH dehydrogenase family protein	NADH dehydrogenase family		det	22.7194						653	3	1	146	0.0122511	529-536	1	oxidoreductases	Membrane	FAD/NAD(P)-binding domain; EF-hand domain	IPR045024; IPR023753; IPR036188; IPR054585; IPR011992; IPR002048; IPR018247	OG0003841	LLEDIGNK
AB1N83_000511-R1	Polysaccharide Lyase 1	Polysaccharide Lyase 1	PL1_2	quant	22.619	24.9374		Down	notSig	notSig	420	6	4	36	0.104762	199-351	27		Extracellular		IPR052063; IPR012334; IPR011050	OG0002821	DRVDTYLIDTELGSLGK;TLYIDNQTR;VDTYLIDTELGSLGK;YPYPTVNTLLSPTDALAK
AB1N83_000532-R1	E3 ubiquitin ligase complex SCF subunit	SKP1 family		quant	22.611	22.8363	20.865	notSig	notSig	notSig	161	3	2	44	0.267081	61-134	9		Intracellular	SKP1 component, dimerisation; SKP1 component, POZ domain	IPR011333; IPR016897; IPR001232; IPR036296; IPR016072; IPR016073	OG0006254	GEPLPSADSDQSQDETR;GKTPEEIR
AB1N83_000537-R1	glutamine synthetase family protein	glutamine synthetase family		quant	24.3751		25.1963	notSig	notSig	notSig	481	9	9	113	0.193347	9-476	29		Intracellular	Glutamine synthetase, catalytic domain	IPR014746; IPR008146; IPR036651	OG0003826	ELLISNR;GMLSSITK;IISPPSAPPSATR;LWNEAVTDWEVER;NFDELSK;NIFAVAESAR;NVPFFLVYFLDPDTK;SDAAFEDTK;VAGVDVDGVLR
AB1N83_000534-R1	actin-binding proteins ADF family protein	actin-binding proteins ADF family		quant			23.7366	notSig	notSig	notSig	139	2	2	23	0.208633	2-79	2		Intracellular	Actin-depolymerising factor homology domain	IPR011171; IPR029006; IPR002108	OG0003824	(Ac)SNTVDIPQSIKDTLR;YVLLSYELHHSDGR
AB1N83_000558-R1	Proteasome subunit beta type-5	peptidase T1B family		quant	24.9985	23.4996		notSig	notSig	notSig	307	9	8	68	0.296417	102-298	24	peptidases	Intracellular		IPR029055; IPR023333; IPR001353; IPR000243; IPR016050	OG0003832	ATAGSYVASGTVK;ATAGSYVASGTVKK;DAFSGNTC(Ca)NLYHVK;FIGNYDVSK;ISVSAASK;M(Ox)HYEGPGDVPGSAGVPYGYDIR;TGPAIFYVDSDGTR;YLSNLVYGYK
AB1N83_000554-R1	Carbohydrate Metabolism and Transport Regulator	Carbohydrate Metabolism and Transport Regulator		det	22.1133						947	2	1	153	0.00739176	548-554	1		Membrane	Transcription factor domain, fungi; Zn(2)Cys(6) fungal-type DNA-binding domain	IPR050797; IPR007219; IPR001138; IPR036864	OG0003831	LSVILGR
AB1N83_000571-R1	NADP-dependent oxidoreductase domain superfamily protein	Aldo/Keto Reductase Detoxification and Biosynthesis		det							382	4		89	0.0183246		12	oxidoreductases	Intracellular	NADP-dependent oxidoreductase domain	IPR050523; IPR036812; IPR023210	OG0000236
AB1N83_000570-R1	Tryptophan synthase	TrpB family;TrpA family		quant	24.0459		24.0459	notSig	notSig	notSig	708	3	2	141	0.0268362	393-453	4		Intracellular	Tryptophan synthase beta chain-like, PALP domain	IPR006654; IPR023026; IPR036052; IPR002028; IPR013785; IPR011060; IPR001926; IPR006653; IPR018204	OG0002832	INNAIGQILLAR;QALNVFR
AB1N83_000586-R1	S-adenosylmethionine synthase	AdoMet synthase family		quant	24.4749	24.1174	24.5944	notSig	notSig	notSig	384	17	11	90	0.322917	149-362	85			S-adenosylmethionine synthetase, C-terminal; S-adenosylmethionine synthetase, central domain; S-adenosylmethionine synthetase, N-terminal	IPR002133; IPR022636; IPR022630; IPR022629; IPR022628; IPR022631	OG0001154	DGGATIPLR;FVIGGPQGDAGLTGR;KSDEELVEVIR;KVIPAHLLDDR;LNAAM(Ox)AVAR;LNAAMAVAR;NNWDLRPGVIVQELGLQKPQYLK;SGALPWLRPDSK;SLIAAGLAR;TQVTIEYK;TVYHIQPSGR;VIPAHLLDDR
AB1N83_000587-R1	Nudix hydrolase family protein	Nudix hydrolase family		quant	23.7771			notSig	notSig	notSig	198	3	2	57	0.151515	83-110	6		Intracellular	NUDIX hydrolase domain; NUDIX hydrolase	IPR015797; IPR051325; IPR000086; IPR020476; IPR020084	OG0007183	APLPGVDLHPSK;ATEPFC(Ca)LTTR
AB1N83_000584-R1	Serine-rich & Multicopper Oxidase-related	Serine-rich & Multicopper Oxidase-related		quant	27.4078	25.7155	24.9546	Up	notSig	notSig	225	2	1	4	0.0444444	132-141	39	oxidoreductases	Extracellular;GPI		IPR052953; IPR008972	OG0001984	SFDTFQN(De)AAK;SFDTFQNAAK
AB1N83_003718-R2	Adhesin domain-containing protein			quant	25.086		25.0368	Up	notSig	notSig	487	17	12	73	0.35729	98-473	40		Membrane			OG0000571	AIWPDDFAVPAGIDTHR;DTEGSSGGVYDVEAFTSN(De)APLDINFPTAPVDSTLSLDAK;DTEGSSGGVYDVEAFTSNAPLDINFPTAPVDSTLSLDAK;FELVSSLFAPSVEK;GESTAGVGIFTPR;GILSGNVQWTGSDESDGR;GPAGGTFTVVSSDEVR;GPAGGTFTVVSSDEVRDTAR;RGESTAGVGIFTPR;TIQYTSLNK;TPLEIK;TSN(De)GGAEVSLHPTYEGR;TSNGGAEVSLHPTYEGR;VVVVVSYHHQEFR
AB1N83_003719-R1	U6 snRNA-associated Sm-like protein LSm4	snRNP Sm proteins family		quant	23.0281			notSig	notSig	notSig	130	2	1	43	0.0846154	42-52	2		Intracellular	Sm-like protein Lsm4; Sm domain, eukaryotic/archaea-type; Sm domain	IPR034101; IPR027141; IPR010920; IPR001163; IPR047575	OG0007533	EVYQTSVDGDR
AB1N83_003717-R1	peptidase S33 family protein	peptidase S33 family		quant	23.3565			notSig	notSig	notSig	451	11	9	95	0.252772	19-447	16	peptidases	Intracellular	Alpha/beta hydrolase fold-1	IPR051601; IPR029058; IPR002410; IPR000073	OG0000571	ADSIVNDC(Ca)ETIR;EIHEQGYQTLWLDQR;FFTVPLDYNNPDGATIR;GIAEILAK;GTGLSTAISYETLPSN(De)LTTDEEKAQYLK;GTGLSTAISYETLPSNLTTDEEKAQYLK;LFDLSK;NEVLLPNSGR;NLVPTGK;VKEILAYLSK
AB1N83_003708-R1	Importin beta family protein	Importin beta family		quant		23.0494	23.0494	notSig	notSig	notSig	922	3	2	157	0.0227766	787-810	4		Intracellular		IPR011989; IPR016024; IPR040122	OG0001999	LIPILLHPK;SLHENAAVSIGR
AB1N83_003706-R1	mitochondrial carrier family protein	mitochondrial carrier (TC 2.A.29) family		det			24.2993				319	6	5	88	0.163009	55-258	5		Membrane		IPR049563; IPR023395; IPR018108; IPR002067	OG0006458	ATALPGQTAFQR;EEGISALYR;FASFEAYK;GFLATGAYIVK;GLGAVLSGIVPK
AB1N83_003723-R1	Asparagine-tRNA ligase	Asparagine-tRNA ligase; Aspartyl/Asparaginyl-tRNA synthetase, class IIb		det			25.67				575	6	4	119	0.0678261	103-260	4		Intracellular	Aminoacyl-tRNA synthetase, class II (D/K/N); Asparagine--tRNA ligase, N-terminal domain; OB-fold nucleic acid binding domain, AA-tRNA synthetase-type; Aminoacyl-tRNA synthetase, class II	IPR004522; IPR045864; IPR004364; IPR012340; IPR048952; IPR002312; IPR004365; IPR006195	OG0000311	AHLLTAFR;IVLVEDESLPK;SDPSILADLR;SKIDQLEQFR
AB1N83_004455-R1	Argininosuccinate synthase	Argininosuccinate synthase, type 1 subfamily; Argininosuccinate synthase		quant	24.0355	25.4906	27.2866	notSig	notSig	notSig	447	35	21	108	0.505593	82-447	335		Intracellular	Arginosuccinate synthase C-terminal domain; Arginosuccinate synthase-like, N-terminal domain	IPR023434; IPR001518; IPR024074; IPR014729; IPR048268; IPR048267; IPR018223	OG0005541	(Gl)QALLAYAAEK;AAHIDLEGLTLDR;ALRDQFVTIELGR;DQFVTIELGR;DVYGSRV;EFVC(Ca)AAIPASQR;ESSEGLYDEHESSM(Ox)DELGGFEPTDTSGFIQIESIR;ESSEGLYDEHESSMDELGGFEPTDTSGFIQIESIR;FELAFYGLKPDIK;FILEDLKR;GC(Ca)YESPGATILR;IDIVENR;ILYN(De)GHFFTPER;ILYNGHFFTPER;IPEFYNR;ITVEFK;KFILEDLKR;KWAQANLR;LTTAPEDAPTNPER;QALLAYAAEK;SIPVTQTTAK;TYTDPVEIFLALNALGR;VVAGDKTYTDPVEIFLALNALGR;WAQAN(De)LR;WAQANLR
AB1N83_004476-R1	Histone H3.2	histone H3 family		det							139	6	3	47	0.244604	77-126	14		Intracellular	Histone H2A/H2B/H3	IPR000164; IPR009072; IPR007125	OG0000440	EIAQDFK;EIAQDFKTDLR;RVTIQPK
AB1N83_004477-R1	Histone H4	histone H4 family		quant	27.0807			Up	Up	notSig	103	12	1	38	0.533981	61-68	17		Intracellular	TATA box binding protein associated factor (TAF), histone-like fold domain	IPR001951; IPR009072; IPR004823; IPR019809	OG0000547	IFLENIIR
AB1N83_003216-R1		Metallo-dependent Hydrolases		quant	23.9994	24.0847		notSig	notSig	notSig	968	17	10	193	0.129132	92-827	20	amidases	Intracellular	Amidohydrolase-related	IPR011059; IPR051607; IPR032466; IPR029063; IPR006680	OG0001287	AM(Ox)QNAGIR;DLPSHEHFVEPVITPR;ESIQQGVK;FIPTC(Ca)SDALLR;GLGHLAAQK;ITVGELR;LRESIQQGVK;LSM(Ox)DISSR;LSMDISSR;TVHAHC(Ca)TFLPTPSLK;VQSHLAESLDEVEWVK
AB1N83_003226-R1	IlvD/Edd family protein	IlvD/Edd family		quant	24.051		22.8461	notSig	notSig	notSig	588	21	12	118	0.265306	110-551	41		Membrane		IPR050165; IPR004404; IPR000581; IPR037237; IPR042096; IPR020558	OG0006427	AINWLVSEEEQAR;EGSKFEGVAK;FSGASHGFIIGHVVPEAR;GEIKPGMVLIFR;GNLAPGTAVAK;HTDLIDGTQLTVTGK;LGGPIALVQDGDTVVVDSENR;NLLELDLKPK;NM(Ox)PGC(Ca)VLAAAR;TLAENLEDVEELSFDN(De)QDVVK;YSLPSR;YYM(Ox)EDLHK;YYMEDLHK
AB1N83_003206-R1	ATP synthase subunit delta, mitochondrial	ATPase epsilon chain family		det			20.6709				164	1	1	32	0.0914634	134-148	1			ATP synthase, F1 complex, delta/epsilon subunit, N-terminal	IPR001469; IPR036771; IPR020546	OG0005810	VASGN(De)GSEEDKLEAR
AB1N83_003202-R1	Aldehyde dehydrogenase	aldehyde dehydrogenase family		quant	23.5166			notSig	notSig	notSig	473	10	8	102	0.160677	76-362	10	oxidoreductases	Intracellular	Aldehyde dehydrogenase domain	IPR012394; IPR016162; IPR016163; IPR016161; IPR015590; IPR029510	OG0000884	AIISVAK;FASLLAK;IVAEAAGK;LLTPVTLELGGK;SIQEAISR;SPVIIDSNYDIK;VVLGGPDVGTR;WDHVFFTGGEK
AB1N83_003212-R1	Ribonuclease E inhibitor RraA/RraA-like protein	Ribonuclease E inhibitor RraA/RraA-like protein		quant	22.9204	23.3269	24.6378	notSig	notSig	notSig	234	4	3	41	0.145299	94-229	11		Intracellular		IPR005493; IPR036704	OG0002559	AGLGIQESFK;ALQFPVFAR;SAVWGGLM(Ox)TAGAQAR
AB1N83_000398-R1	Nascent polypeptide-associated complex subunit alpha	NAC-alpha family		quant	26.4959	24.4115		Up	Up	notSig	191	6	6	29	0.225131	48-97	27		Intracellular	Nascent polypeptide-associated complex NAC domain; Nascent polypeptide-associated complex subunit alpha-like, UBA domain	IPR016641; IPR038187; IPR002715; IPR044034	OG0002869	ALLSLGLK;KALLSLGLK;NVLFVLAAPEVYK;RVPNITR;SPNSDC(Ca)YIVFGEAK;VPNITR
AB1N83_000412-R1	lyase 1 family protein	lyase 1 family		quant	23.8882	24.1517	24.2826	notSig	notSig	notSig	463	6	6	135	0.149028	50-346	12		Intracellular	Fumarate lyase, N-terminal; Argininosuccinate lyase, C-terminal	IPR009049; IPR024083; IPR008948; IPR022761; IPR000362; IPR029419; IPR020557	OG0003901	ALSLVGILTEEER;DILLPGYTHLQR;DLQEDKEPLFDSVDNVSASLK;IVDGLKR;LQQQVAR;NPDSLELLR
AB1N83_000413-R1	syntaxin family protein	syntaxin family		quant	21.4976			notSig	notSig	notSig	338	4	2	73	0.0591716	91-117	3		Membrane	Syntaxin, N-terminal domain; Target SNARE coiled-coil homology domain	IPR010989; IPR045242; IPR006011; IPR000727	OG0002867	SLNNTDDQAAQR;TFN(De)DNVSR
AB1N83_000415-R1	Aspartate aminotransferase	class-I pyridoxal-phosphate-dependent aminotransferase family		quant	24.83	24.6028	24.6973	notSig	notSig	notSig	433	40	25	108	0.681293	49-427	150			Aminotransferase, class I/classII, large domain	IPR015422; IPR015421; IPR000796; IPR015424; IPR004839; IPR004838	OG0000426	ADTFPQK;AHIYLTAN(De)GR;AHIYLTANGR;AIADVM(Ox)LAK;AIADVMLAK;ATQILLN(De)DDKLDHEYLPITGLPEFTSAAAK;AVPMLVC(Ca)QSFAK;DDDNKPWVLPVIK;FYGWDAEK;FYGWDAEKK;ISM(Ox)AGLN(De)SHNVR;ISM(Ox)AGLNSHNVR;ISMAGLNSHNVR;KVYLSNPTWANHQAIFR;LILGANSPAIAEGR;LLTEELK;LLTEELKNPR;LVSLVLNDPGLFEEWKR;NAGLYGER;NVGIEPVDYPYYDPTTIGLDYK;SEISNPPSHGAR;SLETAPPR;SQLSVLQR;SVFLLHAC(Ca)AHNPTGVDPTQEQWK;VGALHVVAPSAEGANR;VNLGVGAYRDDDNKPWVLPVIK;VSSV…
AB1N83_000385-R1	Trehalose phosphorylase	Trehalose Metabolism Glycosyltransferase	GT4	quant	25.1769	23.9918	24.6945	notSig	notSig	notSig	739	32	23	158	0.423545	91-716	108		Intracellular	Trehalose synthase, N-terminal domain; Glycosyl transferase, family 1	IPR052078; IPR049438; IPR001296	OG0003904	DAFDAWILK;DIEAQVLNLIR;DYIVQVAR;FVPSDVPTEK;GIPNVVDSYYK;IALQLSTR;IGFFSSTPQGGGVALM(Ox)R;IGFFSSTPQGGGVALMR;IHLIDDLEEYRK;IKPN(De)GAWINDLLR;KVRPEVPIVYR;LADELR;LPPSDELLNAMM(Ox)ANSR;M(Ox)HELNWPAR;NNHN(De)ILQGVAAPDLR;NNHNILQGVAAPDLR;SDLVHVAGSPQEEVWK;SGYLTTPGDNDAVAGHLYDLYTDEALYR;SHIEIR;TGGIPLQIQHGK;TLDEQSDSAAR;TVGAGTWNAVIK;VRPEVPIVYR;W(Ox)TAEGGPLAPGGVDVVFIDDPQM(Ox)PGLIPLIK;YLWNNIQLADLFISHPVSK
AB1N83_000366-R1	Polyadenylate-binding protein	polyadenylate-binding protein type-1 family		det	23.784	23.6733	24.0054				706	8	3	136	0.0878187	93-429	7		Intracellular	PABP, RNA recognition motif 1; PABP, RNA recognition motif 2; Polyadenylate-binding protein/Hyperplastic disc protein; RNA recognition motif domain; RNA recognition motif domain, eukaryote	IPR006515; IPR034364; IPR035979; IPR045305; IPR002004; IPR012677; IPR036053; IPR000504; IPR003954	OG0001090	(Gl)QQLESQIAQR;ALEQLNYSIIK;SLGYAYVNYLNAADGER
AB1N83_000364-R1	Plant Cell Wall Expansin	Plant Cell Wall Expansin	EXPN	quant	23.8442	23.7445	24.8527	notSig	notSig	notSig	329	23	9	55	0.431611	26-329	94		Extracellular	RlpA-like protein, double-psi beta-barrel domain	IPR036908; IPR051477; IPR009009	OG0002881	(Gl)QFFDDC(Ca)C(Ca)HPM(Ox)LATESLEK;(Gl)QFFDDC(Ca)C(Ca)HPMLATESLEK;AAFNAIATEDEGIVPIEW(Ox)SFL;AAFNAIATEDEGIVPIEWSFL;APAHYLEGYLEPYETYHTR;ASIDLSR;GGFATFYDQHGVAGAC(Ca)GDVN(De)PDSALIAALDYR;GGFATFYDQHGVAGAC(Ca)GDVNPDSALIAALDYR;QFFDDC(Ca)C(Ca)HPM(Ox)LATESLEK;QFFDDC(Ca)C(Ca)HPMLATESLEK;SIVDEVVDTVKDIVK;TKAPAHYLEGYLEPYETYHTR;TVIVTVADAC(Ca)PTC(Ca)ENK;YLAIGC(Ca)QN(De)NHGK;YLAIGC(Ca)QNN(De)HGK;YLAIGC(Ca)QNNHGK
AB1N83_000362-R1	26S proteasome regulatory subunit Rpn7/COP9 signalosome complex subunit 1	26S proteasome regulatory subunit Rpn7/COP9 signalosome complex subunit 1		det		22.4689	20.7276				387	3	1	95	0.0826873	276-285	4		Intracellular	26S proteasome regulatory subunit Rpn7, N-terminal; Proteasome component (PCI) domain; 26S proteasome regulatory subunit RPN7/PSMD6, C-terminal helix	IPR019585; IPR045135; IPR000717; IPR036390; IPR011990; IPR049549	OG0002883	LEQEHLTPSR
AB1N83_000363-R1	proteasome subunit S9 family protein	proteasome subunit S9 family		det		23.4659					414	2	1	100	0.031401	300-312	2		Intracellular	26S proteasome regulatory subunit Rpn6, N-terminal; Proteasome component (PCI) domain; 6S proteasome subunit Rpn6, C-terminal helix domain	IPR050871; IPR040773; IPR036390; IPR000717; IPR040780; IPR011990	OG0002882	DYQEELTTDPIVR
AB1N83_000387-R1	PA-phosphatase related phosphoesterase family protein	PA-phosphatase related phosphoesterase family		quant	23.9061		23.8967	notSig	notSig	notSig	399	4	4	93	0.0902256	26-163	6	esterases	Membrane	Phosphatidic acid phosphatase type 2/haloperoxidase	IPR043216; IPR036938; IPR000326	OG0002876	QFSLEDTSLR;TLFARSPNAEPKR;VTVGRPR;VTVGRPRPDVISR
AB1N83_000352-R1	Adenylosuccinate synthetase 1	adenylosuccinate synthetase family		quant	22.7607		22.7607	notSig	notSig	notSig	425	4	2	98	0.0658824	175-209	3		Intracellular		IPR001114; IPR027417; IPR042109; IPR042110; IPR042111; IPR033128; IPR018220	OG0000677	LKPYVVDSLVYIHK;YGHFEYDTEGEILR
AB1N83_000423-R1	Uncharacterized protein			quant	24.3843	24.649		notSig	notSig	notSig	282	6	6	60	0.269504	2-208	9	uncharacterized	Intracellular			OG0003898	(Ac)SAPETAAPVAPVEDKKPETTPAPEAPVAEAPK;LLAPFKGDKK;SPSFLAK;TEEAPAAEPVK;VEEPVVEAPK;VTDLFK
AB1N83_000426-R1	Kynureninase	kynureninase family		quant	23.9748		23.5493	notSig	notSig	notSig	444	25	18	90	0.477477	2-426	46		Intracellular	Aminotransferase class V domain	IPR010111; IPR015422; IPR015421; IPR015424; IPR000192	OG0003896	(Ac)SSTPDLYKPLSDDFILPSNR;AFPSDQYAFASQALLHGYAPADAIIEVSPR;AVEGHFSHPYNRPWTK;EGEFHLR;GSQLSLLFLPQGSEVM(Ox)R;GSQLSLLFLPQGSEVMR;HDSQGRPGFTIITPSDPNM(Ox)R;HDSQGRPGFTIITPSDPNMR;ITDHVHPLLAEVVGAK;LMPAPLYSSLK;LTGALESFLK;LTGALESFLKK;LVHEELDAWR;REPDVIR;SLNSYGVIGDK;SLNSYGVIGDKR;SLNSYGVIGDKREPDVIR;SVGM(Ox)M(Ox)QPVR;SVGMM(Ox)QPVR;YFVPLEQAVK;YLNSGPGGIAGLFIHEK
AB1N83_000402-R1	class-V pyridoxal-phosphate-dependent aminotransferase family protein	class-V pyridoxal-phosphate-dependent aminotransferase family		det		22.5733					402	3	2	86	0.124378	45-153	4		Intracellular	Aminotransferase class V domain	IPR022278; IPR015424; IPR015421; IPR015422; IPR000192	OG0002868	AFTGFLTNLESLIR;SFDNIPTHDR
AB1N83_000400-R1	Heat shock protein 90	heat shock protein 90 family		quant	23.9335	24.4894	25.1817	notSig	notSig	notSig	700	53	35	190	0.557143	33-659	330		Intracellular	Heat shock protein Hsp90, N-terminal; Histidine kinase/HSP90-like ATPase domain	IPR001404; IPR020568; IPR020575; IPR036890; IPR037196; IPR003594; IPR019805	OG0001842	(Gl)QQETTNEELNK;ADLVN(De)NLGTIAK;ADLVNNLGTIAK;AILFIPK;APFDLFESK;DLTYLLFETSLLTSGFSLEDPTSFAK;DSPFLEVLK;DSSMSSYMASK;EAEAAAFGDLC(Ca)TAVK;EDQVEYLEEK;EDQVEYLEEKK;EGLELEETDEEK;EGLELEETDEEKAAR;ELISNC(Ca)SDALDK;EVEKEVEDDEEEAPEADDAEKPK;FYESFGK;GFEVLLLVDPIDEYAITQLK;HNDDEQYIWESAAGGTFTITLDTVNPPLGR;HSEFISYPIQLAVTK;KFYESFGK;KHSEFISYPIQLAVTK;KTLELNPK;LAEFLR;LFLKEDQVEYLEEK;LFLKEDQVEYLEEKK;LGIHEDAQNR;NPQEITN(De)EE…
AB1N83_000373-R1	Adenylyl cyclase-associated protein	CAP family		quant	24.2653		22.366	notSig	notSig	notSig	516	3	2	103	0.0523256	405-516	7		Intracellular	Adenylate cyclase-associated CAP, C-terminal; CAP, N-terminal domain; CARP motif; C-CAP/cofactor C-like domain	IPR001837; IPR016098; IPR013912; IPR036222; IPR036223; IPR053950; IPR006599; IPR013992; IPR017901	OG0000861	LVTTVVEHVG;VNAVTLVGC(Ca)EK
AB1N83_003472-R1	SMP-30/Gluconolactonase/LRE-like region domain-containing protein	Oryzine biosynthesis lactonohydrolase		det	21.2157						395	6	1	62	0.0860759	248-256	23	esterases	Extracellular	SMP-30/Gluconolactonase/LRE-like region	IPR052988; IPR011042; IPR013658	OG0000535	FDPNTGVVR
AB1N83_003462-R1	Cytidine deaminase	cytidine and deoxycytidylate deaminase family		quant	24.0107		24.1118	notSig	notSig	notSig	157	9	7	34	0.522293	5-100	22		Intracellular	Cytidine and deoxycytidylate deaminase domain	IPR050202; IPR016193; IPR006262; IPR002125; IPR016192	OG0000575	ALTLSVPDR;APISPC(Ca)GM(Ox)C(Ca)R;APISPC(Ca)GMC(Ca)R;FPVGAALLSVDGQIIK;GANIENASYGGTIC(Ca)AER;KGTYSPYSK;LIEGAFEAK;SFIGLAVVTDVK
AB1N83_003459-R1	Coronin	WD repeat coronin family		quant		22.4659	22.7134	notSig	notSig	notSig	547	6	4	105	0.0676417	21-249	7		Intracellular	Domain of unknown function DUF1899	IPR015505; IPR015943; IPR036322; IPR015048; IPR001680	OG0003050	EYNIENIK;LPDTLPIAR;LWDLDNTDSPK;VTFM(Ox)GDHDR
AB1N83_003457-R1	Uncharacterized protein			det							234	2		48	0.034188		5	uncharacterized	Intracellular			OG0000454
AB1N83_003622-R1	Alpha-galactosidase	glycosyl hydrolase 27 family	GH27	det							471	5		84	0.0403397		18		Extracellular	Alpha galactosidase, C-terminal beta sandwich domain	IPR002241; IPR013785; IPR017853; IPR013780; IPR041233; IPR000111	OG0001182
AB1N83_003637-R1	major facilitator superfamily protein	major facilitator superfamily		det	23.3113						525	2	1	62	0.0361905	66-75	5		Membrane	Major facilitator superfamily domain	IPR050360; IPR036259; IPR005828; IPR003663; IPR020846; IPR005829	OG0000117	DYFHSPSGGK
AB1N83_003636-R1	Uncharacterized protein			quant	25.16	23.7676	23.2543	notSig	notSig	notSig	102	4	3	7	0.294118	73-102	13	uncharacterized	Extracellular			OG0000721	AC(Ca)FSKDHVC(Ca)QEGQYLK;APANEGGC(Ca)FAC(Ca)C(Ca)SL;DHVC(Ca)QEGQYLK
AB1N83_003878-R1	Mid2 domain-containing protein			quant			25.2948	notSig	notSig	notSig	576	2	1	90	0.0295139	113-129	2		Membrane			OG0002964	ILSFPNDATGC(Ca)LPAVSR
AB1N83_003890-R1	Porin domain superfamily protein	Porin, eukaryotic type; Eukaryotic porin/Tom40		quant	25.4151		25.5172	notSig	notSig	notSig	294	40	21	72	0.870748	2-285	171				IPR001925; IPR023614; IPR027246	OG0005456	(Ac)SLPQPVPPSWK;ASFGLALDTQK;ATHGGVAIEVGTK;ATVDILK;AYLDSAAFVK;DGFLVGGEAAYNVTEGK;DYHFSGTSLEVK;FATAVGYN(De)APEYAITLHGLNNLNTFSASYYHR;FATAVGYNAPEYAITLHGLNNLNTFSASYYHR;GPTFTADAVLGR;HGLTFTQAWTTANALR;IN(De)NAGVIALGYTQTLRPGVK;INNAGVIALGYTQTLRPGVK;KHGLTFTQAWTTANALR;LDLATTLFPDK;LDLATTLFPDKGSK;LNEVSPAGPSHK;SAILNAAYK;SQVEVENTIAN(De)GLK;SQVEVENTIANGLK;SSNDLLGKDYHFSGTSLEVK;TPSNVTFK;VAGSQN(De)SQSNAIN(De)GDIETK;V…
AB1N83_003894-R1	Cofilin	actin-binding proteins ADF family		quant		25.0048	25.3255	notSig	notSig	notSig	138	13	8	37	0.789855	2-103	51		Intracellular	Actin-depolymerising factor homology domain	IPR017904; IPR029006; IPR002108	OG0006301	(Ac)SSGVGVSDEC(Ca)LSAFQGLK;IVFFSWSPDDAK;M(Ox)LFASSK;MLFASSK;QSNAESYDDFLADLPEAEC(Ca)R;TEIIVTK;WAVYDFAFEK;YVIFDLNSDK;YVIFDLNSDKTEIIVTK
AB1N83_003884-R1	Pre-mRNA-processing-splicing factor 8	Pre-mRNA-processing-splicing factor 8		quant	23.2593		23.3065	notSig	notSig	notSig	2357	15	7	599	0.0288502	662-1961	10		Intracellular	PROCN domain; PRP8 domain IV core; Pre-mRNA-processing-splicing factor 8, U6-snRNA-binding; PRO8NT domain; Pre-mRNA-processing-splicing factor 8, U5-snRNA-binding; RNA recognition motif, spliceosomal PrP8; PROCT domain; JAB1/MPN/MOV34 metalloenzyme domain	IPR027652; IPR012592; IPR021983; IPR012337; IPR043172; IPR019580; IPR012591; IPR019581; IPR042516; IPR043173; IPR019582; IPR012984; IPR000555	OG0005454	DAVWNLTNEQTK;GIVPLLER;LILLLR;LLLTQR;SGLNQIPNR;SGQLFLK;VDVIAALGGVEGILEHTLFK
AB1N83_003280-R1	Dopa 4,5-dioxygenase	Dopa 4,5-dioxygenase		quant	23.6298			notSig	notSig	notSig	187	4	3	46	0.192513	53-163	7	oxidoreductases	Intracellular		IPR023389; IPR014980	OG0001704	DGAFVAVPLFR;LGYSSIRPSLTLEQR;LSVLVHPLTR
AB1N83_003272-R3	Actin cytoskeleton-regulatory complex protein PAN1	PAN1 family		quant	24.0013	24.0013		notSig	notSig	notSig	1736	3	2	401	0.00864055	588-1362	3		Intracellular	Dbl homology (DH) domain; EH domain; SH3 domain; Pleckstrin homology domain; EF-hand domain; WH2 domain	IPR051480; IPR035899; IPR000219; IPR000261; IPR011992; IPR011993; IPR036028; IPR001452; IPR001849; IPR002048; IPR003124; IPR001331	OG0002788	APAPPPPR;TPIESER
AB1N83_003274-R1	NAD(P)-binding domain superfamily protein	Secondary Metabolite Biosynthesis SDR; Short-chain dehydrogenase/reductase SDR		det	21.9893						283	1	1	57	0.0459364	17-29	1	oxidoreductases			IPR052178; IPR036291; IPR002347	OG0003736	IALVTGGGSGIGK
AB1N83_004538-R1	FAD-linked Oxidoreductase in Biosynthetic Pathways	FAD-linked Oxidoreductases in Biosynthetic Pathways	AA7	quant	25.8782		21.2596	Up	Up	notSig	513	32	22	91	0.592593	42-508	87	oxidoreductases	Extracellular	FAD linked oxidase, N-terminal; Berberine/berberine-like; FAD-binding domain, PCMH-type	IPR050416; IPR016169; IPR036318; IPR006094; IPR016164; IPR012951; IPR016166	OG0000480	(Gl)QLATFTDR;AKTQEYIQAATELAR;C(Ca)EFAVR;EIFEPYHDR;FLM(Ox)PTIPRPEIWGGSLFYHGSAGPR;FLMPTIPR;GREIFEPYHDR;ITPTTTEDVSR;LADLGEITDEVDILSPGGR;N(De)SQWFSVVFK;NDAELPWDIQLK;NKYDPDNLLEVWK;QLATFTDR;SDLYWALKSGSTN(De)YGIVTR;SGAAWAITVQPINEGM(Ox)IAAGHK;SGAAWAITVQPINEGMIAAGHK;SGAAWAITVQPINEGMIAAGHKR;SGSTNYGIVTR;STALQC(Ca)C(Ca)NALEDILTSSTVLYPASSK;TQEYIQAATELAR;TVSIAPGLK;WSEVYGFLKPHGLHTVGGR;YIYLNYALDTQHVLESYGAENLKK;Y…
AB1N83_004535-R1	Uncharacterized protein			quant			24.6254	notSig	notSig	notSig	210	1	1	2	0.0571429	140-151	2	uncharacterized	Membrane			OG0001055	IGGYM(Ox)QPNTALK
AB1N83_004559-R1	Actin-1	actin family		det							375	19		82	0.298667		35		Intracellular		IPR004000; IPR043129; IPR020902; IPR004001	OG0000958
AB1N83_004556-R1				quant	25.8727	23.6114	25.9651	Up	notSig	notSig	284	19	7	38	0.422535	147-284	98		Extracellular		IPR043708	OG0000134	(Gl)QIC(Ca)GSVPLYR;AYSGGATDHFYTTNANEM(Ox)TNAVSR;AYSGGATDHFYTTNANEMTNAVSR;EAGTIPLYR;EGVAGYVLPPH;LGYTQEAHAAK;LYSPSATDHFYTISK;QIC(Ca)GSVPLYR;SEGVAAYIYQK
AB1N83_004551-R1	NAD(P)-binding domain superfamily protein	NmrA-type oxidoreductase, Isoflavone reductase subfamily		det							318	4	2	83	0.113208	31-254	8	oxidoreductases	Intracellular	NmrA-like domain	IPR036291; IPR050608; IPR008030	OG0000080	KAVADYYR;LSILVR
AB1N83_004544-R1	oxygen-dependent FAD-linked oxidoreductase family protein	oxygen-dependent FAD-linked oxidoreductase family	AA7	quant	26.4928	21.4748	21.6003	Up	Up	notSig	505	63	24	88	0.534653	77-484	313	oxidoreductases	Extracellular	FAD linked oxidase, N-terminal; Berberine/berberine-like; FAD-binding domain, PCMH-type	IPR050416; IPR016169; IPR036318; IPR006094; IPR012951; IPR016166	OG0000400	(Gl)QM(Ox)N(De)AVDVSADKK;(Gl)QM(Ox)NAVDVSADK;(Gl)QM(Ox)NAVDVSADKK;(Gl)QMNAVDVSADK;(Gl)QMNAVDVSADKK;AGGTPQGLSPADGDLILLN(De)LN(De)TVW(Ox)LEESDDAAMQAAVR;AGGTPQGLSPADGDLILLN(De)LN(De)TVWLEESDDAAM(Ox)QAAVR;AGGTPQGLSPADGDLILLN(De)LNTVWLEESDDAAMQAAVR;AGGTPQGLSPADGDLILLNLN(De)TVWLEESDDAAM(Ox)QAAVR;AGGTPQGLSPADGDLILLNLNTVWLEESDDAAMQAAVR;AQLFSEM(Ox)LDVPATFDTIR;AQLFSEMLDVPATFDTIR;EIAVGIYQK;EVINWGTK;GGC(Ca)N…
AB1N83_004543-R1	short-chain dehydrogenases/reductases (SDR) family protein	short-chain dehydrogenases/reductases (SDR) family		quant	25.6266	24.3218	24.8033	notSig	notSig	notSig	290	28	13	71	0.689655	2-282	133	oxidoreductases	Intracellular		IPR051911; IPR036291; IPR002347; IPR020904	OG0000222	AISEEAEKYK;APQVWFITGASR;FAIEGFIDALSM(Ox)ELDPAWNIR;FAIEGFIDALSMELDPAWNIR;FAQTVYFK;GAQFYPAHPAYTAPHM(Ox)PTEFGR;GAQFYPAHPAYTAPHMPTEFGR;GYEGDPIK;IDVVYN(De)NAGAFTVGEAEAIPEADAR;IDVVYNNAGAFTVGEAEAIPEADAR;IITIGSATGFAPLPGSNYYAASK;KLFDVNFWAASNVALEAIR;LTLVRPGGYDTGWEK;STSVFSDLTSK;SVTETVLQN(De)GDIVVATAR;SVTETVLQNGDIVVATAR;SWSAGLNK
AB1N83_004541-R1	FAD-linked Oxidoreductase in Biosynthetic Pathways	FAD-linked Oxidoreductases in Biosynthetic Pathways		quant	26.3445	19.4482	20.6018	Up	Up	notSig	487	51	20	71	0.533881	8-461	244	oxidoreductases	Intracellular	FAD linked oxidase, N-terminal; FAD-binding domain, PCMH-type	IPR050416; IPR016169; IPR036318; IPR006094; IPR016166	OG0000480	(Gl)QIELLDDSK;AATQDFLQW(Ox)STDTAK;AATQDFLQWSTDTAK;ADATLPWDIYQK;ADATLPWDIYQKGAEIMEPFLGK;C(Ca)NFAVR;EGTSW(Ox)ALTLQPIN(De)VGMITAAAN(De)R;EGTSW(Ox)ALTLQPINVGM(Ox)ITAAANR;EGTSWALTLQPINVGM(Ox)ITAAANR;EGTSWALTLQPINVGMITAAANR;FIYLN(De)YALNTQPVLASFGDENVKR;FIYLNYALN(De)TQPVLASFGDENVKR;FIYLNYALNTQPVLASFGDENVK;FIYLNYALNTQPVLASFGDENVKR;GAEIM(Ox)EPFLGK;GAEIMEPFLGK;GGNPFGLTEK;ITNLVSVTDEIN(De)M(Ox)SSPGGSR;ITNLVS…
AB1N83_003446-R1	transferase hexapeptide repeat family protein	transferase hexapeptide repeat family		quant	24.858	24.0326	25.6672	notSig	notSig	notSig	200	5	4	47	0.265	40-194	19		Intracellular	Maltose/galactoside acetyltransferase domain	IPR051159; IPR011004; IPR001451; IPR024688; IPR018357	OG0003644	GC(Ca)TILDVGPVR;LSEINAEADVAR;TLIGPNVQIYTPTHPLSPEER;TVVAGNPAR
AB1N83_003441-R1	peptidase S9B family protein	peptidase S9B family		quant	24.6892		22.7843	notSig	notSig	notSig	930	24	14	168	0.164516	178-920	79	peptidases	Membrane	Dipeptidylpeptidase IV, N-terminal domain; Peptidase S9, prolyl oligopeptidase, catalytic domain	IPR050278; IPR002469; IPR029058; IPR001375; IPR002471	OG0004243	AGDKEFGYVLTTN(De)ER;AGDKEFGYVLTTNER;DYVDPK;EIRPPR;EVYEYLTGFVVEK;GNLGFWETK;LSPDM(Ox)K;M(Ox)FTDSDHSITR;MFTDSDHSITR;SLVANVDVKDEHGNPIAWSSWK;TKYPVLFR;VEPTELTDASER;VVPYTSDVAM(Ox)K;VVPYTSDVAMK;VYGGPNSQM(Ox)VDLR;VYGGPNSQMVDLR;WSSFGNYYVHNIETR;YM(Ox)NLPK;YMNLPK
AB1N83_003429-R1	arginase family protein	arginase family		quant	24.0717			notSig	notSig	notSig	396	5	5	69	0.186869	69-300	10		Extracellular		IPR006035; IPR023696; IPR020855	OG0005636	DRDVPFDIAFIGAPFDTGTSYRPGAR;EIDTIGTEGIIK;EIDTIGTEGIIKK;IITLGGDHTIVLPLLR;TTLSSLEDYHNDDAAGFQR
AB1N83_003436-R1	SRP1/TIP1-like Cell Wall Component	SRP1/TIP1-like Cell Wall Component		quant	25.2103	24.4466	24.1913	notSig	Up	notSig	272	35	7	21	0.393382	40-146	340		Extracellular;GPI	Yeast cell wall synthesis Kre9/Knh1-like, N-terminal	IPR052982; IPR018466	OG0001280	(Gl)QPGTNDPIPWGVGK;C(Ca)LAVEPN(De)SAIYFYQFSSPVDPEK;C(Ca)LAVEPN(De)SAIYFYQFSSPVDPEKTWTTR;C(Ca)LAVEPNSAIYFYQFSSPVDPEK;C(Ca)LAVEPNSAIYFYQFSSPVDPEKTWTTR;FTIAGPN(De)GETVPPANAR;FTIAGPNGETVPPANAR;IVWGGDSGTTDDWK;QPGTNDPIPWGVGK;SGQYEYK;TM(Ox)NIQLM(Ox)TGDNFNM(Ox)IPLTTLTTVDGTK;TM(Ox)NIQLMTGDNFN(De)M(Ox)IPLTTLTTVDGTK;TM(Ox)NIQLMTGDNFNM(Ox)IPLTTLTTVDGTK;TMNIQLM(Ox)TGDNFN(De)M(Ox)IPLTTLTTVDGTK;TMNIQLM(Ox)TGDNF…
AB1N83_003423-R1	Thioredoxin domain-containing protein	Thioredoxin-like superfamily		quant	21.5985		21.5985	notSig	notSig	notSig	391	3	3	106	0.0946292	108-211	4	oxidoreductases	Extracellular	Thioredoxin domain	IPR036249; IPR013766	OG0004245	GTQM(Ox)SPVTYDAGER;LGYEAGEKNQAK;YQGQLELASHR
AB1N83_003427-R1	STT3 family protein	STT3 family	GT66	quant	23.6138			notSig	notSig	notSig	765	6	1	88	0.0705882	487-497	4		Membrane	Oligosaccharyl transferase STT3, N-terminal domain; STT3/PglB/AglB, core domain	IPR003674; IPR048307; IPR048999	OG0005637	SRPGIFGLDAR
AB1N83_003854-R1	glycosyl hydrolase 3 family protein	glycosyl hydrolase 3 family	GH3	quant	25.2638	24.301	23.6707	notSig	notSig	notSig	765	53	29	119	0.56732	48-757	175		Extracellular	Glycoside hydrolase family 3 C-terminal domain; Glycoside hydrolase, family 3, N-terminal; Fibronectin type III-like domain	IPR044993; IPR036962; IPR017853; IPR036881; IPR002772; IPR001764; IPR013783; IPR026891	OG0001007	(Gl)QIDWADVN(De)LPSAQTLAHQAAVEGIVVLK;(Gl)QIDWADVNLPSAQTLAHQAAVEGIVVLK;ADTQGNTWLFPGDYILTVDTPGK;AFN(De)NFGR;AFNNFGR;AGTDVDC(Ca)GSAYALHLPDALN(De)QSM(Ox)ITR;AGTDVDC(Ca)GSAYALHLPDALNQSM(Ox)ITR;AGTDVDC(Ca)GSAYALHLPDALNQSMITR;AQAVISLFTDEELMANMVNESPGVPR;ATFAFGTSMTGTTTDGFAEALSAAR;DLWGFDEDR;FHFDATVTPQDLSEFYLPPFQTC(Ca)VR;GQETPGEDPFHISQYVLQLIDGLQGGIDPK;ISTHFR;KVNAIIWGGYPGQSGGTAVFDILTGK;LEGDAIQLSR;LGYFDPPESQA…
AB1N83_003857-R1	short-chain dehydrogenases/reductases (SDR) family protein	short-chain dehydrogenases/reductases (SDR) family		quant	24.2591		24.3652	notSig	notSig	notSig	289	9	9	79	0.377163	5-213	14	oxidoreductases	Intracellular		IPR036291; IPR002347; IPR020904	OG0006305	AAGGEAIGVAGDVGADDFPK;AAVIGLGK;ANTIAFGLVHTR;EWGPFGVR;GLLAGEVAIITGAGQGIGR;IVDATIAK;KIVDATIAK;LSQVSGHLTNTYGR;VVASDIDAGRLDAVVAEIK
AB1N83_003841-R1	glycosyl hydrolase 13 family protein	glycosyl hydrolase 13 family	GH13_1	quant	24.5117			notSig	notSig	notSig	547	4	4	70	0.0968921	28-470	8		Extracellular;GPI	Glycosyl hydrolase, family 13, catalytic domain; Alpha-amylase, domain C	IPR013777; IPR017853; IPR006047; IPR013780; IPR015340	OG0000961	AYQHGASSVGSFLENQDQPR;EALWPTDYSTESPM(Ox)LR;IVDVLTC(Ca)R;SIYQVVTDR
AB1N83_003848-R1	Transmembrane protein			det			24.0099				457	2	1	54	0.0284464	151-163	1		Membrane			OG0001344	EWTNQQFNVNM(Ox)AR
AB1N83_003863-R1	Glycoside hydrolase family 15 protein	Six-hairpin glycosidase superfamily; Six-hairpin glycosidase-like superfamily	GH15	quant	24.6607	24.3665	23.7092	notSig	notSig	notSig	687	18	10	151	0.221252	60-517	50		Intracellular	GH15-like domain; Trehalase-like, N-terminal domain	IPR008928; IPR012341; IPR011613; IPR045582	OG0002937	AVEDPLLTSDLVR;DEHELNIEEDTSAPSLHPR;ELVDFVVEHYQDPDLSIWEVR;FGKPLSYDDWVLVR;GGHFSITPTIPFTTK;GVVSVTDFLPR;NQWLAAR;QNYLPSSN(De)VLQTK;QNYLPSSNVLQTK;SLPC(Ca)PNR;YWQAWIR
AB1N83_003367-R1	Uncharacterized protein			quant	24.1816		23.6745	notSig	notSig	notSig	271	6	3	24	0.287823	101-165	12	uncharacterized	Extracellular			OG0000528	GISSLNNFDNFYGVDNFDNFAAFK;LVILQEM(Ox)AK;LVILQEMAK;TSHSFNNWR
AB1N83_003363-R1	Uncharacterized protein (Fragment)			quant	22.2203			notSig	notSig	notSig	254	1	1	31	0.0511811	198-210	2		Intracellular		IPR006616	OG0002579	SPVEGGYEEGGEK
AB1N83_003357-R1	O-methyltransferase COMT-type	O-methyltransferase COMT-type		quant	23.3241	24.4292	25.8896	notSig	notSig	notSig	462	50	28	99	0.833333	2-439	313		Intracellular	O-methyltransferase domain	IPR016461; IPR029063; IPR001077; IPR036388; IPR036390	OG0006466	(Ac)STISELTSLQNTLNAAIDTFK;AALASLGLIK;AELAAQN(De)LPEPSLTTSKPHPIDDITYLPTPAM(Ox)YEAR;AELAAQNLPEPSLTTSKPHPIDDITYLPTPAM(Ox)YEAR;AVNHPDPEYR;AVNHPDPEYRK;DAIVDVGGGQGTLC(Ca)C(Ca)SLAK;DVLNEDSR;EAAESFIAAQGLSDR;ESKPGYFAN(De)NR;ESKPGYFANNR;FGLALGAVGPTSDPGVAADFPWVAIAEGK;FIVQDLPETR;IQHQINVSLTALC(Ca)NSFER;ISVSFPK;LIM(Ox)TQGWFR;LIMTQGWFR;LLIIDTIIQAGYTSPTGPALTDSLAQLGK;NLPGYHLATYM(Ox)N(De)ELFNK;NLPGYHLATYM(Ox)NELFN…
AB1N83_003372-R1	Uncharacterized protein			quant	28.9616	25.9365	26.4468	notSig	notSig	notSig	273	4	1	27	0.029304	138-145	183	uncharacterized	Extracellular			OG0000783	VN(De)FQAN(De)TR;VN(De)FQANTR;VNFQAN(De)TR;VNFQANTR
AB1N83_003374-R1	protein disulfide isomerase family protein	protein disulfide isomerase family		det			24.2324				375	4	2	110	0.056	255-285	4	oxidoreductases	Extracellular	Protein disulfide-isomerase, thioredoxin-like domain; Thioredoxin domain; Endoplasmic reticulum resident protein 29, C-terminal	IPR051063; IPR036249; IPR005788; IPR036356; IPR013766; IPR011679; IPR017937	OG0004477	AVGGGLSDEAGR;FFVAAADVR
AB1N83_003377-R1	peptidase A1 family protein	peptidase A1 family		quant	26.5638	25.0675	26.4755	Up	notSig	notSig	571	17	8	38	0.148862	90-422	150	peptidases	Extracellular	Pepsin-like domain; Peptidase family A1 domain	IPR021109; IPR001461; IPR034164; IPR033121	OG0006909	EPPM(Ox)IGFYSLR;EPPMIGFYSLR;GLLEYPLFGLHLTR;KEPPM(Ox)IGFYSLR;KEPPMIGFYSLR;LFSLIDGAR;SVYSIFSYGINR;SVYSIFSYGINRK;TTGLLGLGFPR;VALDTASSDLWLASSAC(Ca)TTETC(Ca)N(De)AVPR;VALDTASSDLWLASSAC(Ca)TTETC(Ca)NAVPR
AB1N83_000246-R1	Peptide hydrolase	peptidase M28 family		quant	27.223	21.7997	23.3205	Up	Up	notSig	388	44	16	70	0.559278	45-375	279	peptidases	Extracellular	Peptidase M28	IPR045175; IPR007484	OG0004735	(Gl)QSQQWLLAQISK;AGYPSIFTIESSFEN(De)SNK;AGYPSIFTIESSFENSNK;ALIAADFHPTR;C(Ca)GYAC(Ca)SDHASWSK;EEVGVISDFVDPSLTAFNK;GTREEVGVISDFVDPSLTAFN(De)K;GTREEVGVISDFVDPSLTAFNK;IDISDEFSFSHMLEFSK;ITADWSSK;KLIDISEFSHSWGQN(De)SIIVR;KLIDISEFSHSWGQNSIIVR;LIDISEFSHSWGQN(De)SIIVR;LIDISEFSHSWGQNSIIVR;LVQLEDQAPQWISELDKIQLK;QSQQWLLAQISK;RGTREEVGVISDFVDPSLTAFNK;SANVLAM(Ox)SQFDM(Ox)TAW(Ox)VK;SANVLAM(Ox)SQFDM(Ox)TAWVK;SANV…
AB1N83_000241-R1	RRM domain-containing protein	Eukaryotic RNA-binding		quant	23.6795	23.6259	23.5652	notSig	notSig	notSig	352	14	10	61	0.426136	30-288	39		Intracellular	RNA recognition motif domain	IPR050502; IPR012677; IPR035979; IPR000504	OG0001127	AAELLNK;AEGDVSEAPAPDAEGAQAAPK;AIQALDGK;AVPGEVTEAEAN(De)GEAPK;EVVVEVAKPSDEKDKER;GYGFVDVGSEEEQQK;SAGYGFVALSSAEAVQK;TDVPTTEGETEGVAKPK;VFVGNLAYVTTDEGLK;VSRPEGEDPAGEPSK
AB1N83_000243-R1	Peroxisomal Targeting Signal 1 Protein	Peroxisomal Targeting Signal 1 Protein		quant	24.4952		21.0057	notSig	Up	notSig	295	5	4	76	0.20339	19-248	10		Intracellular		IPR052999; IPR029032	OG0004738	AEGGVGPQLTSHVFGLLK;AYKDTSDVDDPDQGNLSR;NPGTPPSQPLPR;TATPENVDATVR
AB1N83_000242-R1	Alkali-sensitive linkage protein	Alkali-sensitive linkage protein	GH128	quant	24.5758	21.8889	26.7982	notSig	notSig	Down	379	82	15	55	0.614776	142-374	582		Extracellular	Asl1-like, glycosyl hydrolase catalytic domain	IPR053183; IPR024655; IPR017853	OG0004739	(Gl)QLSDFKK;AQVN(De)EFM(Ox)DTVTSFFDNTPWVK;AQVNEFM(Ox)DTVTSFFDNTPWVK;AQVNEFMDTVTSFFDNTPW(Ox)VK;AQVNEFMDTVTSFFDNTPWVK;AYFAFGAM(Ox)HDM(Ox)YNVNPDNQLM(Ox)GSDGRPNALGK;AYFAFGAM(Ox)HDM(Ox)YNVNPDNQLMGSDGRPNALGK;AYFAFGAM(Ox)HDMYN(De)VNPDNQLM(Ox)GSDGRPNALGK;AYFAFGAM(Ox)HDMYNVNPDNQLM(Ox)GSDGRPNALGK;AYFAFGAM(Ox)HDMYNVNPDNQLMGSDGRPNALGK;AYFAFGAMHDM(Ox)YN(De)VNPDNQLMGSDGRPNALGK;AYFAFGAMHDM(Ox)YNVNPDNQLM(Ox)GSDG…
AB1N83_000209-R1	Proteasome subunit beta	peptidase T1B family		quant	25.2243	23.8508	21.5535	notSig	Up	notSig	241	9	5	39	0.211618	39-214	25	peptidases	Intracellular		IPR029055; IPR023333; IPR001353; IPR000243; IPR016050	OG0003292	LFVPGDQLPR;M(Ox)C(Ca)VITEDGVER;MC(Ca)VITEDGVER;NTLALAM(Ox)SR;NTLALAMSR;TTTGSYIANR;VTDKLTHVHDR
AB1N83_000201-R1	Rdx family-domain-containing protein	Selenoprotein, Rdx-type		det	23.9106						153	1	1	35	0.0980392	87-101	1	oxidoreductases	Intracellular		IPR011893; IPR036249	OG0007541	AITIIPLNADDTAGR
AB1N83_000205-R1	Protein YTP1-like C-terminal domain-containing protein			quant	23.2702		23.2702	notSig	notSig	notSig	620	3	2	89	0.0370968	410-460	4		Membrane	Protein YTP1-like, C-terminal; Domain of unknown function DUF2427	IPR018827; IPR018825	OG0004744	FGANPGDPYTTK;W(Ox)LASSTM(Ox)AGVK
AB1N83_000207-R1	Rho GDI family protein	Rho GDI family		quant	23.7938		23.2843	notSig	notSig	notSig	201	8	6	58	0.373134	44-170	21		Intracellular		IPR024792; IPR014756; IPR000406	OG0000421	ASLGIVPGAATGPADGPR;EGIEYNVR;MEQM(Ox)LGSYGPHPQGEPYTK;MEQMLGSYGPHPQGEPYTK;NFDPEESPSGIVAR;VNHSIISGVR;YIQVVK
AB1N83_000156-R1	peptidase A1 family protein	peptidase A1 family		quant	22.8662	24.3271	24.711	notSig	notSig	notSig	410	16	8	41	0.431707	86-349	33	peptidases	Extracellular	Peptidase family A1 domain	IPR021109; IPR033121; IPR001461; IPR001969	OG0002263	AEFPPDGLM(Ox)GM(Ox)AFPQISEFGAN(De)PVFQTLVAQGK;AEFPPDGLM(Ox)GM(Ox)AFPQISEFGANPVFQTLVAQGK;AEFPPDGLMGM(Ox)AFPQISEFGAN(De)PVFQTLVAQGK;AEFPPDGLMGM(Ox)AFPQISEFGANPVFQTLVAQGK;AEFPPDGLMGMAFPQISEFGANPVFQTLVAQGK;ATGADPLTDDQEVLWQGAISVGTPAK;DATNTVGAGFFTFPC(Ca)NSLPPLSLTLGGR;FYAAIPGAR;LATSGSELFLGGVNSN(De)LFTGAFTQNR;TFTVDFDTGSSDLFLPASNC(Ca)AVNC(Ca)AGHTLWTTTASSTSR;TTVSEFAFK;YSTGFAK
AB1N83_000151-R1	class-III pyridoxal-phosphate-dependent aminotransferase family protein	class-III pyridoxal-phosphate-dependent aminotransferase family		quant	22.5364		23.7495	notSig	notSig	notSig	485	6	5	88	0.142268	151-459	9				IPR050103; IPR005814; IPR015422; IPR015421; IPR004636; IPR015424; IPR049704	OG0001594	EGGLGFPAGQTHPSPPSAK;GLILGLGFK;GVFVLTAGSDAVR;SM(Ox)GALSVTSNPK;VFFSNSGTEANEGALK
AB1N83_000165-R1	patched family protein	patched family		quant	23.8156		23.7946	notSig	notSig	notSig	1380	15	9	217	0.0775362	73-1272	17		Membrane	Niemann-Pick C1, N-terminal; NPC1, middle luminal domain; Sterol-sensing domain	IPR032190; IPR003392; IPR053956; IPR000731	OG0004759	(Gl)QAEPLIAAC(Ca)PAC(Ca)R;AFMNTGSGLPVDHPAGQR;ATPDVFC(Ca)GPNEAPR;FAEGFFDSC(Ca)K;IALSDGPQSSSDM(Ox)GPLAR;NC(Ca)ADNDLLSR;QAEPLIAAC(Ca)PAC(Ca)R;RATPDVFC(Ca)GPNEAPR;SVDFFVGEK;TQNDFINAFAAAHR
AB1N83_000256-R1	Gfo/Idh/MocA family oxidoreductase	Gfo/Idh/MocA family oxidoreductases		quant	22.4592			notSig	notSig	notSig	380	1	1	81	0.0421053	97-112	2	oxidoreductases	Membrane	Gfo/Idh/MocA-like oxidoreductase, C-terminal; Gfo/Idh/MocA-like oxidoreductase, N-terminal	IPR051317; IPR036291; IPR004104; IPR000683	OG0000351	HVLVDKPVSATAQQAR
AB1N83_000251-R1	Metal-independent alpha-mannosidase	Metal-independent alpha-mannosidase	GH125	quant	23.9976	20.504	22.7209	notSig	notSig	notSig	506	22	15	71	0.335968	64-497	65		Extracellular		IPR008313; IPR012341; IPR008928	OG0003278	AAIDQIFR;AVINNEAR;DASFIN(De)DNWR;DASFINDNWR;DTAN(De)QFAHYHTLLAGDPK;DTANQFAHYHTLLAGDPK;HHPAYVATR;KPGLIFK;LFENTFPNTLDTTVK;LKNPDLAR;NPYFAASK;SYYQSTK;TIHDAVWDTTIVDNIFAYETNGLGSR;VISDM(Ox)K;YEIDSLC(Ca)GFLK;YVM(Ox)DDANVPSLLSLPYLGFLDK;YVM(Ox)DDANVPSLLSLPYLGFLDKHHPAYVATR;YVMDDAN(De)VPSLLSLPYLGFLDKHHPAYVATR;YVMDDANVPSLLSLPYLGFLDK
AB1N83_000210-R1	proteasome subunit S14 family protein	proteasome subunit S14 family		det		23.6011					265	2	1	70	0.0603774	36-51	2		Intracellular	CSN8/PSMD8/EIF3K; Proteasome component (PCI) domain	IPR006746; IPR033464; IPR000717	OG0003291	IGLIETGLLLPHGDAR
AB1N83_000188-R1	DUF2423 domain-containing protein			det	21.6308						134	1	1	45	0.0597015	118-125	1		Intracellular	Domain of unknown function DUF2423	IPR019434	OG0001499	QGVPVATR
AB1N83_000232-R1	HSF family protein	HSF family		det							610	3		81	0.0377049		23		Intracellular	Heat shock factor (HSF)-type, DNA-binding	IPR036388; IPR036390; IPR027725; IPR000232	OG0001214
AB1N83_000211-R1	Proteasome subunit alpha type	peptidase T1A family		quant	24.4969	24.0631	29.1954	notSig	Down	Down	247	15	8	67	0.37247	21-205	30	peptidases	Intracellular	Proteasome alpha-subunit, N-terminal domain	IPR029055; IPR050115; IPR001353; IPR000426; IPR023332	OG0003290	AVENSGTAIGLK;ETM(Ox)HSPPQLK;HIGLASAGLLADSR;IFQVEYANK;IIYLVHEDAK;LQLADLTM(Ox)R;LQLADLTMR;SRDEAVNYR;VKDGVVLAVEK
AB1N83_000186-R1	Small nuclear ribonucleoprotein F	snRNP Sm proteins family		quant	25.9589			Up	Up	notSig	84	6	4	18	0.416667	2-67	11		Intracellular	Sm domain, eukaryotic/archaea-type; Sm domain	IPR034100; IPR016487; IPR001163; IPR010920; IPR047575	OG0001499	(Ac)SGVNPVNPK;PFLQELTGK;SN(De)GALGEVFIR;SNGALGEVFIR;WGLEYK
AB1N83_004083-R1	glycosyl hydrolase 3 family protein	glycosyl hydrolase 3 family	GH3	quant	26.3014	22.7982	26.1541	Up	notSig	Down	902	105	39	120	0.5	146-892	598		Extracellular	Glycoside hydrolase family 3 C-terminal domain; Glycoside hydrolase, family 3, N-terminal; Fibronectin type III-like domain	IPR050288; IPR036962; IPR036881; IPR017853; IPR002772; IPR013783; IPR001764; IPR026891	OG0000583	AGNM(Ox)AIGR;ASPHGQGSSTALYLHR;ASPHGQGSSTALYLHRPAFR;DHTTLSWIFDDFNLPR;EM(Ox)GAASTVLLK;EMGAASTVLLK;FEFGFGLSYTTFEYSNLK;FGDFSTAFPTAINAAATWNR;GFTNIELSPN(De)ER;GFTNIELSPNER;GFTNIELSPNERR;GLFM(Ox)GQEHVGK;GLFMGQEHVGK;GVFEVTDPSRPPPVN(De)SPIIPDFN(De)PAWADAYAK;GVFEVTDPSRPPPVN(De)SPIIPDFNPAWADAYAK;GVFEVTDPSRPPPVNSPIIPDFN(De)PAWADAYAK;GVFEVTDPSRPPPVNSPIIPDFNPAWADAYAK;GVNVALGPM(Ox)M(Ox)NM(Ox)GR;GVNVALGPM(Ox)M(O…
AB1N83_004978-R1	Carbohydrate-binding module family 13 protein	Ricin B-like lectins		quant	23.4981	24.7923	26.8359	notSig	notSig	notSig	117	31	4	15	0.786325	2-93	304		Intracellular	Ricin B, lectin domain	IPR035992; IPR000772	OG0000407	N(De)VATGQYLGIEGNPDEN(De)TPVVVVDHPFEWHVTQDDESWR;NVATGQYLGIEGN(De)PDEN(De)TPVVVVDHPFEWHVTQDDESWR;NVATGQYLGIEGN(De)PDENTPVVVVDHPFEWHVTQDDESWR;NVATGQYLGIEGNPDEN(De)TPVVVVDHPFEWHVTQDDESWR;NVATGQYLGIEGNPDENTPVVVVDHPFEWHVTQDDESWR;SIIGYEN(De)HN(De)GDNQKWHAEQQGENWTFK;SIIGYENHN(De)GDNQKWHAEQQGENWTFK;VN(De)SGSTYIFVNEK;VNSGSTYIFVNEK;WHAEQQGEN(De)WTFK;WHAEQQGENW(Ox)TFK;WHAEQQGENWTFK
AB1N83_004992-R1	Probable 26S proteasome subunit rpt4	AAA ATPase family		det		22.6698					400	2	2	130	0.0675	158-208	2		Intracellular	ATPase, AAA-type, core; AAA+ ATPase domain; AAA ATPase, AAA+ lid domain; Proteasomal ATPase, second OB domain	IPR050221; IPR027417; IPR003959; IPR012340; IPR003593; IPR041569; IPR032501; IPR003960	OG0001647	AVAATLQTNFLK;EIIELPLLNPELFQR
AB1N83_004981-R1	Cysteine Synthase/Cystathionine Beta-Synthase	Cysteine Synthase/Cystathionine Beta-Synthase		det							413	2		90	0.0193705		2		Intracellular	Tryptophan synthase beta chain-like, PALP domain	IPR036052; IPR050214; IPR001926	OG0005608
AB1N83_004988-R1	chitin deacetylase	Polysaccharide deacetylase, ArnD subfamily	CE4	quant	22.037	23.2409	25.7764	notSig	Down	notSig	461	45	14	58	0.420824	124-426	646		Extracellular;GPI	NodB homology domain	IPR050248; IPR011330; IPR002509	OG0004209	AISLAM(Ox)GM(Ox)VPILW(Ox)TSSPATGPFDTFDWK;AISLAM(Ox)GM(Ox)VPILWTSSPATGPFDTFDWK;AISLAM(Ox)GMVPILW(Ox)TSSPATGPFDTFDWK;AISLAMGM(Ox)VPILW(Ox)TSSPATGPFDTFDWK;AISLAMGM(Ox)VPILWTSSPATGPFDTFDWK;AISLAMGMVPILWTSSPATGPFDTFDWK;ATDVLAC(Ca)PDK;DINATFFVVGSR;ELEGHNIPALAPTVDGSC(Ca)AGDPAAAADAANR;GHEISVHTW(Ox)SHRPLTSLTTEQVVAELGW(Ox)TR;GHEISVHTWSHR;GHEISVHTWSHRPLTSLTTEQVVAELGWTR;GVDTDGDGVVETHGK;GW(Ox)W(Ox)TC(Ca)GGHTR…
AB1N83_004989-R1	Carboxypeptidase	peptidase S10 family		quant	24.4258	24.8751	25.2451	notSig	notSig	notSig	672	52	18	80	0.285714	65-609	674	peptidases	Extracellular;GPI		IPR029058; IPR001563; IPR018202	OG0002177	DASVFLN(De)DK;DASVFLN(De)DKR;DASVFLNDK;DASVFLNDKR;DFFGFLSN(De)LVK;DFFGFLSNLVK;EFIFGNNQTGLVESSSVVGGEDPALTAGVLPGQK;EIYVGK;GW(Ox)TYVLFDGAGHM(Ox)VPVK;GWTYVLFDGAGHM(Ox)VPVK;GWTYVLFDGAGHMVPVK;INSDYTISQNNFSWSK;KPQAAFTFAR;KPSTPW(Ox)HDDSGN(De)FAGIIR;KPSTPW(Ox)HDDSGNFAGIIR;KPSTPWHDDSGN(De)FAGIIR;KPSTPWHDDSGNFAGIIR;M(Ox)FAGNLPVQR;MFAGN(De)LPVQR;MFAGNLPVQR;PLHLTGESYAGTYIPYILK;PQAAFTFAR;PSTPWHDDSGN(De)FAGIIR;…
AB1N83_003549-R1	Glycoside hydrolase family 44 domain-containing protein	Glycoside hydrolase superfamily	GH44	quant	23.3306	24.2006		notSig	notSig	notSig	745	20	13	62	0.218792	73-743	45		Extracellular	Glycoside hydrolase, family 44	IPR024745; IPR017853	OG0001683	ANNYIVVPAYAAIFIK;DTAPLAYDLSNVPTGSYFLR;DTTSYSYPR;HFGGSSGVAK;LSLVIINK;LSTGDFK;LSTGDFKDYAGLR;SYSPVDAPAK;TIYPDQQAFDPYNSDAGN(De)GK;TIYPDQQAFDPYNSDAGNGK;TLIDIHYPGTK;TYVDESWVGESPQNHQWDPDR;TYVDESWVGESPQNHQWDPDRVQLVPR;WQTTITLK
AB1N83_003548-R1	Lysine-specific metallo-endopeptidase domain-containing protein	Fungal secreted metalloproteinases M35		quant			23.5704	notSig	notSig	notSig	239	5	2	31	0.125523	100-116	9	peptidases	Extracellular	Lysine-specific metallo-endopeptidase	IPR024079; IPR029463; IPR050414	OG0000625	FN(De)EVIGR;FNEVIGR;IWFGEYTQAR
AB1N83_003577-R1	Quinone oxidoreductase-like protein	Quinone oxidoreductase-like		quant	23.095	23.5386	23.7301	notSig	notSig	notSig	365	10	6	92	0.224658	39-357	17	oxidoreductases		Alcohol dehydrogenase-like, C-terminal; Polyketide synthase, enoylreductase domain; Alcohol dehydrogenase-like, N-terminal	IPR047618; IPR036291; IPR013149; IPR011032; IPR020843; IPR013154	OG0000826	DLTGGVSTGK;TGDFEVIEK;TLPFKPEASDIVIK;VAADWLGSHSNYAAIPYK;VEYFGVNFIDTYYR;VLNDPDYQAR
AB1N83_003551-R1	SGNH hydrolase superfamily protein	GDSL lipase/esterase		quant	26.8575	26.5445	21.2607	notSig	Up	Up	317	36	10	29	0.429022	42-270	949	esterases	Extracellular		IPR036514; IPR001087	OG0003436	ASN(De)GPVW(Ox)VEK;ASN(De)GPVWVEK;ASNGPVW(Ox)VEK;ASNGPVWVEK;EGIYAGLN(De)TLHTR;EGIYAGLNTLHTR;FGDVNIGLK;GIYETPSGDAFK;GIYETPSGDAFKEGIYAGLN(De)TLHTR;GIYETPSGDAFKEGIYAGLNTLHTR;LASAAGATLLDFAEIGAVTDK;N(De)IIVVDNYGR;N(De)IWPSSLLPTTASSANDFVGQAHNYINQR;NIIVVDN(De)YGR;NIIVVDNYGR;NIW(Ox)PSSLLPTTASSANDFVGQAHNYINQR;NIWPSSLLPTTASSAN(De)DFVGQAHNYINQR;NIWPSSLLPTTASSANDFVGQAHN(De)YINQR;NIWPSSLLPTTASSANDFVGQAHNYIN(D…
AB1N83_002751-R1	Prolyl endopeptidase	peptidase S9A family		quant	24.6966	24.4155	24.7358	notSig	notSig	notSig	749	38	26	181	0.368491	36-744	110	peptidases	Intracellular	Peptidase S9A, N-terminal domain; Peptidase S9, prolyl oligopeptidase, catalytic domain	IPR051167; IPR029058; IPR023302; IPR001375; IPR002470; IPR002471	OG0004820	ALEEEIR;APEGTFGAAVAEVGVLDLLK;AWTSDYGNPSDPHDFDFIHPISPLHNVPTDR;FHLFTIGK;FSSIVWTHDSK;GFFYHR;GGGEFGEAWHQGGIR;IAEDFVGAATISAR;KALEEEIR;KVNVFDDFIAATEYLVK;KYGAVLAVPNIR;LVVVYK;NVKDEVYIYSNEGK;NVKDEVYIYSNEGKR;TNKDAPQHHIVTVDLADPK;TTPMATLDPDEFIATQVWYPSK;VLPPTILLTADHDDR;VLPPTILLTADHDDRVVPLHSFK;VNVFDDFIAATEYLVK;VPDPYNWLEK;VPM(Ox)FIVR;WGFVVQSN(De)GWVAK;YGAVLAVPNIR;YLTMYVVK;YVFDEEIEGK;YVFDEEIEGKR
AB1N83_002753-R1	Uncharacterized protein			quant	25.7344	23.2136	26.6701	Up	notSig	Down	235	6	4	14	0.251064	30-115	37	uncharacterized	Extracellular;GPI			OG0002168	(Gl)QADIPGAC(Ca)ADQC(Ca)IPINSIIASQC(Ca)TVGK;AGQPIPK;C(Ca)C(Ca)TNVFAN(De)GYADC(Ca)VR;LTLPGQDANR;QADIPGAC(Ca)ADQC(Ca)IPINSIIASQC(Ca)TVGK
AB1N83_002772-R1	Proteasome subunit alpha type	peptidase T1A family		quant	24.4049			notSig	notSig	notSig	262	17	1	66	0.400763	245-262	50	peptidases	Intracellular	Proteasome alpha-subunit, N-terminal domain	IPR034642; IPR029055; IPR050115; IPR001353; IPR000426; IPR023332	OG0003323	IMDEEEIEEHLLAYAEKD
AB1N83_002746-R1	Nuclear cap-binding protein subunit 1	Nuclear cap-binding protein subunit 1		quant	24.4481			notSig	notSig	notSig	916	6	3	172	0.0458515	122-688	5		Intracellular	MIF4G-like, type 2; MIF4G-like, type 1	IPR027159; IPR015174; IPR015172; IPR016024	OG0000317	IPYYVALLR;TDILTAAATFWR;YLPLLR
AB1N83_002747-R1		Pentatricopeptide/CCM1 RNA-binding		det			21.6124				888	6	1	253	0.0157658	791-798	7				IPR051222; IPR011990	OG0004819	FATYWLAR
AB1N83_002765-R1	C3H1-type domain-containing protein	TFIIS/LEDGF domain superfamily; Zinc finger, CCCH-type superfamily		det			22.4465				901	1	1	130	0.0110988	449-458	1		Intracellular	Transcription factor IIS, N-terminal; Zinc finger, CCCH-type	IPR035441; IPR017923; IPR036855; IPR000571	OG0004824	LLISPPDAAK
AB1N83_004231-R1	Ser-Thr-rich glycosyl-phosphatidyl-inositol-anchored membrane family-domain-containing protein			quant	25.6484	24.4268	26.3164	notSig	notSig	notSig	256	26	4	12	0.296875	26-127	462		Extracellular;GPI			OG0000713	DVFN(De)PPITSPDANTVWR;DVFNPPITSPDAN(De)TVWR;DVFNPPITSPDANTVW(Ox)R;DVFNPPITSPDANTVWR;N(De)GQVSITVPNVPPR;N(De)NYIVVVFGDSGNTSPQFR;NGQVSITVPNVPPR;NN(De)YIVVVFGDSGNTSPQFR;NNYIVVVFGDSGNTSPQFR;VVLGFETSESLN(De)LM(Ox)VDSPLAQGFLLK;VVLGFETSESLN(De)LMVDSPLAQGFLLK;VVLGFETSESLNLM(Ox)VDSPLAQGFLLK;VVLGFETSESLNLMVDSPLAQGFLLK
AB1N83_004232-R1	Plant Cell Wall Expansin	Plant Cell Wall Expansin	EXPN	quant	23.2565	23.3579	23.7761	notSig	notSig	notSig	143	8	4	29	0.398601	73-139	23		Extracellular		IPR051477; IPR036908	OG0005484	(Gl)QLGSLDEGVLSIK;DSC(Ca)PGC(Ca)GTEDLDM(Ox)SPSLFK;DSC(Ca)PGC(Ca)GTEDLDMSPSLFK;QLGSLDEGVLSIK;WHFM(Ox)NK;YRDNN(De)GGNC(Ca)NQWIEIINTK
AB1N83_004239-R1	Uncharacterized protein			det							677	4		134	0.0354505		2	uncharacterized	Extracellular			OG0000130
AB1N83_004223-R1	Lectin		CBM67	det							409	2		85	0.0244499		2		Extracellular			OG0000092
AB1N83_003401-R1	Osmotin thaumatin-like protein			quant	23.0113		26.5291	notSig	notSig	notSig	155	3	2	10	0.258065	34-73	11		Extracellular			OG0000034	LVTSAGFHLEDDYYYILK;TFPTDFSGLIYSTAN(De)GGLGTGR
AB1N83_003404-R1	Uncharacterized protein			quant	23.388	24.9072	24.5207	Down	notSig	notSig	92	32	8	15	0.945652	8-87	480	uncharacterized	Intracellular			OG0000099	(Gl)QN(De)HWSR;FETTLGALDVLLVYSDTYIVQPSTK;SGN(De)ESATVVFEK;SGNESATVVFEK;SGNESATVVFEKSGVK;SGVKFETTLGALDVLLVYSDTYIVQPSTK;SSQTIKVTITNNTGGDGSTFEIVPEPLLVEAWK;VTITN(De)NTGGDGSTFEIVPEPLLVEAW(Ox)K;VTITN(De)NTGGDGSTFEIVPEPLLVEAWK;VTITNN(De)TGGDGSTFEIVPEPLLVEAWK;VTITNN(De)TGGDGSTFEIVPEPLLVEAWKQNHWSR;VTITNNTGGDGSTFEIVPEPLLVEAW(Ox)K;VTITNNTGGDGSTFEIVPEPLLVEAW(Ox)KQNHW(Ox)SR;VTITNNTGGDGSTFEIVPEPLLVEAWK
AB1N83_003392-R1	Ricin B lectin domain-containing protein	Ricin B-like lectins; Osmotin/thaumatin-like superfamily	CBM13	det			22.342				304	8	2	14	0.246711	23-265	9		Extracellular	Ricin B, lectin domain	IPR035992; IPR000772; IPR037176	OG0000034	IWQC(Ca)FDNLPAQQWFLTDDSR;TFIINNAC(Ca)PSDVLLFIEAEDLGVIPQGAVITK
AB1N83_003390-R1	Ricin B-like lectin	Ricin B-like lectins	CBM13	quant	27.5078	22.7712	24.1451	Up	Up	notSig	155	6	2	6	0.187097	29-116	17		Extracellular	Ricin B, lectin domain	IPR035992; IPR000772	OG0000034	ISPSVNTNK;IWQC(Ca)FDNLPAQQWFLTN(De)DDR;IWQC(Ca)FDNLPAQQWFLTNDDR
AB1N83_003391-R1		Ricin B-like lectins	CBM13	quant	24.0368			notSig	notSig	notSig	237	20	2	37	0.350211	142-198	64		Extracellular	Ricin B, lectin domain	IPR035992; IPR000772	OG0000034	IW(Ox)QC(Ca)FDDLPAQEW(Ox)FLTSDDR;IW(Ox)QC(Ca)FDDLPAQEWFLTSDDR;IWQC(Ca)FDDLPAQEWFLTSDDR;SAAQNWVISPGSTSVQLAGTN(De)FC(Ca)LDAGSSPAN(De)GVGM(Ox)K;SAAQNWVISPGSTSVQLAGTN(De)FC(Ca)LDAGSSPAN(De)GVGMK;SAAQNWVISPGSTSVQLAGTN(De)FC(Ca)LDAGSSPANGVGM(Ox)K;SAAQNWVISPGSTSVQLAGTN(De)FC(Ca)LDAGSSPANGVGMK;SAAQNWVISPGSTSVQLAGTNFC(Ca)LDAGSSPAN(De)GVGM(Ox)K;SAAQNWVISPGSTSVQLAGTNFC(Ca)LDAGSSPAN(De)GVGMK
AB1N83_003394-R1	Carbohydrate-binding module family 13 protein	Ricin B-like lectins	CBM13	quant	23.9713	23.6158	24.4318	notSig	notSig	notSig	305	9	5	21	0.232787	43-265	52		Extracellular	Ricin B, lectin domain	IPR035992; IPR000772	OG0000034	(Gl)QSILAPGAVVTK;FC(Ca)PTQAFPTDGR;GTNFC(Ca)LDAGSSPGN(De)GVGM(Ox)K;GTNFC(Ca)LDAGSSPGN(De)GVGMK;LLHPSSDR;QSILAPGAVVTK;VWQC(Ca)FDNLPAQQWFFTDDNR
AB1N83_003412-R1	Uncharacterized protein			det							194	3		32	0.0412371		3	uncharacterized	Extracellular			OG0000163
AB1N83_003414-R1	Cytochrome c oxidase subunit 6, mitochondrial	cytochrome c oxidase subunit 5A family		quant	24.8625		23.5246	notSig	notSig	notSig	137	1	1	39	0.0729927	87-96	4	oxidoreductases	Membrane		IPR003204; IPR036545	OG0004900	RVDDYATAVR
AB1N83_003417-R1	Uncharacterized protein			quant	24.7276	23.2517	25.2708	notSig	notSig	notSig	177	4	2	7	0.135593	30-177	25	uncharacterized	Extracellular			OG0006979	(Gl)QSHVPTTYNLALS;ISVGDIIN(De)ALK;ISVGDIINALK;QSHVPTTYNLALS
AB1N83_000053-R1	Mitochondrial Hydroxyacyl-thioester Dehydratase	Mitochondrial Hydroxyacyl-thioester Dehydratase		quant	21.826		23.3155	notSig	notSig	notSig	289	1	1	89	0.0449827	129-141	4	esterases			IPR052741; IPR029069	OG0001781	AATATSTVGSIEK
AB1N83_000056-R1	Heat shock protein 60, mitochondrial	chaperonin (HSP60) family		quant	23.0013	23.8888	25.7593	notSig	Down	notSig	599	61	40	156	0.621035	45-548	308				IPR001844; IPR027413; IPR027410; IPR027409; IPR002423; IPR018370	OG0002843	AAVEEGILPGGGVALLK;AGIVDPLK;AIYSEGVK;APGFGDNR;ATSDLLGSTGSITITK;ATSDLLGSTGSITITKDDTIVLN(De)GEGSKDAIQAR;AVIADTTTSDYDR;AVIADTTTSDYDRTK;DDTIVLN(De)GEGSK;DDTIVLN(De)GEGSKDAIQAR;DDTIVLNGEGSK;DKFENLGAR;DRYDDALNATR;FENLGAR;GEYVDMIK;GFISPYFITDVK;GQLQVAAVK;GSQAAVDKVVQFLSANAK;GVDVLAN(De)AVSVTLGPK;GVDVLANAVSVTLGPK;ISVLQDILPSLEAAAQAR;KDRYDDALNATR;KISVLQDILPSLEAAAQAR;LRGQLQVAAVK;LSGGVAVIK;LVQDVAQK;NAGEESSVIVGTL…
AB1N83_000078-R1	OST3/OST6 family protein	OST3/OST6 family		det	24.5692						313	1	1	47	0.028754	192-200	1	oxidoreductases	Membrane		IPR021149; IPR036249	OG0003865	FISPILQSR
AB1N83_000111-R1	short-chain dehydrogenases/reductases (SDR) family protein	short-chain dehydrogenases/reductases (SDR) family		quant	23.1203	24.5692	23.2769	notSig	notSig	notSig	270	10	10	61	0.462963	2-210	18	oxidoreductases	Intracellular		IPR036291; IPR002347	OG0002855	(Ac)SLFNVSR;AGSNVILVAR;AVDVLVNNAGFVK;EAYAGGGIYC(Ca)ATK;FAVSAFN(De)GSLLK;LTQIFVK;NSGHVINLGSVAGR;SVADAC(Ca)VAAHK;TVLITGASSGIGAATALLFAK;VTEIQPGM(Ox)VETEFSIVR
AB1N83_000137-R1	NADP-dependent oxidoreductase domain superfamily protein	Aldo/Keto Reductase Detoxification and Biosynthesis		quant	23.2018			notSig	notSig	notSig	323	2	2	81	0.0526316	105-162	3	oxidoreductases	Intracellular	NADP-dependent oxidoreductase domain	IPR036812; IPR050523; IPR023210	OG0000553	AEGWVQPK;VLYLHAPDR
AB1N83_000133-R2	Phytocyanin domain-containing protein	Serine-rich & Multicopper Oxidase-related		quant		22.7798	24.2022	notSig	notSig	notSig	388	12	5	23	0.219072	169-326	24	oxidoreductases	Extracellular;GPI		IPR052953; IPR008972	OG0003880	ASTWGGSINLK;DM(Ox)PEWSRPLVAENVM(Ox)YM(Ox)R;GSQLLPC(Ca)NK;SADPLTFASGLQLK;TVLAANPDLMN(De)EDGSINSAAAGANPM(Ox)MIPQDIR;TVLAANPDLMNEDGSIN(De)SAAAGANPM(Ox)MIPQDIR
AB1N83_000061-R1	Copper transport ATOX1-like protein	Copper transport ATOX1-like		det	23.6813						72	1	1	22	0.152778	47-57	1		Intracellular	Heavy metal-associated domain, HMA	IPR051881; IPR036163; IPR006121	OG0007777	GSIPYDDLLEK
AB1N83_000050-R1	Histone H2B	histone H2B family		det							174	11		56	0.298851		25		Intracellular	Histone H2A/H2B/H3	IPR000558; IPR009072; IPR007125	OG0000427
AB1N83_000051-R1	S-adenosyl-L-methionine-dependent methyltransferase superfamily protein	Methyltransferase Superfamily		det		23.481					274	3	2	70	0.0985401	60-178	2		Intracellular	Methyltransferase type 11	IPR029063; IPR050508; IPR013216	OG0003859	ALLAHPDWASAIK;DLYEPYEQGTPQFR
AB1N83_000122-R1	Methionine aminopeptidase	peptidase M24A family		quant	22.9536			notSig	notSig	notSig	370	3	1	89	0.0918919	121-129	4	peptidases	Intracellular	Peptidase M24; MYND-like zinc finger	IPR002467; IPR036005; IPR000994; IPR001714; IPR031615	OG0001355	ILNAEEQEK
AB1N83_000025-R1	Lytic polysaccharide monooxygenase AA9	glycosyl hydrolase 61 family	AA9|CBM1	quant	26.277	26.4563		notSig	Up	Up	310	8	5	20	0.2	106-310	49	oxidoreductases	Extracellular	Auxiliary Activity family 9, catalytic domain; Cellulose-binding domain, fungal	IPR049892; IPR005103; IPR000254; IPR035971	OG0000232	GPVM(Ox)AYLAK;GPVMAYLAK;SSDYYSQC(Ca)L;VPSATQSSVTGLQWFK;VTFTLPSC(Ca)IAAGQYLLR;VWEDGLTSDGK
AB1N83_000026-R1	Lytic polysaccharide monooxygenase AA9	glycosyl hydrolase 61 family	AA9|CBM1	quant	24.2656	22.3815		notSig	notSig	notSig	309	8	4	16	0.33657	94-197	28	oxidoreductases	Extracellular	Auxiliary Activity family 9, catalytic domain; Cellulose-binding domain, fungal	IPR005103; IPR049892; IPR000254; IPR035971	OG0000232	GPLLAYLAK;LIANEGLVAFTIPEC(Ca)IPAGEYLLR;NPGDLSDPIDPTHK;VELIALHSAFSYPGAQFYM(Ox)SC(Ca)AQIR
AB1N83_000021-R1	Carboxylic ester hydrolase	type-B carboxylesterase/lipase family		quant	24.2695	25.6223	25.9532	notSig	notSig	notSig	560	51	17	53	0.382143	28-530	631	esterases	Extracellular	Carboxylesterase, type B	IPR029058; IPR002018; IPR019826	OG0002495	AFM(Ox)DN(De)GNPN(De)PSGVSAWSAATSSNLNAK;AFM(Ox)DN(De)GNPNPSGVSAWSAATSSNLNAK;AFM(Ox)DNGN(De)PNPSGVSAWSAATSSNLNAK;AFM(Ox)DNGNPN(De)PSGVSAWSAATSSNLNAK;AFM(Ox)DNGNPNPSGVSAWSAATSSNLNAK;AFMDN(De)GNPNPSGVSAWSAATSSNLNAK;AFMDNGN(De)PNPSGVSAW(Ox)SAATSSNLNAK;AFMDNGN(De)PNPSGVSAWSAATSSNLNAK;AFMDNGNPN(De)PSGVSAWSAATSSNLNAK;AFMDNGNPNPSGVSAWSAATSSNLNAK;ALLAAPSASSLFK;C(Ca)PSWTFAR;DGSLITSSLDSTSFPSM(Ox)SK;DGSLITSS…
AB1N83_000023-R1	Arginase	arginase family		quant	24.2668		24.8046	notSig	notSig	notSig	344	3	3	46	0.119186	33-211	14				IPR014033; IPR006035; IPR023696; IPR020855	OG0003854	GPIHLVEAGLVDQLK;LVSSVTESVAQAVGSHC(Ca)AK;LVYIGLR
AB1N83_000082-R1	Tom40 family protein	Tom40 family		det			24.0149				354	3	2	55	0.0564972	135-307	3		Membrane		IPR037930; IPR027246; IPR023614	OG0003866	FNQGWSAQNVTK;VSALLEQR
AB1N83_000140-R1	Amino Acid-Polyamine-Organocation Superfamily YAT	Amino Acid-Polyamine-Organocation Superfamily YAT		quant	24.6647			notSig	notSig	notSig	551	7	5	89	0.0798548	1-367	6		Membrane	Amino acid permease/ SLC12A domain	IPR050524; IPR004841; IPR004840	OG0003885	(Ac)M(Ox)DFDEEKR;GFAGYATR;NIPIAIR;TLYGLAIEGK;YWEPPYGPM(Ox)GK
AB1N83_000080-R1	glycosyltransferase 15 family protein	glycosyltransferase 15 family	GT15	quant	22.6642		22.6489	notSig	notSig	notSig	375	5	4	83	0.138667	42-179	9		Extracellular		IPR029044; IPR002685	OG0000199	FNSGFFWR;LQGSSTTQKPETFNVDDGLAPGAK;NSDLAGISSSM(Ox)K;VTELTDAK
AB1N83_000102-R1	Dipeptidyl peptidase 3	peptidase M49 family		quant	25.6722	23.2747	25.3621	Up	notSig	notSig	696	82	48	165	0.836207	2-694	430	peptidases	Intracellular		IPR005317; IPR039461	OG0003872	(Ac)TSSTSIQAER;AETVALYLVSNSDILK;AEWEGFTAIVDK;AFELQVANHELLGHGSGK;ALEFYDPATK;ALEFYDPATKK;ALLLWGNLK;ALLLWGNLKDHIYALSPESSLFIGK;APNEELTFIHPDDVELYN(De)SWDSR;APNEELTFIHPDDVELYNSWDSR;DGEPLTADLESGK;DGEPLTADLESGKGTLK;DHIYALSPESSLFIGK;DIGPVVESYIGFVETYVDPYGGR;DVEEVQYITFLLM(Ox)AR;DVEEVQYITFLLMAR;EYPLTPAGVIESFIER;FAAVVQASAN(De)AEK;FAAVVQASANAEK;FYTELTDPLPGWDGEIR;FYTELTDPLPGWDGEIRDIVLK;GLPWGEDFEVDVFR;GTLKVEYGDF…
AB1N83_000103-R1	1,3-beta-glucan synthase component FKS1	glycosyltransferase 48 family	GT48	quant	21.6713		21.4811	notSig	notSig	notSig	1751	13	2	357	0.016562	351-719	6		Membrane	1,3-beta-glucan synthase component FKS1-like, domain-1	IPR003440; IPR026899	OG0000931	LLYHQVDSPDGR;LVDAAPAQR
AB1N83_000090-R1	Peptide-N4-(N-acetyl-beta-glucosaminyl)asparagine amidase A	Peptide-N4-(N-acetyl-beta-glucosaminyl)asparagine amidase A		quant	25.7369	26.1777	24.7705	notSig	notSig	notSig	1139	36	24	114	0.257243	24-1101	170	amidases	Extracellular		IPR021102	OG0001782	(Gl)QC(Ca)TIQILQR;ADM(Ox)IIPLSTM(Ox)R;DVTHYAPLFR;EVNAALNVITLDK;FFSNIPPDITFGN(De)GPFR;FFSNIPPDITFGNGPFR;GDGIIWTYIK;GDGIIWTYVK;IESEVVSGSGAK;IVSYDVSPFAQSTTK;KPGTFILQLDN(De)LIQDN(De)LDGVYSTVLHATFYAPTTNNQR;KPGTFILQLDNLIQDNLDGVYSTVLHATFYAPTTNNQR;KVHIEADVISGSGK;LGIFTFQNVEIWR;LRIESEVVSGSGAK;NFQVAQPVPLPQDVK;QC(Ca)TIQILQR;SC(Ca)TIQVLQR;SVFDHSYNR;SVSPNPFM(Ox)ITSK;SVSPNPFMITSK;TSTPEPTRGDGIIWTYVK;TSTPEPVR;TST…
AB1N83_000093-R1	FBPase class 1 family protein	FBPase class 1 family		quant	23.1717	22.4477		notSig	notSig	notSig	343	6	5	70	0.139942	48-274	9		Intracellular	Fructose-1-6-bisphosphatase class I, N-terminal; Fructose-1-6-bisphosphatase class 1, C-terminal	IPR000146; IPR028343; IPR033391; IPR044015; IPR020548	OG0000491	FIATNVR;KLDVLSNDIMVNALR;LDVLSN(De)DIMVNALR;TLLYGGIFGYPDDKK;YIGSM(Ox)VADVHR
AB1N83_000124-R1	Glycerol-3-phosphate O-acyltransferase	Glycerol-3-phosphate O-acyltransferase		det	22.945						765	1	1	193	0.0104575	20-27	1		Membrane	Phospholipid/glycerol acyltransferase	IPR052744; IPR002123	OG0007384	IITQIFFR
AB1N83_000002-R1	ATP synthase subunit beta, mitochondrial	ATPase alpha/beta chains family		quant	25.0283	23.7729	25.0428	notSig	notSig	notSig	537	40	20	123	0.621974	104-497	130			ATPase, F1/V1/A1 complex, alpha/beta subunit, nucleotide-binding domain; ATPase, F1/V1/A1 complex, alpha/beta subunit, N-terminal domain; AAA+ ATPase domain	IPR050053; IPR005722; IPR027417; IPR000194; IPR024034; IPR036121; IPR004100; IPR003593; IPR020003	OG0003842	AHGGFSIFC(Ca)GVGER;EGNDLYHEMIETGVINLEGDSK;FM(Ox)SQPFQVAQVFTGYEGK;FMSQPFQVAQVFTGYEGK;FTQAGSEVSALLGR;GIAELGIYPAVDPLDSK;ILQDYK;IM(Ox)NVIGEAIDER;IMNVIGEAIDER;IMNVIGEAIDERGPIKGDK;IPSAVGYQPTLSTDM(Ox)GGM(Ox)QER;IPSAVGYQPTLSTDM(Ox)GGMQER;IPSAVGYQPTLSTDMGGM(Ox)QER;IPSAVGYQPTLSTDMGGMQER;IVGTEHYEVATAVQK;KGSITSVQAVYVPADDLTDPAPATTFAHLDATTVLSR;LC(Ca)PIHADPPPFVDQSTTAEVLETGIK;LVLEVASHLGENSVR;LVPLKDTVR;SLQDIIAILG…
AB1N83_000001-R1		2',3'-cyclic-nucleotide 3'-phosphodiesterase		det			21.5982				240	1	1	49	0.0416667	76-85	1	esterases	Intracellular		IPR012386; IPR009097	OG0001627	AVETSDHFFR
AB1N83_000005-R1	class-I aminoacyl-tRNA synthetase family protein	class-I aminoacyl-tRNA synthetase family		det	23.3842	22.4382	23.4811				756	6	3	204	0.0330688	71-504	3		Intracellular	Glutamyl/glutaminyl-tRNA synthetase, class Ib, catalytic domain; Glutamyl/glutaminyl-tRNA synthetase, class Ib, anti-codon binding domain; tRNA synthetases class I (E and Q), anti-codon binding domain; Glutathione S-transferase, C-terminal-like	IPR050132; IPR004526; IPR020058; IPR014729; IPR011035; IPR020061; IPR000924; IPR036282; IPR020059; IPR049437; IPR020056; IPR010987; IPR001412	OG0003843	HWAILK;LNFVYTLLSK;TPAFFALAK
AB1N83_000004-R1	alpha-IPM synthase/homocitrate synthase family protein	alpha-IPM synthase/homocitrate synthase family		quant	24.3592	24.2963	24.347	notSig	notSig	notSig	796	52	37	193	0.542714	2-685	153		Intracellular	LeuA, N-terminal catalytic TIM barrel domain; Pyruvate carboxyltransferase; 2-isopropylmalate synthase LeuA, allosteric (dimerisation) domain	IPR039371; IPR005668; IPR013785; IPR000891; IPR036230; IPR054692; IPR013709; IPR002034	OG0001160	(Gl)QNLLLDLPR;AASYVEIVPSNDR;AILHMYNATSPTFR;ALLSAVNTAIGDR;APIWLSTDLR;DGNQALANPM(Ox)TIEQK;DGNQALANPMTIEQK;EIEVAYPAASDTDFNFVR;EKTLELAVTHTK;EM(Ox)TVEDITTAFR;EMTVEDITTAFR;EVPDDVWVQVLTPARPDLIK;EYTEHSISEGQEAK;FDGTLSVDGQLR;GDGN(De)GPLSALLDALR;GDGNGPLSALLDALR;GGIAYIIK;GTGIASAELGILAGGDR;HPYAGELVFTAFSGSHQDAIK;HPYAGELVFTAFSGSHQDAIKK;IIVSLHPHNDR;KLQSAFFEVVQR;KLQVAFYQVVQAVADR;NVVFGNSK;PM(Ox)ISDPSQK;QNLLLDLPR;R…
AB1N83_000100-R1	glycosyl hydrolase 5 (cellulase A) family protein	glycosyl hydrolase 5 (cellulase A) family	GH5_30	quant	27.3539	26.0175	26.8841	Up	notSig	notSig	564	29	7	62	0.29078	122-495	211		Extracellular	Glycoside hydrolase, family 5	IPR045053; IPR017853; IPR001547	OG0006259	C(Ca)HSSVAASADC(Ca)TAQTVTR;DAAYQQWISTGIEAGLR;NFLSN(De)DFGGM(Ox)DVYVR;NFLSN(De)DFGGMDVYVR;NFLSNDFGGM(Ox)DVYVR;NFLSNDFGGMDVYVR;SIDPN(De)HLVSSGSQGFFC(Ca)VDC(Ca)PK;SIDPNHLVSSGSQGFFC(Ca)VDC(Ca)PK;TGVFSW(Ox)ELANDPR;TGVFSWELANDPR;VIDIAEQHGMTVLLSLTNNWNPR;WHADVAQHVK
AB1N83_000014-R1	Exoglucanase 3	glycosyl hydrolase family 6	GH6|CBM1	quant	24.1813	26.9943	22.8405	notSig	notSig	notSig	449	18	9	41	0.256125	131-374	110		Extracellular	Cellulose-binding domain, fungal	IPR036434; IPR016288; IPR000254; IPR035971; IPR001524	OG0001086	(Gl)QQWGDWC(Ca)NVK;DAGSPQFVR;GLATN(De)VANFNALR;GLATNVAN(De)FNALR;GLATNVANFN(De)ALR;GLATNVANFNALR;GYIDQIVAQVK;IVAVIEPDSLAN(De)LVTNLNVQK;IVAVIEPDSLANLVTNLNVQK;KFPDVR;QQWGDWC(Ca)NVK;SGVQNIR;VASVPNFTW(Ox)FDVIAK;VASVPNFTWFDVIAK;VPTLGDYLSAASAK
AB1N83_000016-R1	NECAP PHear domain-containing protein	PH-like domain superfamily		det			24.4371				204	1	1	52	0.0637255	31-43	1		Intracellular	NECAP, PHear domain	IPR012466; IPR011993	OG0003850	ANEWGDLSQPLWK
AB1N83_000010-R1	3-hydroxyisobutyryl-CoA hydrolase	Enoyl-CoA hydratase/isomerase, HIBYL-CoA-H type		quant	25.116		24.5916	notSig	notSig	notSig	498	24	20	128	0.453815	52-489	51	peptidases		Enoyl-CoA hydratase/isomerase domain	IPR045004; IPR032259; IPR029045	OG0006661	(Gl)QLSLLEALNMELK;DVFESGLATHYIPSR;EFETDYILAALK;IATAYC(Ca)N(De)GASADFATGVR;IGYC(Ca)PDVGASYFLSR;KC(Ca)EVVDNADGNFVWLK;KYTLNRPGK;LDELIAR;LEALESPSHDAIN(De)N(De)VIEELSEERQPNESLPR;LEALESPSHDAINNVIEELSEER;LEDVSPADVAK;LNALDESMLDLLRPK;QPN(De)ESLPR;QPNESLPR;RVPILLQR;SALDSAFGHNNVESIMK;SIEFFKK;SLEAFC(Ca)MDGNTEIR;TAFAM(Ox)PETK;TRPAWSPSR;YTLNRPGK
AB1N83_000012-R1	RRT5/SRSF/Splicing Factor SR	RRT5/SRSF/Splicing Factor SR		quant	24.1124		21.6655	notSig	Up	notSig	269	4	2	95	0.0557621	98-170	8		Intracellular	RNA recognition motif domain	IPR050374; IPR035979; IPR012677; IPR000504	OG0003848	LIVSGVSR;VAIDETR
AB1N83_000039-R1	Actin-related protein 2/3 complex subunit	WD repeat ARPC1 family		det	20.8532	21.7025	22.5519				403	4	2	64	0.0620347	116-196	5		Intracellular	Anaphase-promoting complex subunit 4-like, WD40 domain	IPR015943; IPR017383; IPR036322; IPR001680; IPR024977	OG0002840	EDKFAVASGAR;EVDERPTPTVWGSK
AB1N83_000034-R1	acyl-CoA dehydrogenase family protein	acyl-CoA dehydrogenase family		quant	23.5267		23.5267	notSig	notSig	notSig	427	8	5	106	0.177986	153-347	9	oxidoreductases		Acyl-CoA dehydrogenase/oxidase, C-terminal; Acyl-CoA dehydrogenase/oxidase, N-terminal; Acyl-CoA oxidase/dehydrogenase, middle domain	IPR034183; IPR009100; IPR036250; IPR046373; IPR037069; IPR009075; IPR013786; IPR006091; IPR006089	OG0001161	AYVYAVAR;FWITN(De)GPTASTLVVYAK;GAGVLM(Ox)SGLDLER;GFPGFSTHQK;YLPDLVSGKK
AB1N83_002823-R1	peptidase S28 family protein	peptidase S28 family		quant	23.5135	23.5718	24.6346	notSig	notSig	notSig	565	25	11	92	0.309735	141-541	46	peptidases	Extracellular		IPR029058; IPR008758	OG0001105	AYHGWNVK;DGVSAPSSGWGVAHALPAWGAFWR;DMFGLTVMTHLDDVAGALR;FYGLSNPKPDLTVDSLR;LFFAN(De)GVR;LFFAN(De)GVRDPWR;LFFANGVR;LHTIQQAIDDLEYFAK;LPMPN(De)GDNLAPGK;LPMPNGDNLAPGK;QC(Ca)SLM(Ox)FPK;SASDATIAAVQTHALASM(Ox)K;SASDATIAAVQTHALASMK;SSAGQVTIDR
AB1N83_002821-R1	peptidase S28 family protein	peptidase S28 family		quant	23.8842			notSig	notSig	notSig	571	5	3	98	0.089317	147-566	12	peptidases	Extracellular		IPR029058; IPR008758	OG0001105	FFGLSNPKPDLSDESLK;IFFAN(De)GAR;IVEGKPQN(De)GWFK
AB1N83_002827-R1	Calcineurin-like phosphoesterase domain-containing protein	Predicted phosphoesterase, C1039.02 type; 5'-Nucleotidase/apyrase		det							615	4		119	0.0130081		3	esterases	Extracellular	YHR202W-like, N-terminal metallophosphatase domain; Putative 5'-nucleotidase, C-terminal domain; Calcineurin-like phosphoesterase domain, ApaH type	IPR014485; IPR041823; IPR029052; IPR053828; IPR006179; IPR036907; IPR004843	OG0000453
AB1N83_002826-R1	Calcineurin-like phosphoesterase domain-containing protein	Predicted phosphoesterase, C1039.02 type; 5'-Nucleotidase/apyrase		quant	24.802		23.7806	notSig	notSig	notSig	615	10	7	113	0.117073	184-343	20	esterases	Extracellular	YHR202W-like, N-terminal metallophosphatase domain; Putative 5'-nucleotidase, C-terminal domain; Calcineurin-like phosphoesterase domain, ApaH type	IPR014485; IPR041823; IPR029052; IPR053828; IPR006179; IPR036907; IPR004843; IPR006146	OG0000453	AVHSSTPIIILGGHSHIR;DC(Ca)VQLDGR;DDFPLVFNAIR;QGNPVSIPLGNR;RYLDANR;VTYEFHSR;YLDANR
AB1N83_002824-R1	peptidase S8 family protein	peptidase S8 family		quant	27.132	22.5267	24.9448	Up	notSig	notSig	498	41	14	74	0.339357	139-476	251	peptidases	Extracellular	Proteinase K-like catalytic domain; Peptidase S8/S53 domain; Peptidase S8 propeptide/proteinase inhibitor I9	IPR034193; IPR050131; IPR036852; IPR000209; IPR015500; IPR037045; IPR010259; IPR023827; IPR023828; IPR022398	OG0005904	ALVGLSSK;ANVYAVK;AVNAAVDSGIHFSVAAGNDNRDAC(Ca)NYSPAAAEK;AVTVGASTLGDDR;DAC(Ca)N(De)YSPAAAEK;DAC(Ca)NYSPAAAEK;GSVASM(Ox)SLGGGK;GSVASMSLGGGK;KALVGLSSK;KANVYAVK;LGFSTFTK;SAPWGLAR;TIPQN(De)DVDEDGN(De)GHGTHC(Ca)AGTIASK;TIPQN(De)DVDEDGN(De)GHGTHC(Ca)AGTIASKK;TIPQN(De)DVDEDGNGHGTHC(Ca)AGTIASK;TIPQNDVDEDGN(De)GHGTHC(Ca)AGTIASK;TIPQNDVDEDGN(De)GHGTHC(Ca)AGTIASKK;TIPQNDVDEDGNGHGTHC(Ca)AGTIASK;TIPQNDVDEDGNGHG…
AB1N83_002828-R2	Peflin/Sorcin Calcium-Binding	Peflin/Sorcin Calcium-Binding		quant	26.2679	23.9069	21.6624	Up	Up	notSig	232	15	9	41	0.50431	65-208	50		Intracellular	EF-hand domain	IPR051426; IPR011992; IPR002048; IPR018247	OG0001253	(Gl)QLTESFQR;ALIN(De)GDWTPFDLDTVK;ALINGDWTPFDLDTVK;ASGVVRPGQPQPGISFDR;DWQGVFR;LLM(Ox)SIFDTDR;LLMSIFDTDR;QLTESFQR;SGHISAQELER;SGSIDGQELHAALSQFGYN(De)LSPQILDQVQR;SGSIDGQELHAALSQFGYNLSPQILDQVQR;SGTIGFNEFAGLWK;YIKDWQGVFR
AB1N83_002816-R1	Intracellular Lectin and Glycoprotein Transporter	Intracellular Lectin and Glycoprotein Transporter		det	24.8957		24.308				349	6	4	72	0.157593	45-138	5		Membrane	Legume-like lectin	IPR051136; IPR005052; IPR013320	OG0002356	AQPGPIFGNK;LPLTSTNYIIEVEFK;THSLYAPYIDQDLQNR;WWDFGADSYVNTNK
AB1N83_002832-R1	3-hydroxyacyl-CoA dehydrogenase family protein	3-hydroxyacyl-CoA dehydrogenase family		quant	24.5354			notSig	notSig	notSig	259	20	14	67	0.559846	11-241	43	oxidoreductases		3-hydroxyacyl-CoA dehydrogenase, NAD binding; 3-hydroxyacyl-CoA dehydrogenase, C-terminal	IPR022694; IPR036291; IPR006176; IPR013328; IPR008927; IPR006108	OG0004446	AKVPVLLYDR;DRIQVVGHEEGIK;DVDM(Ox)VIEAVSESLPLK;DVSAASEEGKK;GTATKEDIDTTLK;IAASAVPK;IGVMGAGQM(Ox)GTGIALVSALR;IQSIDAK;IQVVGHEEGIK;LLEKDVNK;LVELISALQTTPDVLN(De)R;LVELISALQTTPDVLNR;SFAVAC(Ca)GK;VPVLLYDR;VVGLHFFNPVPVM(Ox)K;VVGLHFFNPVPVMK
AB1N83_002818-R1	ER lumen protein-retaining receptor	ERD2 family		quant	23.9633		24.0122	notSig	notSig	notSig	212	4	4	32	0.278302	6-169	11		Membrane		IPR000133	OG0005894	ALYIPNWIYR;LLGDLSHLASILVLLHK;TGEAEAITTHYLAALGIYR;YRPTNDPSIDTFR
AB1N83_003917-R1	NAD(P)-dependent Metabolic Enzyme	NAD(P)-dependent Metabolic Enzyme		det							298	2		56	0.0268456		2		Intracellular	NAD-dependent epimerase/dehydratase	IPR051783; IPR036291; IPR001509	OG0000830
AB1N83_003909-R1	Importin beta family protein	Importin beta family		quant	22.8037			notSig	notSig	notSig	979	3	1	141	0.0081716	64-71	2		Intracellular	TOG domain	IPR011989; IPR040122; IPR016024; IPR041653; IPR041389; IPR034085	OG0002362	SFSLVLLR
AB1N83_003908-R1	Hydrophobin	fungal hydrophobin family		quant	23.8751			notSig	notSig	notSig	127	1	1	5	0.110236	32-45	3		Extracellular		IPR001338; IPR019778	OG0000289	TGGGGSSC(Ca)PTTDIK
AB1N83_005628-R1	Appressorial penetration-associated	Appressorial penetration-associated		quant	23.5418		25.1768	notSig	notSig	notSig	461	20	1	28	0.171367	185-193	88		Extracellular		IPR053216	OG0000604	(Gl)QFTISM(Ox)AIR;(Gl)QFTISMAIR;QFTISM(Ox)AIR;QFTISMAIR
AB1N83_005627-R1				det							327	1		39	0.0336391		1		Extracellular		IPR043708	OG0000134
AB1N83_005623-R1	RNA helicase	P-loop containing nucleoside triphosphate hydrolase		quant		24.0906		notSig	notSig	notSig	1262	6	1	344	0.0103011	227-233	3		Intracellular	Helicase-associated domain; Helicase superfamily 1/2, ATP-binding domain; Helicase, C-terminal domain-like; DEAD-box helicase, OB fold; DEAD/DEAH box helicase domain; Helicase associated domain (HA2), winged-helix domain	IPR027417; IPR007502; IPR014001; IPR001650; IPR011709; IPR011545; IPR048333; IPR002464	OG0000738	GLGDFQR
AB1N83_005632-R1	p23/wos2 family protein	p23/wos2 family		quant	24.6528	23.3137	25.4028	notSig	notSig	notSig	231	11	9	39	0.350649	1-116	59		Intracellular	CS domain	IPR008978; IPR045250; IPR007052	OG0005120	DYEFALDLFEEIDPEK;EKKEEYWPR;GIEEKDYEFALDLFEEIDPEK;IKHPFIK;KEEYWPR;MPSHPEVLWAQR;NVIYLTVNLTEIKEPTLVC(Ca)ELEPTK;PSHPEVLWAQR;SLVLVLR
AB1N83_005631-R1	HAD superfamily protein	HAD-like Sugar Phosphate Phosphatase; Haloacid dehalogenase-like hydrolase; HAD hydrolase, subfamily IA		det			22.2457				234	1	1	40	0.034188	204-211	1		Intracellular		IPR023214; IPR023198; IPR051806; IPR036412; IPR041492; IPR006439	OG0006837	VGFDYC(Ca)VR
AB1N83_004648-R1	peptidase A1 family protein	peptidase A1 family		quant		25.6344	25.422	notSig	notSig	notSig	402	11	7	42	0.233831	125-394	37	peptidases	Extracellular	Pepsin-like domain; Peptidase family A1 domain	IPR021109; IPR034164; IPR001461; IPR033121; IPR001969	OG0003055	DVVSVGGLSAGTVDLSLVTDQTPK;FQGPLTFASLPSTSGR;HYYSVWDIGNR;HYYSVWDIGNRR;LWELPSPQISIN(De)GR;LWELPSPQISINGR;TFVDGGR;TSSITFSTGVGVDPVVGANYR
AB1N83_004656-R1	WD40/YVTN repeat-like-containing domain superfamily protein	Superkiller complex protein 8		quant	22.7011		22.0859	notSig	notSig	notSig	355	6	3	56	0.0760563	133-350	6		Intracellular		IPR015943; IPR036322; IPR051510; IPR001680; IPR019775	OG0001994	FESYVR;GAGFVSGGEDGVVR;LILHDVR
AB1N83_004655-R1	40S ribosomal protein S12	eukaryotic ribosomal protein eS12 family		quant	24.3277	24.5074	24.2106	notSig	notSig	notSig	146	7	5	43	0.376712	27-144	30		Intracellular	Ribosomal protein eL8/eL30/eS12/Gadd45	IPR029064; IPR000530; IPR004038; IPR047860	OG0003056	DYGVESEGLNVLLDYFK;LIEALC(Ca)AEHK;LLGQWAGLC(Ca)K;LSVEDALK;NALVHDGLAR
AB1N83_004411-R1	P-loop containing nucleoside triphosphate hydrolase	P-loop containing nucleoside triphosphate hydrolase		quant			24.8993	notSig	notSig	notSig	284	6	5	58	0.169014	37-112	16		Intracellular	ABC transporter-like, ATP-binding domain; AAA+ ATPase domain	IPR027417; IPR003439; IPR003593	OG0001215	GDIVVSHFLDSVGGYR;LVSIDGADIR;RLVSIDGADIR;STLLQILAGK;TLIVGAN(De)GAGK
AB1N83_004418-R1	Uncharacterized protein			quant	25.0279	23.0364		Up	notSig	notSig	512	11	7	34	0.130859	141-365	26	uncharacterized	Extracellular			OG0006166	IETLQAGIN(De)GNPAGEIAETR;IETLQAGINGNPAGEIAETR;RVVINDPIGR;SSDASLSPYTR;SWGTAVPR;VGGSIGDATSGR;VGGSIGDATSGRR;VVINDPIGR
AB1N83_004419-R1	Uncharacterized protein			quant	24.4757			notSig	notSig	notSig	108	1	1	8	0.12037	80-92	2	uncharacterized	Intracellular			OG0014907	FQSLVTIRPAPER
AB1N83_004421-R1	Actin cytoskeleton-regulatory complex protein SLA1	SLA1 family		quant	23.3671			notSig	notSig	notSig	1213	6	2	225	0.0338005	212-254	4		Intracellular	Sla1, first SH3 domain; SLA1 homology domain 1, SHD1; SH3 domain	IPR035800; IPR007131; IPR013761; IPR036028; IPR001452	OG0004794	DNAEAILAK;TSDINTATIEK
AB1N83_004420-R1	peptide chain release factor GTP-binding subunit	TRAFAC class translation factor GTPase superfamily		quant	22.8785		22.8705	notSig	notSig	notSig	570	3	3	152	0.045614	240-532	4		Intracellular	Translational (tr)-type GTP-binding domain; Translation elongation factor EFTu-like, domain 2	IPR050100; IPR027417; IPR000795; IPR009001; IPR054696; IPR009000; IPR003285; IPR004161; IPR031157	OG0004795	FADYPQLGR;KGEFETGFER;LIVAINK
AB1N83_004409-R1	heat shock protein 90 family protein	heat shock protein 90 family		quant	23.6782		23.4933	notSig	notSig	notSig	822	9	9	216	0.113139	59-737	14		Extracellular|Endoplasmic reticulum	Heat shock protein Hsp90, N-terminal	IPR001404; IPR020568; IPR036890; IPR037196; IPR020575	OG0003304	DVKEEDYTNFYK;ELISNANDAIEK;LADEEPAK;LADEEPAKFER;LLEINPR;SGFEVPDSNSFFSR;SPLIEGLLR;VFITSDLGDEGLPK;VVVDAEDLPLNVSR
AB1N83_000311-R1	ATP-dependent RNA helicase FAL1	DEAD box helicase family		quant	24.0093		24.0093	notSig	notSig	notSig	396	5	2	100	0.10101	152-324	9		Intracellular	Helicase superfamily 1/2, ATP-binding domain; DEAD/DEAH box helicase domain; Helicase, C-terminal domain-like; RNA helicase, DEAD-box type, Q motif	IPR027417; IPR014001; IPR011545; IPR001650; IPR014014; IPR000629	OG0000420	VFDM(Ox)IR;VLITTDVWAR
AB1N83_000319-R1	peptidase M28 family protein	peptidase M28 family		quant	25.1951		23.2952	Up	notSig	notSig	854	61	34	167	0.456674	70-851	136	peptidases	Membrane	Transferrin receptor-like, dimerisation domain; Peptidase M28; PA domain	IPR039373; IPR046450; IPR036757; IPR007365; IPR007484; IPR003137	OG0000724	(Gl)QTAEELPHPTEAGR;DAWVM(Ox)GATDPSSGTASIHEVIR;DAWVMGATDPSSGTASIHEVIR;DDGTVTEEN(De)GYKPYPHGPAR;DDGTVTEENGYKPYPHGPAR;DFLAVLQR;EAEKVFLSVPNEASAIIASR;ELGIAPPTPEPLFSAGSQASR;ELVVVAK;FSVSGSPSLAHLIR;GAQELGAAGVLIYSDPR;GAQELGAAGVLIYSDPRDDGTVTEEN(De)GYKPYPHGPAR;GFGELLR;GFLSEEGIKDR;GFLSEEGIKDREWYK;GGSWEGM(Ox)DVK;GGSWEGMDVK;HATESITK;HLAVAPGK;HLGLQALR;HLLFGR;IPSLPISWANAEVLHENFDK;ITSVGLDLEK;KLTAFER;KPAAWIDTYYPVM…
AB1N83_000318-R1	1,4-alpha-glucan-branching enzyme	glycosyl hydrolase 13 family	GH13_8|CBM48	quant	23.199		23.2383	notSig	notSig	notSig	680	8	3	144	0.0382353	320-639	11		Intracellular	Alpha-amylase/branching enzyme, C-terminal all beta; Glycoside hydrolase, family 13, N-terminal; Glycosyl hydrolase, family 13, catalytic domain	IPR013783; IPR037439; IPR017853; IPR013780; IPR014756; IPR006048; IPR004193; IPR006047	OG0000724	FLLSNLR;IILSSDEKR;VGVQEPGEYK
AB1N83_000281-R1	Uncharacterized protein			det	23.4888						88	1	1	16	0.136364	26-37	1	uncharacterized	Extracellular			OG0002095	(Gl)QISLNPASSC(Ca)PR
AB1N83_000280-R1	class-I aminoacyl-tRNA synthetase family protein	class-I aminoacyl-tRNA synthetase family		quant	23.7939		24.1336	notSig	notSig	notSig	833	7	6	229	0.0852341	96-566	10		Intracellular	Glutamyl/glutaminyl-tRNA synthetase, class Ib, catalytic domain; Glutaminyl-tRNA synthetase, class Ib, non-specific RNA-binding domain, N-terminal; Glutamyl/glutaminyl-tRNA synthetase, class Ib, anti-codon binding domain; Glutaminyl-tRNA synthetase, class Ib, non-specific RNA-binding domain 2	IPR050132; IPR004514; IPR014729; IPR020058; IPR011035; IPR007639; IPR020056; IPR042558; IPR020059; IPR000924; IPR042559; IPR007638	OG0004644	GVPPGAIISFVSTLGVSTAVTSIEVAR;LGSVITSIR;LYTLISLR;QYLESTAPR;SVDQVSVAVK;WLGFEPWK
AB1N83_000285-R1	Tubulin alpha-1A chain	tubulin family		quant	23.8984	24.572	23.2962	notSig	notSig	notSig	447	11	6	83	0.212528	36-335	24		Intracellular	Tubulin/FtsZ, GTPase domain; Tubulin/FtsZ, 2-layer sandwich domain	IPR000217; IPR036525; IPR002452; IPR008280; IPR003008; IPR037103; IPR018316; IPR023123; IPR017975	OG0000618	DVNTAVAVIK;IHFPLATFAPILSAEK;LM(Ox)EGSPSTNDDGFSTFFSETSSGK;SLFHPETLVTGK;SLFHPETLVTGKEDAASNYAR;SLYVDLEPNVIDEVR
AB1N83_000287-R1	HAD-like Sugar Phosphate Phosphatase	HAD-like Sugar Phosphate Phosphatase; HAD hydrolase, subfamily IA		quant	23.3776	25.1225	25.1637	notSig	notSig	notSig	237	21	13	56	0.691983	33-223	65		Intracellular		IPR051806; IPR023214; IPR023198; IPR036412; IPR006439	OG0004642	AYATAALGIAGIPVPK;C(Ca)IVIEDAPSGIR;EALRFETAIVETSTNN(De)GR;FETAIVETSTN(De)NGR;FETAIVETSTNN(De)GR;FKETYPGIDIHK;GKPFPDPYLLGAK;ILDTAHGVR;LC(Ca)GVEPEK;LPGVSAIIEELEPALADPQQR;LSQVQEAAPDFIVPN(De)LASVSMK;LSQVQEAAPDFIVPNLASVSM(Ox)K;LSQVQEAAPDFIVPNLASVSMK;TAGC(Ca)QTIGLLTTHK;VFVAAEDVEK;WAIC(Ca)TSATR
[truncated: 1,598 more rows]

## Sheet: Description
Sheet	Description
TableS1	Table S1: Curated CAZyme annotations in the genome of Pleurotus pulmonarius LGAM 28684. Includes MS detection status and orthogroup assignment.
[truncated: 1 more rows]
